# Supplementary material for: Experimental validation of computerised models of clustering of platelet glycoprotein receptors that signal via tandem SH2 domain proteins
Source: PLoS Comput Biol. 2022 Nov 28;18(11):e1010708. doi: 10.1371/journal.pcbi.1010708 (PMC9731471; doi:10.1371/journal.pcbi.1010708)
Supplement: S1 Data — (XLSX) [file pcbi.1010708.s010.xlsx]

## Sheet: Fig.3Ai
	Representative trace
Time	150 nM Nb2-2
0	101
0.5	101
1	101.3
1.5	101.4
2	101.4
2.5	103.5
3	105.1
3.5	107
4	104.2
4.5	102.2
5	100.2
5.5	100.5
6	100.2
6.5	99.9
7	100
7.5	100.1
8	100.5
8.5	100.2
9	100.3
9.5	100
10	100.3
10.5	100.1
11	100
11.5	99.6
12	99.6
12.5	99.6
13	99.3
13.5	99.4
14	99.9
14.5	100.1
15	99.8
15.5	99.1
16	99.4
16.5	99.5
17	99.6
17.5	98.9
18	99
18.5	98.8
19	99.1
19.5	99.4
20	99.1
20.5	99.4
21	98.7
21.5	99.1
22	98.9
22.5	99.4
23	99.5
23.5	99.6
24	100
24.5	100.1
25	100.2
25.5	99.8
26	99.8
26.5	99.7
27	100
27.5	99.8
28	99.7
28.5	99.4
29	99.2
29.5	99.7
30	99.8
30.5	100
31	99.5
31.5	99.1
32	99
32.5	99.2
33	99.5
33.5	99.8
34	99.7
34.5	99.9
35	99.5
35.5	99.6
36	99.4
36.5	99.5
37	99.8
37.5	99.7
38	99.5
38.5	99.6
39	99.9
39.5	100.1
40	99.7
40.5	99.4
41	99.4
41.5	99.7
42	99.8
42.5	99.9
43	100
43.5	100.1
44	99.8
44.5	99.4
45	99
45.5	99.3
46	99.9
46.5	100.3
47	100.4
47.5	100.2
48	100
48.5	100
49	99.8
49.5	100.3
50	99.9
50.5	100.1
51	99.9
51.5	99.9
52	99.6
52.5	99.6
53	99.8
53.5	99.7
54	99.8
54.5	99.6
55	100.1
55.5	100
56	99.8
56.5	99.5
57	99.2
57.5	99.7
58	100
58.5	100.4
59	100.1
59.5	99.7
60	99.4
60.5	99.6
61	99.7
61.5	99.7
62	99.7
62.5	99.5
63	99.4
63.5	99.4
64	99.4
64.5	99.5
65	99.2
65.5	99.2
66	99.5
66.5	99.8
67	100
67.5	99.9
68	100.2
68.5	100.3
69	100.5
69.5	100.2
70	100.1
70.5	100.2
71	100.3
71.5	100
72	99.6
72.5	99.8
73	99.5
73.5	99.5
74	99.4
74.5	99.8
75	100
75.5	99.9
76	100
76.5	99.6
77	99.7
77.5	99.3
78	99.5
78.5	99.7
79	100.2
79.5	100.4
80	100.2
80.5	99.8
81	99.7
81.5	99.5
82	99.5
82.5	99.4
83	100.1
83.5	100.5
84	100.5
84.5	100.3
85	99.9
85.5	100
86	99.3
86.5	99.2
87	99
87.5	99.5
88	99.9
88.5	100.2
89	99.8
89.5	99.7
90	99.6
90.5	99.4
91	99.2
91.5	99.4
92	99.4
92.5	99.5
93	99.5
93.5	99.8
94	99.7
94.5	99.7
95	99.5
95.5	99.7
96	99.4
96.5	100.1
97	100.2
97.5	100.2
98	99.8
98.5	99.5
99	99.8
99.5	99.7
100	100
100.5	99.9
101	99.5
101.5	99.2
102	99.9
102.5	100
103	100.2
103.5	99.3
104	99.5
104.5	99.5
105	99.4
105.5	99.1
106	98.9
106.5	99.2
107	99.2
107.5	99.9
108	100
108.5	100
109	99.9
109.5	99.8
110	100
110.5	99.5
111	99.4
111.5	98.8
112	98.5
112.5	98.4
113	99.1
113.5	99.4
114	99.6
114.5	99.4
115	99.7
115.5	99.4
116	99.7
116.5	99.4
117	99.7
117.5	99.5
118	99.5
118.5	99.6
119	99.4
119.5	99.6
120	99.5
120.5	99.8
121	100.3
121.5	100.3
122	100
122.5	99.2
123	99.1
123.5	99.5
124	100.2
124.5	100.4
125	99.8
125.5	99.2
126	99
126.5	99.4
127	99.5
127.5	99.7
128	99.6
128.5	99.4
129	99.1
129.5	99.5
130	99.8
130.5	99.4
131	99.4
131.5	99.5
132	100.2
132.5	99.5
133	99.1
133.5	99.2
134	99.4
134.5	99.8
135	100
135.5	100.3
136	99.9
136.5	99.5
137	99.2
137.5	99.1
138	99.7
138.5	99.7
139	99.9
139.5	99.7
140	99.7
140.5	99.7
141	99.5
141.5	99.8
142	100
142.5	99.8
143	99.2
143.5	99.3
144	99.2
144.5	100.2
145	99.6
145.5	99.7
146	98.8
146.5	99.2
147	99.1
147.5	99.5
148	99.5
148.5	99.7
149	99.7
149.5	99.5
150	99.7
150.5	99.7
151	99.5
151.5	99.4
152	99.4
152.5	99.7
153	99.5
153.5	99.2
154	99.1
154.5	99.2
155	99.3
155.5	99.1
156	99.1
156.5	99.3
157	99.1
157.5	99.7
158	99.7
158.5	99.7
159	98.8
159.5	99.2
160	99.8
160.5	100.1
161	99.4
161.5	99.1
162	99.4
162.5	99.3
163	99.8
163.5	99.2
164	99.8
164.5	98.9
165	99.5
165.5	99.1
166	99.8
166.5	99.6
167	99.9
167.5	100
168	100.6
168.5	100.9
169	100.6
169.5	99.9
170	99.2
170.5	98.8
171	98.6
171.5	98.6
172	98.5
172.5	98.9
173	99.4
173.5	100
174	100.2
174.5	99.7
175	99.2
175.5	99.3
176	99.4
176.5	99.4
177	99.4
177.5	99.3
178	99.5
178.5	99.3
179	99.4
179.5	99.6
180	99.8
180.5	99.7
181	99.4
181.5	99.4
182	99.4
182.5	99.2
183	99.1
183.5	99.3
184	99.6
184.5	99.9
185	100
185.5	99.9
186	99.4
186.5	99.2
187	99.1
187.5	99.5
188	99.5
188.5	99.5
189	99.1
189.5	99.1
190	98.5
190.5	98.9
191	98.8
191.5	99
192	99
192.5	99.6
193	100.2
193.5	100
194	99.4
194.5	99.2
195	98.9
195.5	99
196	98.7
196.5	98.8
197	99.5
197.5	99.8
198	100.1
198.5	99.7
199	99.6
199.5	99.2
200	99.1
200.5	99
201	99.6
201.5	99.7
202	100
202.5	99.8
203	99.5
203.5	99.9
204	99.4
204.5	99.4
205	99.4
205.5	99.8
206	100.1
206.5	99.4
207	99.5
207.5	99.5
208	99.7
208.5	99.4
209	99.3
209.5	99.7
210	99.5
210.5	99.4
211	99.1
211.5	99.4
212	99.3
212.5	98.9
213	98.8
213.5	98.9
214	99.3
214.5	99.2
215	99.3
215.5	99.2
216	99
216.5	98.9
217	99.2
217.5	99.7
218	99.8
218.5	99.6
219	99.5
219.5	99.2
220	99.1
220.5	98.9
221	98.8
221.5	98.9
222	98.9
222.5	99.3
223	99.1
223.5	99.5
224	99.6
224.5	100
225	99.7
225.5	99.4
226	99
226.5	98.9
227	99.2
227.5	99.7
228	99.6
228.5	99.7
229	99.2
229.5	99.5
230	99.4
230.5	99.2
231	99.5
231.5	99.8
232	100.3
232.5	100
233	99.7
233.5	99.4
234	99.3
234.5	98.9
235	98.4
235.5	98.8
236	99.4
236.5	100.4
237	100.5
237.5	100.3
238	100
238.5	99.5
239	99.5
239.5	99.4
240	99.6
240.5	99.9
241	99.5
241.5	99.5
242	99.5
242.5	99.4
243	99.4
243.5	99.2
244	99.6
244.5	99.4
245	99.4
245.5	99.3
246	99.3
246.5	99.4
247	99.5
247.5	99.5
248	99.4
248.5	99.1
249	99
249.5	98.9
250	99.1
250.5	98.9
251	98.8
251.5	99.1
252	99
252.5	99.1
253	98.9
253.5	99.2
254	99.5
254.5	99.3
255	99.3
255.5	99.4
256	99.4
256.5	99.3
257	99.2
257.5	99.5
258	99.9
258.5	100.2
259	100
259.5	99.4
260	99.2
260.5	99.1
261	99.2
261.5	98.7
262	99.1
262.5	99
263	99.2
263.5	98.9
264	99.1
264.5	99.4
265	99.4
265.5	99.3
266	98.6
266.5	98.5
267	98.3
267.5	98.5
268	98.6
268.5	98.8
269	99.5
269.5	99.5
270	99.4
270.5	98.9
271	98.8
271.5	99
272	98.8
272.5	98.7
273	98.3
273.5	98.4
274	98.5
274.5	98.5
275	98.5
275.5	98.9
276	98.9
276.5	99.7
277	99.5
277.5	99.8
278	99.3
278.5	99.3
279	99.5
279.5	99.7
280	99.5
280.5	99.6
281	99.3
281.5	99.6
282	99.8
282.5	99.8
283	100
283.5	99.8
284	99.7
284.5	99.6
285	99.4
285.5	99.3
286	99
286.5	99.1
287	99.6
287.5	99.8
288	99.6
288.5	99.1
289	98.8
289.5	98.7
290	98.9
290.5	98.9
291	99.4
291.5	99.5
292	99.4
292.5	99.2
293	99.1
293.5	99.3
294	98.8
294.5	98.2
295	98.3
295.5	99.2
296	99.5
296.5	99.1
297	98.5
297.5	98.6
298	99
298.5	99.1
299	98.9
299.5	98.9
300	99.2
300.5	99.2
301	99.2
301.5	99.1
302	99.3
302.5	98.6
303	98.8
303.5	99.1
304	99.5
304.5	99.4
305	99.2
305.5	99.3
306	99.5
306.5	99.1
307	99.1
307.5	99
308	99
308.5	99
309	98.6
309.5	98.9
310	99.3
310.5	99.2
311	99.1
311.5	98.9
312	99.1
312.5	99.4
313	99.5
313.5	99.7
314	99.4
314.5	99.4
315	99.2
315.5	99.1
316	99.2
316.5	99.2
317	99.3
317.5	99.2
318	99.3
318.5	99.7
319	99.6
319.5	99.3
320	99
320.5	99.2
321	99.5
321.5	99.5
322	99.3
322.5	99.1
323	98.7
323.5	98.9
324	98.8
324.5	99.1
325	99.4
325.5	99.4
326	99.2
326.5	99.4
327	99
327.5	99.4
328	98.9
328.5	99.1
329	98.9
329.5	99.1
330	99.1
330.5	99.2
331	99.2
331.5	99.2
332	98.8
332.5	98.6
333	99.2
333.5	99.6
334	99.8
334.5	99.4
335	99.2
335.5	99.1
336	99.1
336.5	98.9
337	99.2
337.5	99.1
338	99.2
338.5	98.9
339	99.6
339.5	100
340	100.2
340.5	99.9
341	99.5
341.5	99.1
342	99
342.5	99
343	99.2
343.5	98.9
344	99.1
344.5	99
345	99.2
345.5	99
346	98.9
346.5	98.7
347	98.8
347.5	99.2
348	99.5
348.5	99.5
349	99.4
349.5	99.4
350	99.6
350.5	99.7
351	99.3
351.5	99.2
352	98.8
352.5	99
353	98.6
353.5	98.9
354	98.9
354.5	99.4
355	99.5
355.5	99.3
356	98.8
356.5	98.8
357	99
357.5	99.6
358	99.6
358.5	99.4
359	99.3
359.5	99.2
360	99
360.5	98.9
361	99.4
361.5	99.8
362	99.3
362.5	99.1
363	99
363.5	99.4
364	99.1
364.5	99.1
365	98.9
365.5	99.4
366	99.2
366.5	99.7
367	99.2
367.5	99
368	98.9
368.5	99.1
369	99.4
369.5	99.5
370	99.2
370.5	99.5
371	99.5
371.5	99.8
372	99
372.5	98.6
373	98.2
373.5	98.6
374	98.8
374.5	99.1
375	99.2
375.5	99.5
376	100
376.5	100.1
377	99.8
377.5	99
378	99.3
378.5	99.2
379	99.2
379.5	98.6
380	98.9
380.5	99.5
381	99.6
381.5	99.4
382	98.9
382.5	98.9
383	99.5
383.5	100.2
384	100.4
384.5	99.6
385	99
385.5	99.4
386	99.4
386.5	99.1
387	98.3
387.5	98.6
388	99.1
388.5	99.4
389	99.1
389.5	99.1
390	99.4
390.5	100.1
391	99.7
391.5	99.5
392	98.9
392.5	98.9
393	98.6
393.5	98.8
394	98.5
394.5	98.7
395	98.5
395.5	98.8
396	99
396.5	99.2
397	99.2
397.5	99.3
398	99.4
398.5	99.3
399	99.2
399.5	99.1
400	99
400.5	98.9
401	99.2
401.5	99.4
402	99.4
402.5	99.2
403	98.9
403.5	98.8
404	98.7
404.5	99.1
405	99.2
405.5	98.9
406	98.7
406.5	98.4
407	98.6
407.5	99
408	99.9
408.5	99.7
409	99
409.5	98.7
410	99.2
410.5	99.6
411	99.2
411.5	99
412	99.3
412.5	99.5
413	99.6
413.5	99.3
414	99
414.5	99.1
415	99
415.5	99.4
416	98.9
416.5	98.9
417	98.7
417.5	99.2
418	99.8
418.5	100.1
419	99.5
419.5	99.5
420	98.9
420.5	98.8
421	98.3
421.5	98.5
422	98.7
422.5	98.5
423	98.9
423.5	98.9
424	99.4
424.5	98.7
425	99
425.5	98.8
426	99.1
426.5	99.1
427	99.2
427.5	99.7
428	99.5
428.5	99.5
429	99
429.5	99.5
430	99.2
430.5	99.1
431	98.8
431.5	98.9
432	99.1
432.5	99.4
433	99.6
433.5	100
434	99.6
434.5	99.2
435	99.1
435.5	98.9
436	99.4
436.5	99.5
437	99.5
437.5	99.6
438	99.2
438.5	99.2
439	98.8
439.5	98.8
440	98.9
440.5	99.2
441	99.3
441.5	99
442	98.7
442.5	99
443	99.2
443.5	99.4
444	99.4
444.5	99.4
445	99.5
445.5	99.4
446	99.6
446.5	99.6
447	99.5
447.5	99.2
448	98.7
448.5	98.7
449	98.7
449.5	98.5
450	98.8
450.5	98.5
451	99.2
451.5	99.1
452	99.4
452.5	99.5
453	99.4
453.5	99.5
454	99.2
454.5	99.1
455	99.3
455.5	99.1
456	98.9
456.5	98.4
457	98.2
457.5	98.3
458	98.3
458.5	98.6
459	98.6
459.5	98.8
460	99.1
460.5	99.2
461	99.4
461.5	99.4
462	99.2
462.5	99.5
463	99.7
463.5	100
464	99.8
464.5	99.6
465	99.4
465.5	99.7
466	99.4
466.5	100.2
467	99.4
467.5	99.7
468	98.9
468.5	99
469	98.8
469.5	98.8
470	99.5
470.5	99.3
471	99.1
471.5	98.6
472	98.6
472.5	98.6
473	98.8
473.5	99.4
474	99.4
474.5	99.8
475	99.1
475.5	99.4
476	99.1
476.5	99
477	99
477.5	98.7
478	98.8
478.5	99
479	99.1
479.5	99
480	98.5
480.5	98.3
481	98.5
481.5	98.5
482	98.8
482.5	98.7
483	99
483.5	98.8
484	98.5
484.5	98.2
485	98.1
485.5	98.6
486	98.8
486.5	98.8
487	98.7
487.5	98.9
488	99.1
488.5	98.5
489	98.5
489.5	98.1
490	98.3
490.5	97.9
491	98.5
491.5	98.4
492	98.8
492.5	98.4
493	98.6
493.5	98.7
494	98.9
494.5	99.1
495	99.4
495.5	99.3
496	99.1
496.5	98.8
497	99
497.5	99.1
498	98.8
498.5	98.8
499	98.8
499.5	99.4
500	98.9
500.5	99.2
501	98.5
501.5	98.9
502	98.3
502.5	98.6
503	98.6
503.5	99
504	99.4
504.5	99.3
505	99
505.5	99
506	99.2
506.5	99.5
507	99.5
507.5	99.4
508	99.6
508.5	99.1
509	99.2
509.5	98.8
510	98.7
510.5	98.7
511	99.1
511.5	99.1
512	99.1
512.5	99
513	99.1
513.5	99.1
514	98.9
514.5	98.6
515	98.7
515.5	98.6
516	98.9
516.5	98.5
517	98.6
517.5	99.2
518	99.5
518.5	99.4
519	98.8
519.5	99.1
520	99.8
520.5	100.1
521	100.4
521.5	99.5
522	99.6
522.5	99.2
523	99.4
523.5	99.4
524	99.2
524.5	99.5
525	98.8
525.5	99.1
526	98.9
526.5	99.3
527	99
527.5	99.1
528	99
528.5	99.1
529	99.1
529.5	99
530	99.4
530.5	99.5
531	99.9
531.5	99.8
532	99.2
532.5	99
533	98.5
533.5	99
534	99
534.5	98.9
535	98.8
535.5	98.7
536	99.3
536.5	98.8
537	98.9
537.5	99.1
538	99.9
538.5	99.9
539	99.4
539.5	99.1
540	98.9
540.5	98.7
541	98.9
541.5	98.8
542	98.9
542.5	99
543	98.9
543.5	99.1
544	98.5
544.5	98.7
545	98.5
545.5	98.9
546	98.6
546.5	98.3
547	98.5
547.5	98.6
548	99.1
548.5	99
549	98.8
549.5	98.2
550	98.3
550.5	98.4
551	98.7
551.5	98.3
552	98
552.5	98.7
553	99.3
553.5	99.7
554	99
554.5	98.6
555	98.8
555.5	98.9
556	99.3
556.5	99.2
557	98.8
557.5	98.2
558	98
558.5	98.5
559	98.6
559.5	99
560	99
560.5	99.1
561	98.9
561.5	98.6
562	98.7
562.5	98.4
563	98.9
563.5	98.6
564	99.2
564.5	99.1
565	99.4
565.5	98.8
566	98.8
566.5	98.5
567	99
567.5	98.9
568	99.2
568.5	98.8
569	99.1
569.5	98.9
570	99.4
570.5	99.1
571	99.1
571.5	98.5
572	98.7
572.5	98.5
573	98.8
573.5	98.8
574	98.6
574.5	98.8
575	98.6
575.5	99.1
576	98.6
576.5	98.7
577	98.6
577.5	98.5
578	98.3
578.5	98
579	98
579.5	98.4
580	99.1
580.5	99.4
581	99.2
581.5	99
582	99.1
582.5	99
583	99.3
583.5	99
584	99.1
584.5	98.6
585	99.1
585.5	99.8
586	99.8
586.5	99.2
587	99.2
587.5	98.8
588	98.8
588.5	98.2
589	98.3
589.5	98.1
590	98.1
590.5	98.8
591	99.2
591.5	99.4
592	99.2
592.5	99.3
593	99.4
593.5	99.1
594	98.6
594.5	98.2
595	98.5
595.5	98.9
596	99.2
596.5	99
597	98.6
597.5	98.9
598	98.9
598.5	99.2
599	98.7
599.5	98.7
600	98.9
600.5	98.9
601	98.7
601.5	98.5
602	98.7
602.5	98.7
603	99
603.5	98.9
604	99.5
604.5	99.1
605	99.2
605.5	98.9
606	99.4
606.5	99.1
607	99.3
607.5	99.4
608	99.2
608.5	98.7
609	98.4
609.5	98.8
610	99.3
610.5	99.8
611	100
611.5	100.3
612	99.2
612.5	99.3
613	98.8
613.5	99.8
614	99.1
614.5	99
615	98.5
615.5	99.4
616	99.5
616.5	99.3
617	99.1
617.5	98.7
618	99
618.5	99
619	99
619.5	99.2
620	98.7
620.5	98.8
621	98.2
621.5	98.5
622	98.8
622.5	98.9
623	98.7
623.5	98.6
624	99.1
624.5	99.1
625	98.9
625.5	99.1
626	98.9
626.5	99.5
627	99.2
627.5	99.4
628	99
628.5	98.7
629	98.8
629.5	98.9
630	99.4
630.5	99.1
631	98.9
631.5	98.7
632	98.7
632.5	98.8
633	99.1
633.5	99.4
634	99.4
634.5	99.3
635	99.4
635.5	99.2
636	99.1
636.5	98.9
637	98.6
637.5	98.1
638	98
638.5	98.2
639	98.3
639.5	99.1
640	99.4
640.5	99.9
641	98.8
641.5	98.6
642	98.7
642.5	99.1
643	99.6
643.5	99.7
644	99.6
644.5	98.8
645	98.5
645.5	98.6
646	99.1
646.5	98.9
647	98.6
647.5	98.5
648	98.6
648.5	99
649	98.4
649.5	98.6
650	98.2
650.5	98.4
651	98.4
651.5	98.8
652	98.8
652.5	99.2
653	99.1
653.5	99.4
654	98.7
654.5	98.8
655	98.3
655.5	98.5
656	99
656.5	99.4
657	99.4
657.5	99
658	98.9
658.5	98.9
659	98.6
659.5	98.6
660	98.4
660.5	98.7
661	98.6
661.5	99.2
662	99.4
662.5	99.2
663	99.1
663.5	98.8
664	99.4
664.5	99.1
665	99.2
665.5	98.9
666	98.8
666.5	98.7
667	98.6
667.5	98.6
668	98.8
668.5	99.2
669	99.6
669.5	99.3
670	99
670.5	98.5
671	98.5
671.5	98.5
672	99.2
672.5	98.9
673	98.8
673.5	98.2
674	98.5
674.5	98.6
675	98.5
675.5	99.2
676	99.6
676.5	99.6
677	99.1
677.5	99
678	99.2
678.5	99.1
679	99.4
679.5	99.4
680	99.4
680.5	98.9
681	99
681.5	99.2
682	99.5
682.5	99.4
683	99.1
683.5	98.9
684	99.2
684.5	99.1
685	98.9
685.5	98.9
686	99
686.5	99.1
687	98.8
687.5	98.4
688	98
688.5	98
689	98.5
689.5	98.5
690	98.5
690.5	98.4
691	98.5
691.5	98.9
692	99.1
692.5	99.2
693	99.1
693.5	99
694	99.1
694.5	99.1
695	98.6
695.5	98.4
696	98.1
696.5	98.5
697	98.9
697.5	99
698	99
698.5	98.7
699	98.9
699.5	99.1
700	98.9
700.5	98.8
701	98.9
701.5	98.9
702	98.8
702.5	98.9
703	99.1
703.5	98.8
704	98.3
704.5	98.6
705	98.8
705.5	99.1
706	98.8
706.5	98.8
707	98.8
707.5	98.9
708	98.8
708.5	98.6
709	98.4
709.5	98.9
710	99
710.5	99.1
711	98.6
711.5	98.7
712	98.7
712.5	98.8
713	99.1
713.5	99.2
714	99.2
714.5	99
715	99.5
715.5	100
716	99.7
716.5	99.5
717	99.4
717.5	99.6
718	99.1
718.5	98.9
719	98.6
719.5	98.5
720	98.3
720.5	98.8
721	99
721.5	100
722	99.9
722.5	100
723	99.3
723.5	99.3
724	99.5
724.5	99.5
725	99.2
725.5	98.4
726	98.2
726.5	97.9
727	98.2
727.5	98.7
728	98.9
728.5	98.7
729	98.6
729.5	98.3
730	98.8
730.5	98.5
731	98.9
731.5	98.9
732	99.2
732.5	99.3
733	99.5
733.5	99
734	99
734.5	98.8
735	98.8
735.5	98.8
736	99
736.5	98.9
737	98.9
737.5	98.8
738	99.2
738.5	98.9
739	98.5
739.5	98
740	98.3
740.5	98.2
741	98.5
741.5	98.5
742	98.7
742.5	98.9
743	99.1
743.5	99.1
744	99
744.5	99.1
745	99.1
745.5	99
746	98.4
746.5	98.6
747	98.8
747.5	99.4
748	99.1
748.5	98.9
749	98.6
749.5	98.5
750	98.6
750.5	98.6
751	98.6
751.5	98.4
752	98.5
752.5	98.7
753	98.6
753.5	98.4
754	98.7
754.5	99.1
755	99
755.5	98.6
756	98.4
756.5	98.3
757	98.2
757.5	98.4
758	98.6
758.5	98.5
759	98.2
759.5	98.6
760	98.6
760.5	99
761	98.6
761.5	99.1
762	98.8
762.5	99.1
763	99
763.5	99.1
764	99.1
764.5	99.1
765	99.2
765.5	99
766	98.9
766.5	98.5
767	98.6
767.5	98.5
768	98.8
768.5	98.7
769	99
769.5	99.2
770	99.4
770.5	99.7
771	98.7
771.5	98.7
772	97.9
772.5	98.9
773	98.4
773.5	98.6
774	98.3
774.5	98.2
775	98
775.5	98.2
776	98.6
776.5	98.6
777	98.8
777.5	99
778	98.7
778.5	98.4
779	98.3
779.5	98.8
780	99.1
780.5	99.1
781	98.9
781.5	98.9
782	98.8
782.5	98.9
783	98.4
783.5	98.6
784	98.6
784.5	98.6
785	98.5
785.5	98.8
786	98.9
786.5	98.8
787	98.6
787.5	98.8
788	98.6
788.5	98.5
789	98.6
789.5	99.2
790	99
790.5	98.6
791	98.8
791.5	98.9
792	99.1
792.5	98.5
793	98.6
793.5	98.3
794	98.4
794.5	98.3
795	98.7
795.5	99
796	99.2
796.5	99
797	98.4
797.5	98.2
798	98.6
798.5	98.8
799	98.8
799.5	98.5
800	98.8
800.5	98.7
801	98.8
801.5	98.9
802	98.6
802.5	98.9
803	98.8
803.5	99.5
804	99.3
804.5	99.5
805	99.2
805.5	99.5
806	99.7
806.5	99.5
807	99.5
807.5	98.7
808	98.6
808.5	98
809	98.3
809.5	98.1
810	98.4
810.5	98.3
811	98.5
811.5	98.3
812	98.5
812.5	98.2
813	98.4
813.5	97.7
814	98.4
814.5	97.9
815	98.5
815.5	98.5
816	98.8
816.5	99
817	98.9
817.5	99
818	98.7
818.5	99
819	98.7
819.5	99.3
820	98.9
820.5	99.1
821	99.1
821.5	98.9
822	99.4
822.5	98.8
823	99
823.5	98.6
824	99
824.5	99.4
825	99.5
825.5	99.7
826	99.3
826.5	99.1
827	99.1
827.5	99.2
828	99.4
828.5	99
829	98.5
829.5	98.6
830	98.2
830.5	98.9
831	98.9
831.5	99.1
832	98.6
832.5	98.5
833	98.3
833.5	98.5
834	98.3
834.5	98.3
835	98.3
835.5	98.4
836	98.4
836.5	98.5
837	98.7
837.5	98.9
838	98.7
838.5	98.7
839	99.1
839.5	99
840	99
840.5	98.3
841	98.8
841.5	98.7
842	99.5
842.5	99.4
843	99.4
843.5	99.1
844	98.6
844.5	98.8
845	98.7
845.5	98.8
846	98.5
846.5	98.5
847	98.8
847.5	98.7
848	98.6
848.5	98.6
849	98.9
849.5	99.1
850	98.6
850.5	98.5
851	98.5
851.5	99
852	99
852.5	98.6
853	98.3
853.5	98.5
854	99
854.5	99.4
855	99.1
855.5	99.1
856	98.9
856.5	99.1
857	98.3
857.5	97.9
858	97.8
858.5	98.4
859	98.8
859.5	98.1
860	98.3
860.5	98.4
861	99.2
861.5	99.5
862	99.2
862.5	99.4
863	98.6
863.5	98.8
864	98.8
864.5	98.9
865	98.8
865.5	98.9
866	99.1
866.5	98.9
867	98.5
867.5	98.6
868	98.8
868.5	99.1
869	98.8
869.5	98.2
870	98
870.5	98.1
871	98.4
871.5	98.9
872	99.1
872.5	99
873	98.5
873.5	98.6
874	98.7
874.5	98.9
875	98.7
875.5	98.9
876	98.3
876.5	98.5
877	98.7
877.5	99.2
878	98.6
878.5	98.4
879	98.5
879.5	99.1
880	98.7
880.5	98.6
881	98.4
881.5	98.7
882	98.9
882.5	99
883	99
883.5	98.5
884	98.3
884.5	98
885	97.8
885.5	98.1
886	98.5
886.5	98.8
887	98.6
887.5	98.6
888	98.5
888.5	98.5
889	99
889.5	99.3
890	99.6
890.5	98.8
891	98.5
891.5	98.1
892	98.5
892.5	98.5
893	98.8
893.5	98.9
894	98.9
894.5	99
895	98.6
895.5	98.6
896	98.4
896.5	98.5
897	98.5
897.5	98.9
898	98.8
898.5	98.9
899	98.2
899.5	98.4
900	98.3
900.5	98.8
901	99
901.5	98.6
902	98.3
902.5	97.9
903	98
903.5	98
904	98.2
904.5	98.8
905	98.7
905.5	98.8
906	98.9
906.5	99.4
907	99.1
907.5	98.3
908	98.3
908.5	98.5
909	99.1
909.5	99.2
910	99.4
910.5	99.2
911	98.9
911.5	98.8
912	98.8
912.5	98.8
913	98.5
913.5	98.8
914	98.5
914.5	99
915	98.6
915.5	99.2
916	99.4
916.5	99.3
917	99.1
917.5	98.9
918	98.9
918.5	98.8
919	98.9
919.5	98.8
920	98.9
920.5	98.9
921	99.4
921.5	99
922	98.4
922.5	97.5
923	98
923.5	98.1
924	98.7
924.5	98.8
925	99
925.5	98.8
926	98.3
926.5	98.2
927	98.5
927.5	98.5
928	98.4
928.5	98.8
929	98.6
929.5	98.9
930	99
930.5	99.4
931	99.5
931.5	99
932	98.8
932.5	98.8
933	99
933.5	99.4
934	99.4
934.5	99.4
935	99.8
935.5	99.4
936	99.4
936.5	99
937	99.1
937.5	99.2
938	99
938.5	99
939	98.5
939.5	98.2
940	98.2
940.5	98.6
941	99.6
941.5	99.7
942	99.2
942.5	98.7
943	98.5
943.5	98.6
944	98.6
944.5	98.2
945	98.4
945.5	98.6
946	98.9
946.5	98.9
947	99.1
947.5	98.9
948	98.9
948.5	98.8
949	99.2
949.5	99.1
950	98.5
950.5	98.6
951	98.6
951.5	98.6
952	98.2
952.5	98.3
953	98.2
953.5	98.5
954	98.3
954.5	98.4
955	98.6
955.5	98.8
956	99.4
956.5	99.2
957	99.1
957.5	98.8
958	98.8
958.5	99
959	98.7
959.5	98.8
960	98.6
960.5	99
961	99.2
961.5	99
962	98.6
962.5	98.3
963	99
963.5	98.8
964	98.9
964.5	98
965	98.3
965.5	97.7
966	98.3
966.5	98.2
967	98.4
967.5	97.9
968	97.7
968.5	97.8
969	98.2
969.5	98.8
970	98.9
970.5	98.7
971	98
971.5	98.4
972	98.8
972.5	99.4
973	99
973.5	99.4
974	98.9
974.5	98.8
975	98.3
975.5	99.1
976	98.9
976.5	98.9
977	98
977.5	98.3
978	98.7
978.5	99.6
979	99.3
979.5	98.7
980	98.1
980.5	98.3
981	98.8
981.5	98.9
982	98.9
982.5	98.7
983	98.5
983.5	98.8
984	98.9
984.5	99.1
985	98.5
985.5	98.4
986	98.5
986.5	98.6
987	98.3
987.5	98.1
988	98.4
988.5	98.3
989	98
989.5	97.6
990	97.7
990.5	98.3
991	98.6
991.5	99.1
992	98.5
992.5	98.2
993	97.8
993.5	98.3
994	98.6
994.5	98.6
995	98.9
995.5	98.6
996	99.1
996.5	98.9
997	98.9
997.5	98.8
998	98.9
998.5	99.2
[truncated: 5,193 more rows]

## Sheet: Fig.3Aii,iv
Donor 1							Donor 2							Donor 3
Time (s)	Concentration of Nb2 (nM)						Time (s)	Concentration of Nb2 (nM)						Time (s)	Concentration of Nb2 (nM)
	200	100	50	25	12.5	6.25		200	100	50	25	12.5	6.25		200	100	50	25	12.5	6.25
0	99.3697	100.025	100.245	96.5453	100.075	99.2197	0	99.8	99.5	100.3	100.1	100.5	99.3	0	100	100.1	100	99.5	99.9	100.7
0.5	99.3697	100.025	100.245	98.0159	100.075	99.2197	0.5	100	99.5	100.4	99.7	100.4	99.3	0.5	100.1	100.1	100.1	99.5	100	100.6		200	mean	91.0278
1	99.3697	100.025	100.245	100.467	100.075	99.2197	1	100	99.2	100.4	100.1	100.3	99.4	1	100	100	100.1	99.5	100	100.6			std deviation	6.99032
1.5	99.3697	100.025	100.245	101.447	100.075	99.2197	1.5	100	99.3	100.4	100.5	100.3	99.7	1.5	100.1	100.1	100.1	99.6	100.1	100.5			SEM	4.03587
2	99.3697	100.025	100.245	99.9767	100.075	99.2197	2	99.9	99.3	100.2	100.9	100.7	100.1	2	100.1	100.2	100	99.7	100	100.5
2.5	99.3697	100.025	100.245	98.5061	100.075	99.2197	2.5	99.8	99.5	99.9	100.6	100.8	100.4	2.5	100.1	100.2	100	99.9	100.2	100.4		100	mean	86.8155
3	99.3697	100.025	100.245	102.428	100.075	99.2197	3	100	99.2	99.7	100.3	100.7	100.5	3	100.5	100.2	100	99.6	100.1	100.3			std deviation	9.31465
3.5	99.3697	100.025	100.245	101.937	100.075	99.2197	3.5	100	99.1	99.9	100.3	100.1	100.1	3.5	100.5	100.2	100	99.6	100	100.5			SEM	5.37782
4	99.3697	100.025	100.245	99.4865	100.075	99.2197	4	100.3	99.3	99.9	101.9	99.7	99.9	4	100.6	100.1	100.1	99.6	100	100.7
4.5	99.3697	100.025	100.245	98.0159	99.5848	99.2197	4.5	100.3	99.3	99.9	101.9	99.8	100	4.5	100.1	100.2	100.1	99.6	99.9	100.6		50	mean	63.0797
5	99.3697	100.025	100.245	101.937	100.075	99.2197	5	100	99.4	99.9	101.8	100.4	101.3	5	100.1	102.5	101.2	99.5	102.4	100.5			std deviation	34.5133
5.5	99.3697	100.025	100.245	102.428	100.075	99.2197	5.5	100.6	101.7	100.4	100	101.8	102.2	5.5	100.2	102.4	102.4	101.3	104.4	102.4			SEM	19.9263
6	99.3697	100.025	100.245	102.918	100.075	99.2197	6	101.1	101.8	100.2	100	101.6	102.3	6	100.2	102.3	102.2	101.8	104.6	103.5
6.5	99.3697	100.025	100.245	102.428	100.075	99.2197	6.5	101.7	101.7	100.5	99.8	101.1	100.7	6.5	100.1	99.9	101.2	102.1	102.1	103.6		25	mean	42.7693
7	99.3697	100.025	100.245	102.918	100.075	98.7295	7	100.9	99.2	100.2	99.8	99.8	99.8	7	100	100.1	99.9	100.3	100	101.5			std deviation	25.4902
7.5	99.3697	100.025	100.245	97.5257	100.075	98.7295	7.5	100.3	99.1	100.1	99.2	99.5	99.9	7.5	100	100	99.9	100.1	100.1	100.4			SEM	14.7167
8	99.3697	100.025	100.245	96.0551	100.075	99.2197	8	99.7	98.9	99.8	98.9	99.8	100	8	99.9	100.2	99.8	100	100.3	100.3
8.5	99.3697	100.025	100.245	101.447	100.075	99.2197	8.5	99.7	98.9	99.8	98.5	99.8	100	8.5	99.9	100.2	99.7	100	100.3	100.3		12.5	mean	25.044
9	99.3697	101.005	100.735	98.5061	104.977	99.2197	9	99.7	99.3	100.2	98.7	99.7	99.5	9	99.9	100.3	99.7	100	100.1	100.5			std deviation	7.04087
9.5	103.782	103.456	110.049	97.0355	111.35	99.2197	9.5	99.8	99.8	100.4	99.2	100	99.8	9.5	100	100.1	99.6	100.2	100.2	100.4			SEM	4.06505
10	107.213	104.927	105.637	99.4865	101.546	107.553	10	99.9	100.2	100.2	99.2	99.8	99.3	10	100	99.9	99.7	100.1	100	100.4
10.5	108.683	99.5348	100.735	102.428	99.0946	108.043	10.5	100.1	100.2	99.8	99.1	100.2	98.9	10.5	100	99.8	99.6	100.1	100	100.2		6.25	mean	20.0883
11	104.272	98.5544	99.7549	103.408	98.6044	106.573	11	100.6	100.2	99.6	99	99.8	98.6	11	100	99.8	99.8	100	99.8	100.1			std deviation	7.44954
11.5	99.8599	98.5544	99.2647	100.957	98.6044	102.161	11.5	100.7	100.2	99.5	98.8	100	99	11.5	100	99.6	99.8	100.1	100	100			SEM	4.30099
12	99.3697	98.0642	99.2647	96.0551	98.6044	100.69	12	101.3	100	99.8	98.8	99.8	98.9	12	99.9	99.5	99.7	100	100	99.9
12.5	98.8796	98.5544	99.2647	95.0747	98.6044	100.2	12.5	100.9	99.7	99.8	98.7	99.9	98.8	12.5	99.9	99.5	99.7	100.2	100.1	99.7
13	98.8796	98.0642	99.7549	98.0159	98.6044	100.2	13	100.9	99.7	100.1	98.5	99.8	98.6	13	99.8	99.6	99.8	100	100	99.9
13.5	98.8796	98.0642	99.7549	100.957	98.1142	100.2	13.5	100.4	99.7	100	98.8	99.7	99	13.5	99.8	99.9	100	100	99.9	100
14	98.8796	98.5544	99.2647	98.0159	98.1142	100.2	14	100.3	99.8	99.8	98.6	99.5	99.2	14	99.8	99.9	100	100.1	99.9	100.3
14.5	98.8796	98.0642	99.2647	100.957	98.1142	100.2	14.5	100.3	99.6	99.5	99.1	99.8	99.1	14.5	99.7	99.9	100	100.1	100	100.1
15	98.8796	98.0642	99.2647	100.467	98.1142	100.2	15	100	99.8	99.6	98.7	99.8	99.5	15	99.7	99.8	100	100.2	100.1	100
15.5	98.8796	98.0642	99.2647	98.5061	98.1142	99.7099	15.5	100	99.8	99.7	98.9	99.9	99.5	15.5	99.7	99.7	100	100.1	100.1	99.7
16	98.8796	98.0642	99.7549	101.447	98.1142	99.7099	16	100.1	100	99.8	98.8	99.5	99.4	16	99.8	99.6	99.9	100.2	100	99.7
16.5	98.8796	98.0642	99.7549	98.0159	98.1142	99.7099	16.5	100	100	99.6	99.1	99.5	98.7	16.5	99.9	99.8	99.8	100.1	100	99.8
17	98.8796	98.0642	99.2647	101.447	98.1142	99.7099	17	100.1	100.1	99.4	99.3	99.1	98.7	17	99.8	100	99.8	100.3	100	100.1
17.5	98.8796	98.0642	99.2647	103.408	98.1142	99.7099	17.5	100	100.2	99.6	99.4	98.7	99	17.5	99.7	100.1	99.9	100.2	100	100.1
18	98.8796	98.0642	99.2647	102.918	98.1142	99.7099	18	99.8	100.1	99.7	99.4	98.5	99.5	18	99.7	100	99.9	100.4	100	100.1
18.5	98.8796	98.0642	99.2647	98.0159	98.1142	99.7099	18.5	99.7	100	99.9	99.1	98.8	99.8	18.5	99.8	99.9	99.9	100.2	99.8	100
19	98.8796	98.0642	99.2647	98.5061	98.1142	99.7099	19	99.7	100	100	99.1	98.8	99.6	19	99.8	99.8	100	100.2	99.8	100.1
19.5	98.8796	98.0642	99.2647	102.428	98.1142	99.7099	19.5	99.9	99.9	100.1	99.1	98.6	99.8	19.5	99.7	99.8	100	99.9	99.8	99.8
20	98.8796	98.0642	99.2647	103.408	98.1142	99.7099	20	99.9	99.9	99.9	98.9	98.8	99.3	20	99.6	99.9	100	100	99.9	99.7
20.5	98.8796	98.0642	99.2647	103.408	98.1142	99.7099	20.5	99.9	99.4	99.8	98.5	98.9	99.5	20.5	99.5	99.9	99.9	100	99.9	99.7
21	98.8796	98.0642	99.2647	98.0159	98.1142	99.7099	21	99.7	99.6	99.5	98	98.9	99.6	21	99.6	99.9	99.7	100.1	100	100
21.5	98.8796	98.0642	99.2647	97.0355	98.1142	99.7099	21.5	99.6	99.4	99.4	98.5	98.1	99.7	21.5	99.7	99.8	99.7	100.1	100	100
22	98.8796	98.0642	99.2647	97.5257	98.1142	100.2	22	99.6	99.8	99.5	99	97.8	99.6	22	99.7	99.8	99.9	100.3	100	100
22.5	98.8796	98.0642	99.2647	99.9767	98.1142	99.7099	22.5	99.7	99.5	99.5	99.3	98.3	99.2	22.5	99.8	99.8	100.1	100.2	100	100
23	98.8796	98.0642	99.2647	102.428	98.1142	99.7099	23	99.7	99.7	99.8	99.1	98.7	99.4	23	99.8	99.8	100.1	100	99.9	100.1
23.5	98.8796	98.0642	99.2647	101.937	98.1142	99.7099	23.5	99.6	99.6	99.6	98.9	98.9	99.5	23.5	100	99.8	100.1	99.7	99.9	100.2
24	98.8796	98.0642	99.2647	102.428	98.1142	99.7099	24	99.7	100	99.5	99.1	98.7	99.5	24	99.8	99.7	100.1	99.7	99.9	100.2
24.5	98.8796	98.0642	99.2647	97.0355	98.1142	99.7099	24.5	99.7	100.2	99.3	99	98.7	99.3	24.5	99.8	99.6	100	99.9	100	100.4
25	98.8796	98.0642	99.2647	96.5453	98.1142	99.7099	25	100.2	100.1	99.3	99	99.1	98.9	25	99.6	99.6	99.9	100	100.1	100.4
25.5	98.8796	98.0642	99.2647	99.9767	98.1142	99.7099	25.5	100.1	100	99.6	99.1	99.2	98.9	25.5	99.6	99.7	99.9	100	100.2	100.4
26	98.8796	97.574	99.2647	102.428	97.624	99.7099	26	100.3	99.9	99.8	99.3	99	99.4	26	99.6	99.8	100.1	100	100.3	100.5
26.5	98.8796	98.0642	99.2647	97.5257	98.1142	99.7099	26.5	100	99.9	99.9	99.4	98.6	99.7	26.5	99.7	99.8	100	100.1	100.3	100.5
27	98.8796	98.0642	99.2647	100.957	98.1142	99.7099	27	99.8	99.9	99.7	99	98.7	100	27	99.7	99.8	100	100.3	100.3	100.6
27.5	98.8796	97.574	99.2647	101.447	98.1142	99.7099	27.5	99.7	99.8	99.7	98.9	98.7	99.8	27.5	99.8	99.6	99.8	100.3	100.3	100.4
28	98.8796	97.574	99.2647	101.447	98.1142	99.7099	28	99.7	99.7	99.8	98.5	98.9	99.9	28	99.7	99.5	99.8	100.4	100.3	100.4
28.5	98.8796	97.574	99.2647	99.9767	98.1142	99.7099	28.5	100	99.5	99.8	98.9	98.8	100	28.5	99.6	99.5	99.9	100.4	100.3	100.3
29	98.8796	97.574	99.2647	102.918	98.1142	99.7099	29	100	99.6	99.6	99.2	99.2	100	29	99.6	99.6	99.9	100.4	100.2	100.3
29.5	98.8796	97.574	99.2647	98.0159	98.1142	100.2	29.5	100	99.9	99.5	99.4	99.3	100.2	29.5	99.8	99.6	100	100.4	100	100.2
30	98.8796	97.574	99.2647	99.9767	98.1142	100.2	30	99.8	100	99.4	99.1	99.4	100.2	30	99.8	99.6	100	100.4	100	100.1
30.5	98.8796	97.574	99.2647	102.918	98.1142	100.2	30.5	99.8	100.1	99.4	99.3	99.6	100.3	30.5	99.7	99.6	100	100.5	100	100
31	98.8796	97.574	99.2647	103.408	98.1142	100.2	31	99.9	99.8	99.4	99.5	99.7	100.1	31	99.7	99.6	99.9	100.5	99.9	99.9
31.5	98.3894	97.574	99.2647	100.957	98.1142	100.69	31.5	100	99.7	99.4	99.6	99.7	100	31.5	99.6	99.7	99.9	100.5	99.8	99.8
32	98.8796	97.574	99.2647	99.9767	98.1142	100.69	32	100	99.6	99.5	99	99.6	100.3	32	99.7	99.6	99.9	100.4	99.6	99.6
32.5	98.8796	97.574	99.2647	102.918	98.1142	100.69	32.5	100.1	99.8	99.6	99	99.5	100.6	32.5	99.6	99.6	100	100.3	99.5	99.3
33	98.8796	97.574	99.2647	98.9963	98.1142	101.18	33	100.2	100.2	99.8	99	99.5	100.7	33	99.6	99.5	100.1	100	99.2	99.1
33.5	98.8796	97.574	99.2647	97.0355	98.1142	101.18	33.5	100.2	100.2	100	99.4	99.7	100.8	33.5	99.5	99.5	100.1	100	99.1	99
34	98.8796	97.574	99.2647	99.4865	98.6044	101.671	34	100	100	100	99.6	99.8	100.9	34	99.5	99.5	100	100	98.9	98.8
34.5	98.8796	97.574	99.2647	97.0355	98.6044	101.671	34.5	99.9	99.8	100	99.3	100	100.9	34.5	99.7	99.6	100.1	99.9	98.7	98.6
35	98.8796	97.574	99.2647	96.0551	98.6044	101.671	35	99.9	99.7	99.9	99.3	100	101	35	99.8	99.6	100.2	99.7	98.5	98.4
35.5	98.3894	97.574	99.2647	95.5649	98.6044	101.671	35.5	99.9	99.8	100	99.2	100.1	101.1	35.5	99.9	99.6	100.3	99.5	98.2	98.2
36	98.8796	97.574	99.2647	96.0551	98.6044	101.671	36	99.9	99.8	100.2	99.3	100.3	101.2	36	99.7	99.5	100.2	99.3	98	97.9
36.5	98.3894	97.574	99.2647	101.447	99.0946	101.671	36.5	99.7	100	100.2	99.3	100.5	101.2	36.5	99.6	99.4	100.2	99.1	97.9	97.5
37	98.3894	97.574	98.7745	102.918	99.0946	101.671	37	99.8	99.7	99.8	99.3	100.6	101.2	37	99.6	99.3	100.1	98.9	97.7	97.2
37.5	98.3894	97.574	98.7745	98.9963	99.0946	101.18	37.5	99.9	99.7	99.8	99.4	100.6	101.2	37.5	99.6	99.3	100.1	98.8	97.5	97
38	98.3894	97.574	98.7745	96.0551	99.0946	101.18	38	100.2	99.9	99.6	99.4	100.5	101.2	38	99.6	99.3	100	98.7	97.1	96.8
38.5	98.3894	97.574	98.7745	97.5257	99.0946	101.18	38.5	99.9	100.1	99.6	99.4	100.6	101.1	38.5	99.5	99.3	99.9	98.4	96.8	96.5
39	98.3894	97.574	98.7745	101.447	99.0946	100.69	39	99.8	100	99.5	99.5	100.6	101.1	39	99.5	99.3	99.8	98.2	96.5	96.2
39.5	98.3894	97.574	98.7745	102.918	98.6044	100.69	39.5	99.7	99.6	99.6	99.6	100.8	101	39.5	99.4	99.3	99.7	98	96.3	95.8
40	98.3894	97.574	98.7745	103.408	98.6044	100.2	40	99.6	99.6	99.7	99.7	100.8	101.1	40	99.4	99.4	99.7	97.9	96	95.4
40.5	98.3894	97.0838	98.7745	102.428	98.6044	100.2	40.5	99.7	99.8	99.7	100	100.8	100.9	40.5	99.3	99.3	99.7	97.6	95.6	95
41	98.3894	97.574	98.7745	103.408	98.6044	99.7099	41	99.7	99.9	99.9	100.1	100.8	101	41	99.4	99.5	99.6	97.3	95.2	94.7
41.5	98.3894	97.0838	98.7745	102.428	98.1142	99.2197	41.5	99.8	99.9	100	100.2	100.9	101	41.5	99.5	99.4	99.6	97	94.8	94.6
42	98.3894	97.0838	98.7745	97.0355	98.1142	99.2197	42	99.8	99.8	100	100.3	100.9	101	42	99.6	99.5	99.5	96.7	94.5	94.2
42.5	98.3894	97.0838	98.7745	96.0551	98.1142	98.7295	42.5	100	100.1	99.8	100.2	101	100.8	42.5	99.6	99.3	99.4	96.4	94	93.8
43	98.3894	97.0838	98.7745	96.0551	97.624	98.2393	43	99.8	100.1	99.6	100.3	100.9	100.8	43	99.4	99.1	99.2	95.9	93.7	93.2
43.5	98.3894	97.0838	98.7745	94.5845	97.624	98.2393	43.5	99.8	100.1	99.5	100.3	100.9	100.7	43.5	99.4	99.1	99.1	95.7	93.2	92.7
44	98.3894	97.0838	98.2843	96.5453	97.1339	97.7491	44	99.6	100	99.7	100.5	100.8	100.7	44	99.3	99.2	99	95.3	93	92.5
44.5	98.3894	97.0838	98.2843	101.937	97.1339	97.2589	44.5	99.8	100	100	100.5	100.9	100.5	44.5	99.2	99.3	98.9	95.3	92.4	92.2
45	98.3894	97.0838	98.2843	101.447	96.6437	96.7687	45	99.9	99.9	100.1	100.5	100.8	100.5	45	99.2	99.3	98.7	94.9	92	91.6
45.5	98.3894	97.0838	98.2843	101.447	96.6437	96.2785	45.5	99.8	99.9	100.1	100.5	100.8	100.5	45.5	99.3	99.2	98.7	94.6	91.5	91
46	98.3894	97.0838	98.2843	101.447	96.1535	95.7883	46	99.9	99.8	99.9	100.5	100.7	100.3	46	99.3	99.1	98.6	94.1	91.2	90.4
46.5	97.8992	97.0838	98.2843	100.467	95.6633	95.2981	46.5	99.5	99.8	99.8	100.6	100.6	100.2	46.5	99.3	98.9	98.5	93.7	90.7	90
47	97.8992	96.5936	98.2843	95.0747	95.6633	94.8079	47	99.7	99.7	99.8	100.5	100.6	100	47	99.2	99.1	98.3	93.2	90	89.7
47.5	97.8992	97.0838	98.2843	98.0159	95.1731	94.3177	47.5	100	99.7	99.8	100.6	100.5	100	47.5	99.2	99.3	98.1	92.8	89.5	89.4
48	97.8992	96.5936	98.2843	100.957	94.6829	93.8275	48	100.1	100	99.9	100.7	100.5	99.9	48	99.2	99.3	97.8	92.4	89	88.8
48.5	97.8992	96.5936	98.2843	97.0355	94.1927	93.3373	48.5	100.2	100.1	99.8	100.6	100.4	99.8	48.5	99.2	99.3	97.7	92	88.6	88
49	97.8992	96.5936	98.2843	94.0943	93.7025	92.8471	49	100	100.4	100	100.6	100.4	99.6	49	99.2	99.3	97.5	91.4	88.2	87.2
49.5	97.8992	96.5936	98.2843	93.1139	93.7025	92.3569	49.5	100.1	100.2	99.8	100.6	100.3	99.5	49.5	99.1	99.4	97.3	90.9	87.7	87
50	97.8992	96.5936	98.2843	98.5061	93.2123	91.8667	50	99.8	100.1	100	100.7	100.2	99.3	50	99.1	99.3	97.1	90.5	87.3	86.4
50.5	97.8992	96.5936	97.7941	97.0355	92.7221	91.3766	50.5	99.6	100	99.8	100.7	100.1	99.1	50.5	99.1	99.1	96.8	90.1	86.7	86.3
51	97.8992	96.5936	97.7941	93.6041	92.2319	90.8864	51	99.5	100	100.1	100.7	100	98.9	51	99.1	99.1	96.5	89.5	86.3	85.2
51.5	97.8992	96.5936	97.7941	98.0159	92.2319	89.906	51.5	100	99.9	99.8	100.7	99.9	98.8	51.5	99.1	99.1	96.3	89.1	85.6	84.6
52	97.8992	96.5936	98.2843	98.0159	91.2515	89.4158	52	100	99.6	99.8	100.7	99.8	98.5	52	99.1	99.2	96	88.7	85.1	83.5
52.5	97.8992	96.5936	97.7941	98.5061	91.2515	88.9256	52.5	99.9	99.4	99.5	100.8	99.7	98.3	52.5	99.1	99.1	95.8	88.5	84.3	83.2
53	97.8992	96.1034	97.7941	97.5257	90.7613	88.4354	53	99.6	99.5	99.7	100.7	99.5	98.1	53	99.1	99.1	95.4	87.8	83.7	82.6
53.5	97.409	96.1034	97.7941	95.0747	90.2711	87.9452	53.5	99.5	99.8	99.8	100.6	99.3	98	53.5	99.1	98.9	95.1	87.3	83	81.8
54	97.409	96.1034	97.7941	94.5845	89.7809	86.9648	54	99.8	99.8	99.8	100.5	99.2	97.7	54	98.9	98.9	94.8	86.6	82	81.3
54.5	97.409	96.1034	97.7941	89.6825	89.2907	86.4746	54.5	99.7	99.6	99.8	100.6	99.1	97.5	54.5	98.8	99	94.6	86.1	81.5	81.5
55	97.409	96.1034	97.7941	93.1139	88.8005	85.9844	55	99.8	99.7	99.7	100.7	98.9	97.2	55	98.8	99.1	94.4	85.5	81.1	81.3
55.5	97.409	96.1034	97.7941	91.6433	88.3103	85.4942	55.5	99.6	99.6	99.8	100.7	98.8	97	55.5	99	99	94.1	85.1	81.1	80.8
56	97.409	96.1034	97.7941	94.0943	87.8201	85.004	56	99.6	99.9	99.7	100.7	98.6	96.7	56	98.9	98.8	93.8	84.5	80.3	79.4
56.5	97.409	96.1034	97.7941	96.0551	87.3299	84.0236	56.5	99.5	99.7	99.7	100.6	98.5	96.6	56.5	98.9	98.9	93.6	84	79.7	78.7
57	97.409	96.1034	97.7941	95.0747	86.8397	83.5334	57	100	99.8	99.7	100.5	98.2	96	57	98.8	99	93.3	83.3	78.5	78.2
57.5	97.409	96.1034	97.7941	95.0747	86.3495	83.0432	57.5	99.9	99.7	99.7	100.5	98.1	95.8	57.5	98.8	99.1	92.9	82.8	77.9	77.6
58	97.409	96.1034	97.7941	94.5845	85.3691	82.553	58	100	99.8	99.7	100.5	97.7	95.4	58	98.8	99	92.5	82.3	77.5	77.1
58.5	97.409	96.1034	97.3039	88.7021	84.879	82.0628	58.5	99.6	99.7	99.6	100.5	97.6	95.3	58.5	98.8	99	92.1	81.7	77.2	76.5
59	97.409	96.1034	97.3039	89.6825	84.3888	81.5726	59	99.5	99.6	99.8	100.4	97.3	94.9	59	98.8	99	91.8	80.8	77.3	75.9
59.5	97.409	95.6132	97.3039	89.1923	83.8986	80.5922	59.5	99.5	99.5	99.7	100.4	97.1	94.7	59.5	98.8	99	91.5	80.1	76.6	75.4
60	97.409	95.6132	97.3039	87.7218	83.4084	79.6118	60	99.4	99.5	99.6	100.3	96.8	94.2	60	98.7	98.8	91.1	79.8	76.1	74.8
60.5	96.9188	95.6132	97.3039	85.2708	82.428	78.6315	60.5	99.5	99.5	99.5	100.3	96.5	93.8	60.5	98.6	98.8	90.7	79.3	74.8	74.3
61	96.9188	95.6132	97.3039	85.2708	81.9378	78.6315	61	99.3	99.7	99.5	100.4	96.4	93.3	61	98.6	98.8	90.2	79	74.1	73.9
61.5	96.9188	95.6132	97.3039	83.8002	81.9378	78.1413	61.5	99.2	99.8	99.7	100.4	96.1	92.9	61.5	98.7	98.9	89.7	78	73.4	73.6
62	96.9188	95.6132	96.8137	82.8198	80.9574	77.1609	62	99.4	99.8	99.6	100.4	95.8	92.6	62	98.6	98.9	89.4	77.8	73.1	73.5
62.5	96.9188	95.6132	96.8137	85.2708	79.977	76.1805	62.5	99.5	99.8	99.9	100.3	95.5	92.4	62.5	98.7	98.7	88.9	76.9	72.8	72.1
63	96.9188	95.6132	96.8137	87.2316	79.977	76.1805	63	99.7	99.9	100	100.1	95.3	92	63	98.5	98.8	88.5	76.6	72.8	70.9
63.5	96.9188	95.6132	96.8137	83.8002	78.9966	75.6903	63.5	99.6	99.9	100.1	100	95	91.6	63.5	98.7	98.7	87.7	76.1	72.2	69.9
64	96.9188	95.6132	96.8137	83.8002	78.5064	74.7099	64	99.5	99.8	99.8	100	94.6	91	64	98.7	98.7	87.4	75.4	71.5	70.3
64.5	96.9188	95.123	96.8137	84.2904	78.0162	73.7295	64.5	99.4	99.8	99.8	100	94.2	90.7	64.5	98.7	98.7	87	74.5	70.1	70.3
65	96.9188	95.123	96.8137	87.2316	77.0358	73.2393	65	99.2	99.7	99.7	99.9	93.9	90	65	98.5	98.7	86.8	73.7	69	69.5
65.5	96.4286	95.123	96.8137	86.7414	77.0358	72.7491	65.5	99.2	99.6	99.9	99.8	93.6	89.5	65.5	98.5	98.7	86.4	73.4	68.5	68.5
66	96.4286	95.123	96.8137	87.7218	76.0554	72.7491	66	99.2	99.6	99.8	99.8	93.2	88.9	66	98.5	98.7	85.9	73.2	68.1	67.7
66.5	96.4286	95.123	96.3235	87.7218	75.5652	72.2589	66.5	99.5	99.7	99.7	99.7	92.9	88.6	66.5	98.6	98.7	85.3	73.3	67.9	67.7
67	96.4286	95.123	96.3235	84.7806	75.075	71.2785	67	99.5	99.6	99.7	99.5	92.7	88.1	67	98.6	98.6	84.6	72.5	67.3	66.5
67.5	96.4286	95.123	96.3235	83.31	74.5848	70.7883	67.5	99.7	99.8	99.6	99.4	92.4	87.9	67.5	98.5	98.6	83.7	71.8	67.3	66.7
68	96.4286	95.123	96.3235	84.7806	73.6044	69.3177	68	99.7	99.8	99.6	99.2	92	87.2	68	98.6	98.5	83.1	70.7	66.7	66.1
68.5	96.4286	95.123	96.3235	85.761	73.1142	68.8275	68.5	99.7	99.9	99.5	99.2	91.4	86.7	68.5	98.5	98.5	82.9	70.5	66.7	65.8
69	96.4286	94.6329	95.8333	80.3688	72.1339	67.8471	69	99.6	99.6	99.6	99.2	90.9	86	69	98.5	98.5	82.5	69.4	66.2	65.3
69.5	95.9384	95.123	95.8333	75.957	71.1535	67.3569	69.5	99.5	99.3	99.6	99.1	90.5	85.5	69.5	98.2	98.5	82.1	68.6	65.9	64.3
70	95.9384	94.6329	95.8333	74.4865	70.6633	66.8667	70	99.4	99.1	99.6	99.1	90	84.8	70	98.2	98.4	81.3	67.3	64.9	63.9
70.5	95.9384	94.6329	95.8333	73.5061	70.1731	66.8667	70.5	99.4	99.1	99.6	99	89.6	84.2	70.5	98.2	98.4	81	66.9	63.5	63.2
71	95.9384	94.6329	95.8333	74.4865	69.6829	65.3962	71	99.5	99.5	99.4	98.9	89.2	83.4	71	98.3	98.4	80	66.5	62.5	62.9
71.5	95.9384	94.6329	95.3431	80.3688	69.1927	64.906	71.5	99.5	99.7	99.2	98.7	88.7	82.8	71.5	98.2	98.4	79.4	66.8	62.1	62.3
72	95.9384	94.6329	95.3431	81.8394	68.2123	63.9256	72	99.4	99.7	99.2	98.7	88.1	82.1	72	98.2	98.3	78.8	66.6	61.8	61.4
72.5	95.9384	94.6329	95.3431	77.9178	67.7221	62.9452	72.5	99.5	99.3	99.4	98.5	87.4	81.7	72.5	98.2	98.3	78.5	65.3	61.9	60.7
73	95.9384	94.6329	95.3431	73.0159	67.2319	62.455	73	99.7	99.3	99.6	98.5	87	81.2	73	98.1	98.2	78	64.1	61.2	60.1
73.5	95.9384	94.6329	95.3431	73.9963	66.7417	62.455	73.5	99.5	99.3	99.8	98.3	86.5	80.6	73.5	98.1	98.2	78	63.6	61.3	59.5
74	95.9384	94.6329	94.8529	74.4865	65.7613	61.4746	74	99.4	99.2	99.5	98.2	86.1	79.8	74	98.1	98.2	77.5	63.9	61	60.3
74.5	95.9384	94.1427	94.8529	77.9178	64.7809	61.4746	74.5	99.3	99.3	99.4	98.1	85.6	79.3	74.5	98.1	98.1	77.2	64.2	60.9	60.5
75	95.9384	94.1427	94.8529	78.408	64.7809	60.9844	75	99.7	99.1	99.3	98	85	78.6	75	97.9	98.3	76.5	63.8	60	60.7
75.5	95.9384	94.1427	94.3627	73.5061	63.8005	60.4942	75.5	99.7	99.3	99.3	97.9	84.2	78.1	75.5	98	98.3	76.1	63.3	59.3	59.3
76	95.4482	94.1427	94.3627	76.9374	62.8201	60.004	76	99.8	99.2	99.2	97.7	83.9	77.1	76	98	98.3	75.5	62.5	58.2	58.3
76.5	95.4482	94.1427	94.3627	74.4865	62.3299	59.0236	76.5	99.7	99.4	99.2	97.6	83.8	75.9	76.5	98	98.2	74.6	62.1	58.7	57.8
77	95.4482	94.1427	94.3627	68.6041	61.8397	58.0432	77	99.7	99.4	99.2	98.1	83.5	75.6	77	97.9	98.1	73.6	61.1	58.5	57.7
77.5	95.4482	94.1427	94.3627	66.6433	61.3495	57.553	77.5	99.7	99.5	99.4	98	82.7	75.1	77.5	97.9	98.1	73	60.5	57.7	57.9
78	95.4482	94.1427	93.8725	67.6237	60.8593	56.5726	78	99.6	99.7	99.2	98	82.2	75	78	97.9	98	72.6	59.5	56.8	56.3
78.5	95.4482	94.1427	93.8725	70.0747	60.8593	56.5726	78.5	99.6	99.8	99.4	97.2	81.4	74.3	78.5	97.9	97.9	71.7	59.7	56.1	55.3
79	95.4482	94.1427	93.8725	71.0551	59.3888	56.0824	79	99.6	99.9	99.3	97	80.9	73.9	79	97.9	97.8	70.9	59.2	56.4	55
79.5	95.4482	94.1427	93.3824	73.9963	58.4084	55.5922	79.5	99.5	99.7	99.4	96.7	80.3	72.9	79.5	97.9	97.8	69.9	59.2	55.5	55.4
80	95.4482	94.1427	93.3824	74.9767	58.8986	55.102	80	99.6	99.6	99.4	96.4	79.5	72.2	80	97.9	97.8	69.9	58.4	54.9	55.4
80.5	94.958	93.6525	93.3824	70.5649	58.4084	55.102	80.5	99.3	99.2	99.5	96.2	79	71.3	80.5	97.8	97.9	69.9	57.5	54.4	53.9
81	94.958	94.1427	93.3824	67.6237	57.428	54.1216	81	99.3	99.3	99.7	96.1	78.6	71.1	81	97.8	97.8	70.1	56.9	54	53.5
81.5	94.958	93.6525	92.8922	68.6041	57.9182	53.6315	81.5	99.5	99.3	99.6	96	78.2	70.8	81.5	97.9	97.7	69.8	56.1	54.2	53.1
82	94.958	93.6525	92.8922	67.1335	56.9378	53.1413	82	99.5	99.4	99.7	95.9	77.5	70.5	82	97.9	97.6	68.8	56.5	54.4	53.5
82.5	94.958	93.6525	92.402	71.5453	55.9574	52.6511	82.5	99.6	99.5	99.6	95.6	76.7	69.9	82.5	97.9	97.5	67.9	56.7	53.9	53.2
83	94.958	93.6525	92.402	67.1335	55.4672	53.1413	83	99.5	99.4	99.5	95.4	76.4	69.1	83	97.7	97.5	66.9	56.7	53.6	53.4
83.5	94.958	93.6525	92.402	63.7021	54.4868	52.6511	83.5	99.5	99.6	99.3	95.1	75.5	68.3	83.5	97.6	97.4	66.9	55.2	52.4	53.5
84	94.958	93.6525	91.9118	68.1139	54.4868	51.6707	84	99.4	99.2	99.3	95.1	74.9	67.7	84	97.6	97.4	66.3	54	52.7	53.2
84.5	94.958	93.6525	91.9118	64.1923	53.5064	51.6707	84.5	99.2	99.1	99.4	94.9	74	67	84.5	97.6	97.4	65.9	52.9	51.7	52.1
85	94.958	93.6525	91.9118	59.7806	53.5064	51.6707	85	99.2	99.2	99.3	94.7	73.9	67.1	85	97.5	97.2	65.1	53.6	51.8	50.6
85.5	94.4678	93.1623	91.9118	64.1923	53.0162	51.1805	85.5	99.4	99.5	99.2	94.4	73.1	66.5	85.5	97.5	97.1	64.7	53.1	50.2	49.9
86	94.4678	93.1623	91.4216	65.6629	52.526	50.2001	86	99.3	99.6	99.1	94.2	72.7	66.6	86	97.6	96.9	64.2	53.7	50.5	49.1
86.5	94.4678	93.1623	91.4216	63.212	51.5456	49.7099	86.5	99.4	99.6	99.1	94.1	71.9	65.2	86.5	97.7	96.9	63.8	52.7	49.8	49.1
87	94.4678	93.1623	90.9314	66.1531	51.5456	49.2197	87	99.5	99.5	99.2	93.8	71.7	64.6	87	97.6	96.7	63	52.2	50.5	49.3
87.5	94.4678	93.1623	90.9314	59.7806	50.5652	48.7295	87.5	99.7	99.6	99.1	93.6	70.9	63.1	87.5	97.6	96.7	62.6	51.2	50.8	49
88	94.4678	93.1623	90.9314	62.7218	50.075	48.2393	88	99.5	99.4	99.3	93.3	70.2	62.3	88	97.6	96.7	62	50.7	51.2	49.2
88.5	94.4678	93.1623	90.4412	67.1335	49.5848	48.2393	88.5	99.3	99.4	99.3	93.2	69.7	62	88.5	97.6	96.6	61.7	51.5	50.7	48.7
89	94.4678	93.1623	90.4412	67.1335	49.5848	48.2393	89	99.4	99.2	99.3	92.9	68.3	62.3	89	97.6	96.4	61.2	51.7	49.8	48.9
89.5	94.4678	93.1623	90.4412	65.6629	49.5848	47.7491	89.5	99.5	99.2	99.2	92.7	68	61.9	89.5	97.4	96.2	60.5	51.8	49.2	48.7
90	94.4678	93.1623	89.951	65.6629	48.6044	46.7687	90	99.4	99.1	99.3	92.3	67.6	61.8	90	97.6	96	60.3	50.8	48.6	48.3
90.5	93.9776	92.6721	89.951	61.2512	48.1142	46.7687	90.5	99.2	99	99.6	92.3	67.5	60.8	90.5	97.5	96	60	51.3	48	47.3
91	94.4678	92.6721	89.951	62.2316	47.1339	46.7687	91	99	99.1	99.4	92	66.6	61	91	97.6	95.9	59.9	51.4	48.3	46.6
91.5	93.9776	92.6721	89.951	59.2904	46.6437	46.2785	91.5	99.4	99.3	99.4	91.9	64.8	60.3	91.5	97.4	95.9	58.9	50.8	48.7	46.3
92	93.9776	92.6721	89.4608	57.3296	46.1535	45.2981	92	99.4	99.2	99.2	91.6	64.9	59.9	92	97.6	95.5	58.7	50.4	48	47.1
92.5	93.9776	92.6721	89.4608	55.859	46.1535	45.2981	92.5	99.7	99.3	99.3	91.3	65.1	58.8	92.5	97.5	95.3	58	49.6	48.1	46.2
93	93.9776	92.6721	88.9706	53.408	45.1731	44.3177	93	99.5	99.3	99.3	90.8	65	58.2	93	97.6	95.1	58.3	50.5	47.2	45.3
93.5	93.9776	92.6721	88.9706	50.4669	45.6633	43.8275	93.5	99.2	99.5	99.2	90.5	64.8	57.8	93.5	97.5	95	58	48.5	48	45.5
94	93.9776	92.6721	88.9706	53.408	45.1731	43.8275	94	99.4	99.3	99.3	90.2	63.8	57.3	94	97.4	95	57.4	48	47	45.4
94.5	93.9776	92.6721	88.4804	55.3688	44.6829	44.3177	94.5	99.3	99.3	99.6	90	64	55.9	94.5	97.3	95	56.8	46.1	47.8	46.2
95	93.4874	92.6721	88.4804	56.3492	44.1927	44.3177	95	99.4	99.1	99.6	89.8	62.9	55.8	95	97.2	94.9	56.3	47	46.8	45
95.5	93.4874	92.1819	87.9902	52.4276	43.2123	43.3373	95.5	99.1	99	99.5	89.4	63.4	56	95.5	97.3	94.7	56.4	46.7	46.3	44.4
96	93.9776	92.1819	87.5	56.3492	43.2123	43.8275	96	99.2	98.9	99.3	88.9	62.2	56.7	96	97.4	94.5	56.2	47.2	45.2	44.1
96.5	93.4874	92.1819	87.5	55.3688	43.2123	43.3373	96.5	99.2	98.9	99.2	88.7	61.8	55.8	96.5	97.4	94.3	55.8	46.8	45.2	44.2
97	93.4874	92.1819	87.5	55.3688	42.7221	42.8471	97	99.3	99.1	99.2	88.5	59.7	54.4	97	97.4	94	56.3	46.1	44.5	44.4
97.5	93.4874	92.1819	87.0098	54.8786	42.2319	42.3569	97.5	99	99	99.2	88.3	60.7	52.9	97.5	97.3	93.8	56.3	45.8	43.6	43.2
98	93.4874	92.1819	87.0098	52.9178	42.7221	41.8667	98	99.2	99	99.2	87.8	60.4	52.2	98	97.3	93.8	55.9	45.4	43.7	42.7
98.5	93.4874	92.1819	87.0098	57.3296	42.2319	41.8667	98.5	99.2	98.7	99.3	87.5	60.9	52.5	98.5	97.3	93.7	54.6	45.6	43.8	42.8
99	93.4874	92.1819	86.5196	59.7806	41.7417	41.8667	99	99.2	98.7	99.4	87	59.7	52.7	99	97.2	93.6	53	45.6	44.9	43.5
99.5	93.4874	92.1819	86.5196	59.2904	42.2319	41.3766	99.5	99.2	98.8	99.5	86.9	59.8	53.1	99.5	97.3	93.5	52.8	45.8	44.9	43.4
100	93.4874	92.1819	86.0294	57.3296	41.2515	41.3766	100	99	99.2	99.4	86.9	59.2	52.3	100	97.3	93.4	52.3	44.9	44.9	43.1
100.5	93.4874	91.6917	86.0294	54.3884	40.2711	40.8864	100.5	99.1	99.3	99.4	86.7	58.1	52.1	100.5	97.3	93.3	52.7	44.4	44	42.2
101	93.4874	91.6917	86.0294	48.5061	40.2711	40.3962	101	99	99.4	99.3	86.3	56.6	50.1	101	97.2	93.1	52	44.2	43.6	42.4
101.5	92.9972	91.6917	85.5392	55.3688	39.2907	40.3962	101.5	99.2	99.1	99.4	85.7	56.7	49.8	101.5	97.2	92.7	52.2	44.2	43.1	42
102	93.4874	91.6917	85.5392	55.3688	39.2907	39.906	102	99.2	99.2	99.4	85.3	56.8	48.9	102	97.2	92.4	51.6	44.5	43.4	41.9
102.5	92.9972	91.6917	85.049	54.8786	39.7809	39.906	102.5	99.2	99.1	99.4	85.1	56.6	49.6	102.5	97.3	92.2	51.3	43.8	42.7	40.8
103	92.9972	91.6917	85.049	51.4472	39.2907	39.906	103	99.1	99.4	99.5	84.9	56.5	49.8	103	97.2	92.1	51.7	43.8	42.4	40.5
103.5	92.9972	91.6917	84.5588	51.4472	38.8005	39.4158	103.5	99.1	99.3	99.4	84.7	56.1	48.5	103.5	97.1	91.9	51.2	43.2	41.7	40.5
104	92.9972	91.2015	84.5588	48.5061	38.3103	38.9256	104	99.1	99.1	99.4	84.4	55.3	47	104	97.1	91.7	51.2	43	41.3	40.4
104.5	92.9972	91.6917	84.5588	50.957	37.8201	38.4354	104.5	99	98.9	99.4	83.9	54.4	45.8	104.5	97.2	91.6	49.9	42.3	41.2	40.2
105	92.9972	91.2015	84.0686	50.957	37.3299	38.9256	105	99	99	99.5	83.6	54.5	46.7	105	97.2	91.6	49.9	41.9	41.3	40.5
105.5	92.9972	91.2015	84.0686	53.8982	36.8397	38.9256	105.5	99	99.3	99.4	83.2	55.9	47.4	105.5	97.2	91.4	49	42	41.2	40.8
106	92.9972	91.2015	83.5784	51.4472	36.8397	37.9452	106	99.1	99.2	99.4	82.9	55.3	47.7	106	97.1	91.3	48.9	42.2	41.6	40.8
106.5	92.9972	91.2015	83.5784	48.9963	36.8397	37.9452	106.5	99.2	99	99.4	82.7	54.7	47.7	106.5	97	91	48.6	42.6	41.2	40
107	92.9972	91.2015	83.5784	49.9767	36.8397	37.455	107	99	98.9	99.4	82.6	52.6	47.3	107	97.1	90.9	49.1	41.5	41.2	39.8
107.5	92.507	91.2015	83.0882	49.9767	36.3495	37.455	107.5	99	99	99.3	82.4	52.2	46.5	107.5	97	90.6	48.6	42.4	40.9	39.5
108	92.507	91.2015	83.0882	52.9178	36.3495	37.9452	108	98.9	99.1	99.2	82.1	52.5	45.8	108	97.1	90.3	48.5	41.4	41.1	39.6
108.5	92.507	90.7113	82.598	48.9963	35.8593	36.9648	108.5	99	99.1	99.3	81.6	53	45.3	108.5	97	90.2	47.9	41.4	41	39.4
109	92.507	90.7113	82.598	49.4865	35.3691	36.9648	109	98.9	99	99.3	81.1	51.6	44.6	109	97	90.1	48	40.1	40.5	39
109.5	92.507	90.7113	82.598	48.0159	35.3691	36.9648	109.5	99.2	99.1	99.2	80.6	50.8	43.5	109.5	97	90.2	47.6	40.3	39.6	39
110	92.507	90.7113	82.1078	51.9374	35.3691	36.4746	110	99.2	99.1	99.2	80.2	51	43.2	110	96.8	90.1	47.2	40.4	39.4	39.2
110.5	92.507	90.7113	82.1078	51.4472	35.3691	35.9844	110.5	99.3	99.2	99.2	79.9	51.5	43.7	110.5	96.8	89.9	46.9	40.2	39.7	39.6
111	92.507	90.7113	81.6176	47.5257	34.879	35.9844	111	99.2	99	99.2	79.9	50.2	44.7	111	96.6	89.6	46.6	39.4	40.2	39.3
111.5	92.507	90.7113	81.6176	41.6433	34.879	35.9844	111.5	99.3	99	99.2	79.8	49.7	44.4	111.5	96.7	89.2	46.4	39.1	39.6	38.5
112	92.507	90.7113	81.6176	42.6237	34.879	35.004	112	99.6	99.1	99.2	79.5	49.2	43.8	112	96.7	89	46.1	39.1	39.5	38.4
112.5	92.507	90.2211	81.1275	47.0355	34.3888	35.004	112.5	99.5	99.3	99.2	78.8	49.1	43.2	112.5	96.7	88.8	45.9	40	38.9	38.6
113	92.507	90.2211	81.1275	49.4865	33.8986	35.004	113	99.3	99.4	99.3	78.7	47.6	43.2	113	96.6	88.6	45.9	39.8	39.1	38.9
113.5	92.507	90.2211	81.1275	47.5257	33.4084	35.4942	113.5	98.9	99.1	99.4	78.7	47.7	42.9	113.5	96.6	88.6	46.2	39.8	39.1	38.8
114	92.0168	90.2211	80.6373	42.6237	33.4084	35.004	114	98.9	99	99.4	78.7	48.4	42.5	114	96.7	88.5	45.7	39.4	39	38.6
114.5	92.0168	90.2211	80.6373	43.6041	33.8986	34.0236	114.5	99.1	98.8	99.5	78.3	48.7	41.8	114.5	96.7	88.4	45.7	39.3	39.2	38.3
115	92.0168	90.2211	80.1471	48.9963	33.4084	34.0236	115	99.2	98.8	99.4	77.8	49.2	41.2	115	96.6	88.1	45.6	39	39.5	38.1
115.5	92.0168	90.2211	80.1471	51.4472	33.4084	33.5334	115.5	99.1	98.9	99.5	77.7	47.8	41.2	115.5	96.5	87.9	45	38.9	39.8	37.7
116	92.0168	90.2211	80.1471	46.0551	33.4084	33.5334	116	99.1	99	99.4	77.4	48.1	41.4	116	96.4	87.9	43.9	39.1	39.4	37.5
116.5	92.0168	90.2211	79.6569	44.0943	32.428	33.5334	116.5	99.1	99.1	99.4	77.4	46.6	41.3	116.5	96.3	87.7	42.8	39	39	37.3
117	92.0168	89.7309	79.6569	49.4865	32.9182	33.5334	117	99.1	99.2	99.2	77.1	47.6	40.5	117	96.3	87.7	43.3	38.7	38.6	37.2
117.5	92.0168	89.7309	79.6569	51.4472	32.9182	33.5334	117.5	99.1	99.2	99.2	76.8	46.9	39.6	117.5	96.2	87.3	44.6	38.6	38.5	37.2
118	92.0168	89.7309	79.6569	49.4865	33.4084	33.0432	118	99.1	99.2	99.3	76.3	47.4	39.9	118	96.2	87.1	44.7	38.9	38.7	37
118.5	92.0168	89.7309	79.1667	40.6629	32.9182	33.5334	118.5	99.2	99	99.3	75.9	46	39.7	118.5	96.1	86.8	44.2	39.1	38.3	36.8
119	92.0168	89.7309	79.1667	38.7021	32.9182	33.0432	119	99.1	99	99.2	76.2	44.9	40.2	119	96.1	86.6	42.7	38.6	38.7	37
119.5	92.0168	89.7309	79.1667	41.6433	32.428	32.553	119.5	98.9	99	99.2	76	44.3	40.2	119.5	96	86.2	42.6	38.4	38.2	36.8
120	92.0168	89.7309	78.6765	44.0943	32.428	32.0628	120	98.9	99	99.4	75.7	44	39.8	120	96	86.2	43.1	38.6	38	37.2
120.5	92.0168	89.2407	78.6765	41.6433	31.4476	32.553	120.5	99.1	98.9	99.4	75.3	44.3	39.7	120.5	96	86.2	43.5	39.2	37.4	37.2
121	92.0168	89.2407	78.6765	37.7218	31.4476	32.0628	121	99.2	98.8	99.3	75.1	44.3	39.1	121	95.9	86.4	44.1	38.8	37.2	37.3
121.5	92.0168	89.2407	78.1863	39.6825	31.4476	32.0628	121.5	99.2	98.7	99.2	75.2	43.2	39.5	121.5	95.9	86.4	43.3	38.5	37.6	37.1
122	92.0168	89.2407	77.6961	43.1139	31.4476	31.5726	122	99.1	98.5	99.2	74.6	44.1	38.8	122	95.7	86	43	38.3	37.6	37.5
122.5	91.5266	89.2407	78.1863	46.0551	31.4476	31.5726	122.5	99.1	98.5	99.3	74.2	43.5	38.7	122.5	95.7	85.7	42.7	38.4	37.7	37.6
123	91.5266	89.2407	77.6961	47.0355	30.4672	31.5726	123	98.9	98.5	99.4	73.8	44.6	38.3	123	95.7	85.4	42.4	37.8	37.7	37.5
123.5	91.5266	89.2407	77.6961	48.0159	30.4672	31.5726	123.5	98.9	98.9	99.3	74.1	44.7	38.6	123.5	95.7	85.4	42.1	37.7	37.7	36.9
124	91.5266	89.2407	77.2059	46.0551	30.4672	31.0824	124	98.9	98.9	99.3	73.8	45.4	38.6	124	95.7	85.5	41.3	37.8	37.6	36.9
124.5	91.5266	89.2407	77.2059	43.6041	30.4672	31.5726	124.5	99	98.7	99.3	73.9	44.2	38.2	124.5	95.6	85.3	41.8	38.3	37.2	36.6
125	91.5266	89.2407	77.2059	47.5257	30.4672	31.0824	125	99	98.7	99.4	73.2	42	38.2	125	95.5	85.2	42.4	37.9	36.8	37.1
125.5	91.5266	89.2407	76.7157	47.0355	30.4672	31.0824	125.5	99.2	98.8	99.3	73.1	41.6	37.6	125.5	95.3	84.9	42.4	37.6	36.6	36.5
126	91.5266	88.7505	77.2059	39.6825	29.977	31.0824	126	99.1	99	99.3	72.6	43.2	38	126	95.3	84.7	42.4	37.2	36.4	36.4
126.5	91.5266	88.7505	76.7157	43.1139	29.977	30.102	126.5	99.2	98.9	99.2	72.5	43.6	37.4	126.5	95.3	84.6	41.8	36.9	36.1	36
127	91.5266	88.7505	76.7157	43.1139	29.977	30.5922	127	98.9	98.7	99.2	72.5	44.1	37.6	127	95.3	84.4	41.8	36.5	36	36.1
127.5	91.5266	88.7505	76.7157	42.6237	30.4672	30.102	127.5	98.9	98.6	99.2	72.3	42.4	37.1	127.5	95.1	84.4	41.2	36.2	35.8	36.2
128	91.5266	88.7505	76.2255	39.1923	29.977	30.102	128	98.6	98.8	99.2	72.4	42.8	36.9	128	95.1	84.4	41.1	36.3	36	35.8
128.5	91.5266	88.7505	76.2255	41.6433	28.9966	29.6118	128.5	98.7	98.8	99	72	41.6	36.7	128.5	95	84.4	40.9	36.5	36.2	35.8
129	91.0364	88.7505	75.7353	37.7218	28.9966	29.6118	129	98.9	98.6	99.2	71.8	42.4	36.7	129	95	84.2	41.1	36.9	36	35.6
129.5	91.0364	88.7505	75.7353	35.761	28.9966	29.1216	129.5	99	98.6	99.3	71.9	41.9	36.7	129.5	94.9	84	41.4	36.3	36.1	35.7
130	91.0364	88.2603	75.7353	37.2316	28.9966	29.1216	130	99	98.8	99.5	72.1	42.7	36.9	130	94.8	83.8	41.3	35.9	35.7	35.7
130.5	91.5266	88.2603	75.7353	39.1923	28.9966	29.1216	130.5	99.5	99.1	99.4	72.3	42.2	37	130.5	94.8	84	40.9	35.5	35.8	35.5
131	91.0364	88.2603	75.7353	34.7806	28.9966	29.6118	131	99.5	98.6	99.2	71.9	41.8	36.9	131	94.8	83.8	40.7	36	35.4	35.4
131.5	91.0364	88.2603	75.7353	39.6825	28.9966	29.6118	131.5	99.6	98.5	99.2	71.4	40.5	36.7	131.5	94.8	83.8	40.9	36.2	35.5	35.3
132	91.0364	88.2603	75.2451	45.5649	28.9966	29.1216	132	99	98.5	99.2	71.4	40.5	36.4	132	94.7	83.6	40.6	36.5	35.6	35.3
132.5	91.0364	88.2603	75.2451	44.5845	28.9966	28.6315	132.5	99	98.6	99.2	71.4	39.4	36.6	132.5	94.6	83.5	40.1	36.1	35.4	35.4
133	91.0364	88.2603	74.7549	39.6825	28.9966	28.6315	133	98.8	98.6	99.1	71.4	39.3	36.3	133	94.5	83.4	39.6	36.4	35.4	35.2
133.5	91.0364	88.2603	74.7549	34.7806	28.5064	28.6315	133.5	98.7	98.5	99.1	70.8	39.7	36.3	133.5	94.5	83.2	39.9	35.9	35.5	35
134	91.0364	88.2603	74.7549	32.8198	28.9966	28.6315	134	98.7	98.6	99.1	70.3	40.5	35.9	134	94.4	83	39.7	36	36	34.6
134.5	91.0364	87.7701	74.7549	39.6825	28.5064	28.1413	134.5	98.6	98.7	99.2	70.4	40.5	35.7	134.5	94.3	83	39.1	35	35.6	34.8
135	91.0364	88.2603	74.7549	43.6041	28.5064	28.1413	135	98.7	98.6	99.2	70.1	39.7	35	135	94.2	82.8	38.8	35.3	35.6	35
135.5	91.0364	87.7701	74.7549	35.761	28.0162	28.1413	135.5	98.8	98.6	99.2	70.3	40.7	35.4	135.5	94.2	82.8	38.9	35.4	35.2	34.7
136	91.0364	87.7701	74.7549	41.1531	28.0162	28.1413	136	98.8	98.6	99.2	69.9	42.3	36.1	136	94.1	82.9	39.4	35.6	35.5	34.4
136.5	91.0364	87.7701	74.7549	36.7414	28.0162	28.1413	136.5	98.8	98.7	99.3	70.3	43	36.4	136.5	94.1	83	39.5	35.3	35.1	34.2
137	91.0364	87.7701	74.7549	35.2708	28.0162	28.1413	137	98.7	98.7	99.3	70	42.2	36.6	137	94	83.1	40.1	35.5	35	34.7
137.5	91.0364	87.7701	74.2647	35.2708	28.0162	28.1413	137.5	98.7	98.6	99.2	69.9	41.5	36	137.5	93.9	82.9	39.9	35.7	34.9	34.7
138	91.0364	87.7701	74.2647	34.2904	27.0358	27.6511	138	98.7	98.7	99.2	69.5	40.6	36.1	138	93.8	82.8	40	35.6	34.7	34.7
138.5	91.0364	87.7701	73.7745	34.2904	27.0358	27.1609	138.5	98.7	98.7	99.2	69.3	40.3	35.5	138.5	93.9	82.7	38.9	34.9	34.7	34.6
139	91.0364	87.7701	73.7745	37.7218	27.0358	27.1609	139	98.9	98.8	99.1	69.3	40.6	35.4	139	93.9	82.6	39	34.7	34.9	34.9
139.5	91.0364	87.7701	73.7745	39.1923	27.0358	27.1609	139.5	98.9	98.6	99.1	69.5	41.1	35.2	139.5	93.8	82.7	38.7	35.1	35.3	34.9
140	90.5462	87.7701	73.7745	38.7021	27.0358	27.6511	140	98.9	98.6	99	69.7	41.1	35.2	140	93.7	82.6	39.1	35.4	35	34.9
140.5	90.5462	87.2799	73.7745	33.31	27.0358	27.1609	140.5	98.7	98.4	99.2	69.4	39.4	34.9	140.5	93.7	82.6	39.2	35.3	34.4	34.9
141	90.5462	87.2799	73.2843	32.8198	26.5456	26.6707	141	98.7	98.4	99.2	69	38.8	34.5	141	93.6	82.7	39.3	35.7	33.9	34.8
141.5	90.5462	87.2799	73.2843	32.3296	27.0358	27.1609	141.5	98.6	98.1	99.2	69.1	38.5	34.5	141.5	93.7	82.8	38.9	35.1	33.9	34.8
142	90.5462	87.2799	73.2843	31.3492	27.0358	26.6707	142	98.5	98.3	99.2	69.4	38.5	34.1	142	93.6	82.9	38.4	35.6	34.3	34.7
142.5	90.5462	87.2799	73.2843	38.212	26.5456	26.6707	142.5	98.5	98.4	99.1	69.3	38.9	33.9	142.5	93.6	82.7	38.2	35.2	34.2	34.6
143	90.5462	87.2799	73.2843	43.6041	26.5456	26.6707	143	98.7	98.7	99.1	68.9	39	33.7	143	93.6	82.5	38.2	35.4	34.4	34.4
143.5	90.5462	87.2799	72.7941	42.1335	27.0358	26.6707	143.5	98.7	98.5	99	68.8	39.2	33.6	143.5	93.6	82.4	38.3	34.9	34	34.2
144	90.5462	87.2799	72.7941	37.2316	26.5456	26.6707	144	98.6	98.5	99.1	69.1	39.9	33.9	144	93.5	82.4	38.3	34.7	34.1	34.2
144.5	90.5462	87.2799	72.7941	37.7218	26.5456	26.1805	144.5	98.6	98.5	99.1	69.1	39.6	33.8	144.5	93.5	82.5	38.6	35	33.7	34.1
145	90.5462	87.2799	72.7941	37.2316	26.0554	26.1805	145	98.6	98.7	99.1	68.9	39.9	34.2	145	93.4	82.4	39	35	33.7	34
145.5	90.5462	86.7897	72.7941	39.1923	26.0554	26.1805	145.5	98.5	98.6	99.2	68.5	38.3	34.1	145.5	93.3	82.4	38.7	35	33.7	33.9
146	90.5462	86.7897	72.7941	34.7806	26.0554	26.1805	146	98.4	98.5	99.2	68.2	38.7	34.1	146	93.3	82.5	38.2	34.2	33.8	33.9
146.5	90.5462	86.7897	72.7941	40.1727	26.0554	25.6903	146.5	98.5	98.2	99.2	68	39.2	34	146.5	93.3	82.6	37.7	34.2	33.8	33.9
147	90.5462	86.7897	72.3039	35.761	25.5652	25.6903	147	98.7	98.2	99.1	68.4	39.2	34.3	147	93.3	82.5	37.7	34	33.8	34.1
147.5	90.5462	86.7897	72.3039	34.7806	26.0554	25.6903	147.5	98.8	98.3	99.2	68.5	39.4	34	147.5	93.3	82.3	37.8	34.3	33.9	34.1
148	90.5462	86.7897	72.3039	36.7414	26.0554	25.6903	148	99.1	98.6	99.1	68.6	38.4	33.9	148	93.2	82.3	37.8	34.2	33.9	33.8
148.5	90.5462	86.7897	72.3039	39.1923	25.5652	25.6903	148.5	99	98.6	99.1	68.4	39.6	33.5	148.5	93.2	82.1	37.6	34.2	33.9	33.5
149	90.056	86.7897	72.3039	37.7218	25.075	25.2001	149	98.9	98.6	99	68.1	39.1	32.8	149	93.1	82.2	37.6	34.4	33.6	33.8
149.5	90.5462	86.7897	72.3039	41.6433	25.075	25.2001	149.5	98.6	98.4	99	68	38.7	32.7	149.5	93.2	82.3	37.2	34	33.5	34
150	90.056	86.7897	72.3039	42.6237	25.075	25.2001	150	98.5	98.8	99.1	68.2	37.6	32.5	150	93.2	82.5	37.3	33.9	33.4	34.2
150.5	90.5462	86.7897	72.3039	42.1335	25.075	24.7099	150.5	98.7	99	99.1	68.3	36.8	33	150.5	93.2	82.5	37.2	33.9	33.8	33.9
151	90.056	86.7897	71.8137	38.7021	24.5848	25.2001	151	98.8	98.8	99.1	68.4	36.9	32.7	151	93.2	82.4	37.5	34.4	33.7	33.8
151.5	90.056	86.7897	71.8137	38.212	24.5848	25.2001	151.5	98.9	98.4	99	68.4	36.8	32.7	151.5	93.1	82.3	37.6	33.9	33.6	33.5
152	90.056	86.2995	71.8137	38.7021	25.075	24.7099	152	98.9	98.4	99	68.3	37.2	32.2	152	92.9	81.9	37.5	33.5	33.1	33.2
152.5	90.056	86.7897	71.8137	36.7414	25.075	24.7099	152.5	98.9	98.6	99	68.2	37.1	32.1	152.5	92.9	81.9	37.5	33.4	33.3	32.9
153	90.056	86.2995	71.8137	35.2708	24.5848	24.7099	153	99	98.7	99	68	37.7	31.6	153	92.9	81.9	37.4	33.8	33.1	32.9
153.5	90.056	86.2995	71.8137	30.859	24.5848	24.7099	153.5	98.9	98.7	99	68.4	38	31.3	153.5	93	82.3	37.3	33.5	33.1	32.8
154	90.056	86.2995	71.8137	29.8786	25.075	24.7099	154	98.6	98.5	99.1	68.2	38	31.5	154	93	82.3	37.2	33.5	33	33.2
154.5	90.056	86.2995	71.8137	34.2904	24.5848	24.2197	154.5	98.6	98.4	99	68	37.1	32.2	154.5	93	82.4	37.2	33.5	33	33.3
155	90.056	86.2995	71.3235	36.7414	24.5848	24.2197	155	98.7	98.3	99	68	36.8	32.4	155	93	82.2	37.2	34.1	32.8	33.5
155.5	90.056	86.2995	71.3235	34.7806	24.5848	24.2197	155.5	98.7	98.3	98.9	68.1	36.7	32.2	155.5	92.9	82.1	37.2	34	32.6	33.1
156	90.056	86.2995	71.3235	34.7806	24.0946	24.2197	156	98.7	98.4	99	67.9	36.8	32.1	156	92.9	82	37.1	33.9	32.4	32.8
156.5	90.056	86.2995	71.3235	36.7414	24.0946	24.7099	156.5	98.5	98.8	98.9	67.5	37.1	32.1	156.5	92.8	82.1	36.9	33.4	32.6	32.4
157	90.056	86.2995	71.3235	31.8394	24.0946	24.2197	157	98.5	99	98.9	67.3	36.6	32.4	157	92.9	82.2	36.9	33.4	32.8	32.2
157.5	90.056	85.8093	71.3235	36.2512	24.0946	24.2197	157.5	98.5	98.7	98.9	67.5	37.1	32	157.5	92.8	82.4	37.1	33.5	33.2	32.1
158	90.056	86.2995	71.3235	40.6629	23.6044	23.7295	158	98.4	98.4	98.9	68	36.2	32.1	158	92.8	82.5	37.5	33.4	33	32.2
158.5	90.056	86.2995	71.3235	33.31	23.6044	23.7295	158.5	98.2	98.2	98.9	68.1	36.9	31.6	158.5	92.8	82.5	37.5	33.2	32.9	32
159	90.056	86.2995	71.3235	31.8394	24.0946	23.7295	159	98.2	98.2	98.9	68.2	36.9	31.4	159	92.8	82.3	37.2	33.2	32.5	32.2
159.5	90.056	85.8093	70.8333	38.7021	23.1142	23.7295	159.5	98.2	98.1	99	67.8	37.4	31.7	159.5	92.8	82.5	36.8	33.1	32.8	32.4
160	89.5658	86.2995	70.8333	41.6433	23.6044	23.2393	160	98.4	98.1	99	68	36.9	31.5	160	92.8	82.5	36.6	32.9	32.7	32.5
160.5	90.056	86.2995	70.8333	39.1923	23.6044	23.7295	160.5	98.4	98.3	98.9	68.5	36.2	31.5	160.5	92.8	82.7	36.5	33.3	33	32.4
161	89.5658	85.8093	70.8333	33.31	23.6044	23.7295	161	98.6	98.5	98.7	68.9	36	31.3	161	92.9	82.5	36.9	33.5	32.7	32.5
161.5	89.5658	85.8093	70.8333	33.8002	23.6044	23.7295	161.5	98.9	98.7	98.7	69	36.6	31.4	161.5	92.8	82.5	37.1	33.6	32.4	32.4
162	89.5658	85.8093	70.8333	36.7414	23.6044	23.2393	162	98.8	98.5	98.7	68.3	36.7	31.2	162	92.8	82.4	37.2	33.5	32.1	32.3
162.5	89.5658	85.8093	70.8333	35.2708	23.6044	22.7491	162.5	98.7	98.2	98.8	68.3	36.5	30.8	162.5	92.7	82.3	36.7	33.3	32.1	31.9
163	89.5658	85.8093	70.8333	31.3492	23.1142	23.7295	163	98.7	98.2	98.8	67.8	35.9	30.8	163	92.7	82.5	36.5	33.1	32.1	32.1
163.5	89.5658	85.8093	70.8333	34.7806	23.1142	23.7295	163.5	98.7	98.2	98.7	67.8	35.6	31	163.5	92.7	82.7	36.5	32.8	32.2	32.2
164	89.5658	85.8093	70.8333	38.212	23.1142	23.2393	164	98.6	98.4	98.7	67.8	35.9	30.8	164	92.7	82.6	36.6	32.7	32.2	32
164.5	89.5658	85.8093	70.3431	41.6433	23.1142	23.2393	164.5	98.4	98.4	98.7	68	35.7	31.4	164.5	92.7	82.4	36.3	32.6	32.1	31.7
165	89.5658	85.8093	70.3431	40.6629	23.1142	23.2393	165	98.4	98.4	98.7	68.1	35.7	31.5	165	92.7	82.3	36.5	32.3	32	31.5
165.5	89.5658	85.8093	70.3431	38.212	23.1142	22.7491	165.5	98.3	98.5	98.8	67.9	35.4	31.7	165.5	92.7	82.4	36.2	32.5	32	31.8
166	89.5658	85.8093	70.3431	29.3884	22.624	23.2393	166	98.4	98.4	98.7	67.8	36.4	31	166	92.8	82.4	36.5	32.4	32.1	31.8
166.5	89.5658	85.3191	70.3431	33.8002	22.624	23.2393	166.5	98.4	98.3	98.7	67.9	36.6	31	166.5	92.8	82.4	36	32.8	32.1	32
167	89.5658	85.8093	70.3431	38.212	22.624	23.2393	167	98.5	98	98.5	68	36.7	30.9	167	92.8	82.5	36.2	32.6	32.1	31.8
167.5	89.5658	85.3191	70.3431	40.1727	22.1339	23.2393	167.5	98.7	98.1	98.6	67.9	35.3	30.6	167.5	92.8	82.4	36	32.8	32	31.8
168	89.5658	85.3191	69.8529	36.2512	22.1339	22.7491	168	98.6	98.3	98.7	67.6	34.9	30.2	168	92.7	82.3	35.9	32.7	31.9	31.8
168.5	89.5658	85.3191	69.8529	32.3296	22.624	22.7491	168.5	98.7	98.6	98.8	67.7	35	30.1	168.5	92.8	82.2	35.8	32.6	31.6	31.4
169	89.5658	85.3191	69.8529	33.8002	22.624	22.2589	169	98.5	98.8	98.8	67.6	35.3	30.3	169	92.6	82.5	35.9	32.6	31.8	31.3
169.5	89.5658	85.3191	69.8529	27.4276	22.624	22.2589	169.5	98.4	98.6	98.6	67.9	35.9	30.6	169.5	92.7	82.4	35.9	32.4	32.2	30.9
170	89.5658	85.3191	69.8529	30.859	22.624	22.2589	170	98.4	98.6	98.6	68.1	36	30.1	170	92.7	82.7	35.9	32.4	32.3	31.4
170.5	89.5658	85.3191	69.8529	32.3296	23.1142	22.2589	170.5	98.6	98.2	98.6	68.2	36.2	30	170.5	92.8	82.7	35.7	32.1	32	31.8
171	89.5658	85.3191	69.8529	33.8002	22.624	22.2589	171	98.9	98.3	98.6	68	36.2	29.3	171	92.8	82.8	35.8	32.2	31.6	31.8
171.5	89.0756	85.3191	69.8529	36.2512	22.624	22.2589	171.5	98.8	98.1	98.6	67.6	36	29.6	171.5	92.7	82.6	35.8	32.2	31.5	31.9
172	89.0756	85.3191	69.8529	30.859	22.624	21.7687	172	98.7	98.1	98.6	67.8	35.8	30	172	92.7	82.4	35.8	32.2	31.6	32
172.5	89.0756	85.3191	69.8529	37.2316	22.1339	22.7491	172.5	98.6	98.2	98.5	68.1	35.4	30	172.5	92.7	82.3	35.7	32.3	31.7	32.3
173	89.0756	85.3191	69.8529	39.1923	22.1339	22.2589	173	98.5	98	98.4	68.3	34.8	29.7	173	92.7	82.5	35.6	32.5	31.6	31.9
173.5	89.0756	85.3191	69.8529	32.3296	22.1339	21.7687	173.5	98.4	98	98.5	68.5	34.8	29.7	173.5	92.8	82.6	35.7	32.5	31.4	31.7
174	89.0756	85.3191	69.8529	36.2512	22.1339	22.2589	174	98.2	97.6	98.6	68.1	34.6	29.8	174	92.8	82.7	35.7	32.2	31.3	31.8
174.5	89.0756	85.3191	69.8529	35.761	22.1339	21.7687	174.5	98.4	97.9	98.6	67.9	34.8	30	174.5	92.8	82.7	35.8	31.8	31.2	31.6
175	89.0756	84.8289	69.8529	32.3296	22.1339	21.7687	175	98.4	98	98.6	67.5	35.1	29.8	175	92.8	82.8	36	31.9	31.4	31.3
175.5	89.0756	85.3191	69.8529	30.859	22.1339	21.7687	175.5	98.4	98.3	98.6	67.8	35.1	29.6	175.5	92.8	82.9	36	31.9	31.5	31.2
176	89.0756	85.3191	69.3627	26.9374	22.1339	21.7687	176	98.4	98.5	98.6	67.8	35.5	29.5	176	92.8	82.9	35.6	31.9	31.7	31.4
176.5	89.0756	85.3191	69.3627	32.8198	22.1339	21.7687	176.5	98.3	98.2	98.6	68.4	35.1	29.1	176.5	92.8	82.9	35	31.8	31.4	31.5
177	89.0756	84.8289	69.3627	30.3688	22.1339	21.7687	177	98.4	98.4	98.6	68.3	35.1	28.9	177	92.7	82.8	35	31.9	31.4	31.3
177.5	89.0756	84.8289	69.3627	27.4276	21.6437	21.7687	177.5	98.4	98.5	98.6	68.6	34.3	29	177.5	92.6	82.8	35.4	31.8	31.5	31
178	89.0756	84.8289	69.3627	36.2512	21.6437	21.7687	178	98.6	98.6	98.6	68	35.5	29.4	178	92.6	82.9	35.6	31.6	31.4	30.6
178.5	89.0756	84.8289	69.3627	35.761	21.6437	21.7687	178.5	98.7	98.5	98.6	68.1	36.2	30.1	178.5	92.6	83.2	35.8	31.7	31.1	30.4
179	89.0756	84.8289	69.3627	28.8982	21.6437	21.2785	179	98.5	98.3	98.6	68.1	36.7	29.9	179	92.8	83.2	35.6	31.7	31.1	30.7
179.5	89.0756	84.8289	69.3627	29.3884	21.6437	21.7687	179.5	98.5	98.4	98.6	68.3	35.5	29.8	179.5	92.8	83	35.4	31.6	30.9	31.1
180	89.0756	84.8289	69.3627	31.3492	21.6437	21.7687	180	98.5	98.3	98.6	68.4	34.8	29.2	180	92.7	82.7	35.2	31.3	31.2	31.2
180.5	89.0756	84.8289	68.8725	26.4472	21.6437	21.7687	180.5	98.7	98.3	98.5	68.5	34.2	29.1	180.5	92.7	82.7	35.3	31.4	30.9	31.1
181	89.0756	84.8289	69.3627	28.8982	21.6437	21.7687	181	98.6	98.2	98.4	68.5	34.2	29.2	181	92.7	82.9	35.5	31.4	31.1	30.9
181.5	89.0756	84.8289	69.3627	32.3296	21.6437	21.2785	181.5	98.4	98.4	98.4	68.4	34.2	29.2	181.5	92.8	83.2	35.6	31.3	31.2	31.3
182	88.5854	84.8289	68.8725	31.8394	21.6437	21.7687	182	98.4	98.5	98.5	68.3	34.8	29.2	182	92.8	83.2	35.3	31.6	31.2	31.2
182.5	89.0756	84.8289	69.3627	29.3884	21.1535	21.7687	182.5	98.3	98.5	98.5	68.2	35.3	28.8	182.5	92.7	83.1	35.4	31.6	31.3	31
183	89.0756	84.8289	68.8725	28.408	21.6437	21.2785	183	98.4	98.4	98.4	68.1	35.5	28.8	183	92.7	83.3	35.3	31.6	31.3	30.5
183.5	89.0756	84.8289	68.8725	34.2904	21.1535	20.7883	183.5	98.3	98.3	98.4	67.8	34.7	28.6	183.5	92.7	83	35.4	31.2	31.4	30.5
184	88.5854	84.8289	68.8725	32.3296	21.1535	21.2785	184	98.5	98.2	98.3	67.9	34.6	28.6	184	92.7	83.1	35	31.3	31.3	30.8
184.5	88.5854	84.8289	68.8725	29.8786	21.1535	20.7883	184.5	98.6	98.1	98.3	68	34.1	28.7	184.5	92.7	82.9	35	31.3	31.2	30.9
185	88.5854	84.8289	68.8725	25.4669	21.6437	20.7883	185	98.6	98.2	98.4	68.4	34	28.8	185	92.7	83.1	34.8	31.5	31.1	30.6
185.5	88.5854	84.3387	68.8725	28.408	21.1535	20.7883	185.5	98.4	98.3	98.4	68.6	33.8	29	185.5	92.8	83	35	31.5	30.9	30.5
186	88.5854	84.3387	68.8725	32.3296	21.1535	20.7883	186	98.4	98.2	98.4	68.5	33.7	28.8	186	92.7	83	34.9	31.6	30.8	30.6
186.5	88.5854	84.8289	68.8725	28.8982	21.1535	21.2785	186.5	98.4	98.3	98.4	68.3	34.1	28.7	186.5	92.7	83	34.9	31.5	30.9	30.4
187	88.5854	84.8289	68.8725	27.9178	21.1535	21.2785	187	98.3	98.2	98.4	68.2	34	28.8	187	92.7	83.2	34.8	31.4	31	30.5
187.5	88.5854	84.3387	68.8725	27.4276	20.6633	21.2785	187.5	98.3	98.3	98.4	68.6	34.1	29.1	187.5	92.7	83.1	34.7	31.1	31.2	30.7
188	88.5854	84.3387	68.3824	29.3884	21.1535	20.2981	188	98.4	98.1	98.4	68.7	34.3	29.6	188	92.6	83.2	34.8	31.1	31.1	30.9
188.5	88.5854	84.3387	68.8725	30.3688	21.1535	20.2981	188.5	98.8	98.1	98.3	68.2	34.4	29.3	188.5	92.6	83.2	34.8	31	31.2	30.7
189	88.5854	84.3387	68.3824	34.7806	20.6633	20.2981	189	98.8	98	98.2	67.9	34.3	29.1	189	92.6	83.2	35.1	30.8	30.7	30.8
189.5	88.5854	84.3387	68.3824	31.3492	21.1535	20.2981	189.5	98.6	98.2	98.3	68	34.4	28.6	189.5	92.7	83.2	35.3	30.7	30.6	30.7
190	88.5854	84.3387	68.3824	31.8394	20.6633	20.2981	190	98.4	98.1	98.4	68.5	34.4	28.5	190	92.7	83.2	35.1	30.8	30.3	30.6
190.5	88.5854	84.3387	68.3824	31.8394	20.6633	19.8079	190.5	98.2	97.7	98.4	68.6	34.6	28.4	190.5	92.6	83.3	35.1	30.9	30.6	30.8
191	88.5854	84.3387	68.3824	35.761	20.6633	20.2981	191	98.3	97.4	98.3	68.8	34.9	28.6	191	92.7	83.4	35	30.7	30.7	30.8
191.5	88.5854	84.3387	68.3824	38.212	20.6633	19.8079	191.5	98.4	97.6	98.2	69	34.5	28.6	191.5	92.7	83.6	35	30.4	30.8	30.9
192	88.5854	84.3387	68.3824	36.7414	20.1731	19.8079	192	98.6	97.8	98.3	68.9	34.3	28.9	192	92.7	83.6	34.8	30.6	30.5	30.7
192.5	88.5854	84.3387	68.3824	32.3296	20.1731	19.8079	192.5	98.5	97.9	98.2	68.7	33.7	28.6	192.5	92.7	83.4	34.7	30.7	30.2	30.7
193	88.5854	84.3387	68.3824	37.2316	20.6633	19.8079	193	98.3	98	98.2	68.8	33.9	28.5	193	92.7	83.3	34.7	30.5	30	30.5
193.5	88.5854	84.3387	68.3824	32.3296	20.1731	19.8079	193.5	98.2	98.1	98.2	68.9	33.3	27.9	193.5	92.7	83.4	35	30.5	30.3	30.2
194	88.0952	84.3387	68.3824	30.3688	20.6633	20.2981	194	98.2	98.1	98.2	69.1	33.3	27.9	194	92.7	83.3	34.9	30.7	30.5	30.3
194.5	88.5854	84.3387	68.3824	28.408	20.1731	20.2981	194.5	98.3	98.1	98.2	69	33.2	27.7	194.5	92.7	83.4	34.7	31	30.7	30.4
195	88.0952	84.3387	68.3824	26.9374	20.1731	19.8079	195	98.3	97.9	98.2	68.9	33.6	27.9	195	92.8	83.3	34.2	31.2	30.3	30.8
195.5	88.0952	84.3387	68.3824	23.9963	19.6829	19.3177	195.5	98.3	97.8	98.2	68.9	34.3	27.7	195.5	92.8	83.6	34.8	31.2	30.5	30.8
196	88.0952	84.3387	68.3824	26.4472	20.1731	19.8079	196	98.4	97.8	98.2	68.6	34.6	27.8	196	92.6	83.5	34.9	31	30.5	30.9
196.5	88.0952	83.8485	68.3824	35.761	20.1731	19.8079	196.5	98.3	98	98.2	68.7	35	28.1	196.5	92.6	83.7	35	31	30.6	30.7
197	88.0952	83.8485	67.8922	35.761	20.1731	19.8079	197	98.2	98.3	98.2	68.6	34.3	28.3	197	92.6	83.6	34.9	30.8	30.3	30.4
197.5	88.0952	83.8485	67.8922	33.31	19.6829	19.8079	197.5	98.1	98.2	98.2	68.6	33.7	27.8	197.5	92.7	83.5	34.7	30.8	30.2	30.3
198	88.0952	84.3387	67.8922	31.8394	20.1731	19.8079	198	98	98.1	98.1	68.4	33.3	27.7	198	92.7	83.5	35	30.3	30.3	29.9
198.5	88.0952	83.8485	67.8922	35.761	20.1731	19.8079	198.5	98	98.3	98.1	68.4	32.9	27.6	198.5	92.7	83.6	34.5	30.4	30.3	30.2
199	88.0952	83.8485	67.8922	33.8002	20.1731	19.8079	199	98	98.2	98	69.1	32.7	27.7	199	92.6	83.4	34.5	30.3	30.1	30.2
199.5	88.0952	83.8485	67.8922	38.212	19.6829	19.3177	199.5	98.1	98.5	98.1	69.3	32.1	27.6	199.5	92.6	83.3	34.2	30.3	30.1	30.3
200	88.0952	83.8485	67.8922	38.212	19.6829	19.8079	200	98.8	98.1	98	69.5	32.1	28	200	92.6	83.2	34.3	30.4	30.3	29.8
200.5	88.0952	83.8485	67.8922	36.2512	20.1731	19.8079	200.5	99	98.3	98.1	69.1	32.7	28.4	200.5	92.6	83.4	34.2	30.8	30.3	29.5
201	88.0952	83.8485	67.8922	31.8394	19.6829	19.8079	201	99.2	98.1	98.1	68.8	33	28.4	201	92.6	83.6	34.3	30.8	30.3	29.6
201.5	88.0952	83.8485	67.8922	35.761	19.6829	19.8079	201.5	98.6	98.2	98.2	68.8	33.3	27.7	201.5	92.6	83.8	34.4	30.6	30.3	29.3
202	88.0952	83.8485	67.8922	27.9178	19.6829	19.3177	202	98.5	98.2	98.1	69.1	33	27	202	92.6	83.8	34.6	30.6	30.3	29.8
202.5	88.0952	83.8485	67.8922	25.957	19.6829	19.8079	202.5	98.4	98	98.1	69.3	33.8	26.9	202.5	92.7	83.6	34.6	30.4	30.4	29.7
203	88.0952	83.8485	67.8922	27.9178	19.6829	19.3177	203	98.3	97.9	98.1	69.4	34	27	203	92.7	83.5	34.5	30.4	30.5	30
203.5	88.0952	83.8485	67.402	33.31	19.6829	19.3177	203.5	98.3	97.9	98.2	69.3	34	27.4	203.5	92.8	83.6	34.3	30.2	30.3	29.7
204	88.0952	83.8485	67.8922	28.408	19.6829	19.3177	204	98.2	98	98.2	69.4	34	27.4	204	92.7	83.6	34.2	30.3	30.1	29.9
204.5	88.0952	83.8485	67.8922	29.3884	19.6829	19.3177	204.5	98.2	97.9	98.2	69.4	33.1	27.4	204.5	92.7	83.7	34.2	30	30	30
205	88.0952	83.8485	67.8922	31.8394	19.6829	18.8275	205	98.2	97.9	98.1	69.4	33.4	27.3	205	92.6	83.8	34.4	30.5	30	30.1
205.5	88.0952	83.8485	67.8922	35.761	19.1927	19.3177	205.5	98.3	98.1	98	69.8	32.9	27.5	205.5	92.7	83.8	34.6	30.6	30	29.6
206	88.0952	83.8485	67.8922	30.859	19.1927	18.8275	206	98.4	98.1	98	69.7	33.3	27.2	206	92.6	83.7	34.4	30.6	29.9	29.6
206.5	88.0952	83.8485	67.8922	24.9767	19.6829	18.8275	206.5	98.3	98.2	98.1	69.8	33	27.1	206.5	92.7	83.8	34.2	30.1	30	29.5
207	88.0952	83.8485	67.8922	31.8394	19.1927	19.3177	207	98.3	98.1	98.2	69.3	33.7	26.7	207	92.6	83.8	34.1	30	30	29.6
207.5	88.0952	83.8485	67.402	31.3492	19.1927	18.8275	207.5	98.4	98.1	98	69.3	33.5	26.7	207.5	92.6	83.8	34.3	30	30.2	29.4
208	88.0952	83.8485	67.402	31.8394	19.1927	19.3177	208	98.2	98	98	69.3	33.8	26.7	208	92.6	83.7	34.2	30	30	29.3
208.5	88.0952	83.8485	67.402	33.31	19.1927	19.3177	208.5	98.2	98	98	69.3	32.4	26.9	208.5	92.6	83.7	34.1	30	30	29.3
209	88.0952	83.8485	67.402	33.8002	19.1927	18.8275	209	98.2	98.5	98.1	69.3	32.4	27.5	209	92.5	84	34	30	29.6	29.5
209.5	88.0952	83.8485	67.402	28.408	19.1927	18.8275	209.5	98.3	98.6	98.1	69.3	31.8	27.5	209.5	92.5	84	34.3	30.2	30.1	29.3
210	88.0952	83.8485	67.402	30.3688	19.1927	18.8275	210	98.3	98.3	98.1	69.1	32.2	27.3	210	92.5	84	34.3	30.2	30	29.5
210.5	88.0952	83.8485	67.402	31.3492	19.1927	18.8275	210.5	98.3	97.7	98	69.1	32.4	26.7	210.5	92.6	84	34.2	30	30.3	29.4
211	88.0952	83.8485	67.402	33.31	19.1927	18.3373	211	98.4	97.7	98.1	69.1	33.1	26.7	211	92.5	83.9	33.9	30.1	29.8	29.7
211.5	88.0952	83.8485	67.402	38.212	19.1927	18.8275	211.5	98.5	97.8	98.1	69.3	33.8	26.8	211.5	92.5	83.9	34.1	30.5	29.9	29.6
212	88.0952	83.3583	67.402	36.7414	19.1927	18.8275	212	98.7	97.8	98	69.4	33.7	26.6	212	92.5	83.8	34.2	30.4	29.7	29.5
212.5	88.0952	83.8485	67.402	28.408	19.1927	18.3373	212.5	98.5	97.6	98	69.6	33.3	26.8	212.5	92.5	83.9	33.9	30.3	29.9	29.1
213	88.0952	83.3583	66.9118	28.8982	19.1927	18.8275	213	98.6	97.8	98	69.8	32.9	26.8	213	92.6	83.8	33.7	29.9	29.9	29.5
213.5	88.0952	83.3583	66.9118	31.3492	19.1927	18.3373	213.5	98.5	97.9	98.1	69.7	32.6	26.9	213.5	92.6	83.8	33.8	30.3	29.9	29.6
214	88.0952	83.3583	67.402	30.3688	19.1927	18.3373	214	98.8	97.8	98.1	69.5	32.4	26.8	214	92.6	83.8	34.1	30.3	29.7	29.6
214.5	88.0952	83.3583	66.9118	29.3884	18.7025	17.8471	214.5	98.5	97.5	98	69.4	32.4	27	214.5	92.5	83.9	34.2	30.1	29.6	29.6
215	88.0952	83.3583	67.402	23.9963	18.7025	17.8471	215	98.3	97.6	98	69.3	32.7	27.3	215	92.5	84	34.1	30.4	29.7	29.8
215.5	88.0952	83.3583	66.9118	29.3884	18.7025	17.8471	215.5	98.1	97.8	97.9	69.6	32.9	27.1	215.5	92.4	83.8	33.9	30.3	29.7	29.8
216	88.0952	83.3583	66.9118	31.8394	18.7025	18.3373	216	98.3	97.9	97.9	69.6	32.7	26.7	216	92.5	83.9	34.2	30.4	29.8	29.3
216.5	87.605	83.3583	67.402	29.8786	18.7025	18.3373	216.5	98.3	98	97.8	69.8	32.6	26.4	216.5	92.6	83.8	34.2	29.8	29.7	29.1
217	87.605	83.3583	67.402	31.8394	19.1927	18.3373	217	98.2	97.9	97.8	69.8	32.4	26.4	217	92.6	84	34.2	29.9	29.8	29.3
217.5	87.605	83.3583	67.402	30.859	19.1927	18.3373	217.5	98.2	98	97.9	69.8	33	26.6	217.5	92.5	84	33.8	29.7	29.8	29.5
218	87.605	83.3583	66.9118	28.408	18.7025	17.8471	218	98.2	97.6	97.9	69.8	33	26.5	218	92.5	84	34.2	29.9	29.8	29.5
218.5	87.605	83.3583	66.9118	30.3688	18.7025	17.8471	218.5	98.3	97.8	97.9	69.8	32.5	26.5	218.5	92.5	83.8	34	29.9	29.6	29.4
219	87.605	83.3583	66.9118	29.3884	18.7025	17.8471	219	98.2	98.3	98	69.8	32	26.7	219	92.6	83.9	34	29.9	29.6	29.2
219.5	87.605	83.3583	66.9118	26.9374	18.7025	17.8471	219.5	98.4	98.3	98	69.7	31.9	26.4	219.5	92.6	83.8	33.8	29.6	29.9	29.4
220	87.605	83.3583	66.9118	30.3688	18.7025	18.3373	220	98.2	98	98	69.7	31.8	26.2	220	92.5	83.9	33.9	29.7	30	29.9
220.5	87.605	83.3583	66.9118	34.2904	18.7025	18.3373	220.5	98.1	97.6	97.9	69.8	31.4	26.1	220.5	92.5	83.8	33.9	30	30.1	30
221	87.605	83.3583	66.9118	29.3884	18.7025	18.3373	221	97.8	97.9	98	69.8	32	26.4	221	92.4	83.9	33.9	30	30	30
221.5	87.605	83.3583	66.9118	26.9374	19.1927	17.8471	221.5	97.9	97.9	98.1	69.8	32.4	26.5	221.5	92.5	83.9	33.6	30.1	30.2	29.4
222	87.605	83.3583	66.9118	23.9963	18.7025	17.8471	222	98.2	98	98	69.9	32.9	26.4	222	92.4	83.8	33.4	29.8	30.3	29.3
222.5	87.605	83.3583	66.9118	29.8786	18.7025	17.8471	222.5	98.3	97.7	97.9	70.1	32.4	26.5	222.5	92.4	83.9	33.2	29.8	30.2	29
223	87.605	83.3583	66.9118	28.408	18.7025	17.8471	223	98.2	97.6	97.8	70	31.8	26.9	223	92.4	84	33.3	29.7	30	29.2
223.5	87.605	83.3583	66.9118	33.8002	18.7025	17.8471	223.5	98.1	97.6	97.9	70.1	31.7	26.6	223.5	92.5	84	33.3	29.8	29.6	29.4
224	87.605	83.3583	66.9118	25.957	18.7025	17.8471	224	98.2	97.6	97.8	70	31.8	26.5	224	92.5	84.1	33.4	29.7	29.4	29.5
224.5	87.605	83.3583	66.4216	29.3884	18.2123	17.8471	224.5	98.3	97.6	97.8	70.3	31.8	26.3	224.5	92.5	84.2	33.4	29.8	29.3	29.3
225	87.605	83.3583	66.4216	27.4276	18.2123	17.3569	225	98.1	97.4	97.8	70.4	32.2	26.5	225	92.5	84.2	33.6	29.8	29.4	29.3
225.5	87.605	83.3583	66.4216	28.408	18.2123	17.3569	225.5	98.3	97.4	97.9	70.3	32.1	26.4	225.5	92.4	84.2	33.9	30.3	29.6	29.2
226	87.605	83.3583	66.4216	25.957	18.2123	17.3569	226	98.2	97.5	98.1	69.9	32.4	26.1	226	92.4	83.9	33.9	30.2	29.5	29
226.5	87.605	83.3583	66.9118	26.9374	18.2123	17.3569	226.5	98.4	97.8	98.1	69.9	32.2	25.9	226.5	92.4	83.9	33.9	30.1	29.5	28.6
227	87.605	82.8681	66.4216	34.2904	18.2123	17.8471	227	98.1	97.9	98	70	32.3	25.9	227	92.4	83.8	33.8	29.6	29.4	28.8
227.5	87.605	83.3583	66.4216	28.8982	18.7025	17.8471	227.5	98	97.8	98	70.3	32.5	26.1	227.5	92.5	84	34.1	29.6	29.3	28.9
228	87.605	83.3583	66.4216	27.4276	18.2123	17.3569	228	97.9	97.5	98	70.1	32	26	228	92.5	84.1	34.2	29.6	29.2	29.2
228.5	87.605	82.8681	66.9118	32.3296	18.2123	17.3569	228.5	98	97.5	98	70.2	32.2	26.1	228.5	92.6	84.3	33.9	29.4	29.5	29.1
229	87.605	82.8681	66.9118	32.3296	18.7025	17.3569	229	98.1	97.6	97.9	70.2	32.6	26.2	229	92.6	84.1	33.7	29.6	29.4	29.2
229.5	87.605	82.8681	66.4216	29.3884	18.7025	17.3569	229.5	98	97.8	97.8	70.3	32.6	26.2	229.5	92.6	84.4	33.6	29.6	29.5	29.1
230	87.605	82.8681	66.4216	27.4276	18.2123	17.3569	230	97.9	97.8	97.7	70.6	32.3	26.2	230	92.5	84.3	33.6	29.8	29.3	28.9
230.5	87.605	83.3583	66.4216	25.957	18.7025	17.3569	230.5	98	98	97.7	70.3	31.9	26.1	230.5	92.4	84.3	33.5	29.8	29.5	28.6
231	87.605	83.3583	66.4216	28.8982	18.2123	17.3569	231	98.1	98.1	97.8	70.4	31.7	25.9	231	92.3	83.9	33.4	29.8	29.7	28.6
231.5	87.605	82.8681	66.4216	29.8786	18.2123	17.8471	231.5	98.1	98.2	97.9	70.1	32	25.9	231.5	92.4	84	33.4	29.8	29.7	28.8
232	87.605	82.8681	65.9314	29.3884	18.2123	17.3569	232	97.9	98.2	98	70.3	32.2	25.5	232	92.4	84.2	33.8	29.4	29.5	28.9
232.5	87.605	82.8681	66.4216	27.4276	18.2123	17.3569	232.5	98.1	98	98.1	70.3	32.4	25.7	232.5	92.6	84.3	34.1	29.4	29.5	29.1
233	87.605	82.8681	65.9314	29.8786	18.2123	17.3569	233	97.9	98	98	70.5	32.2	25.5	233	92.5	84.2	33.8	29.3	29.6	28.9
233.5	87.605	82.8681	66.4216	24.4865	18.2123	16.8667	233.5	97.9	97.8	97.9	70.3	31.8	25.8	233.5	92.4	84.3	33.8	29.6	29.7	28.9
234	87.605	82.8681	65.9314	22.0355	18.2123	17.3569	234	97.8	97.8	97.8	70.4	31.8	25.8	234	92.4	84.4	33.8	29.5	29.5	28.8
234.5	87.605	82.8681	65.9314	26.9374	18.2123	17.3569	234.5	97.9	97.9	98	70.3	31.9	25.8	234.5	92.4	84.3	34	29.5	29.4	29.1
235	87.1148	82.8681	65.9314	29.8786	18.2123	17.3569	235	98.1	97.8	98	70.4	32	25.5	235	92.5	84.1	33.7	29.4	29.2	29
235.5	87.1148	82.8681	65.9314	24.9767	18.2123	17.3569	235.5	98.2	97.9	97.9	70.1	32.4	25.5	235.5	92.5	83.9	33.4	29.3	29.2	29
236	87.1148	82.8681	66.4216	26.4472	18.2123	17.3569	236	98.2	97.8	97.7	70.1	31.9	25.6	236	92.5	83.9	33.4	29.5	29	28.7
236.5	87.1148	82.8681	65.9314	34.2904	17.7221	17.8471	236.5	98.3	97.9	97.8	70.1	32.6	25.6	236.5	92.5	83.9	33.5	29.4	29.1	28.7
237	87.1148	82.8681	65.9314	35.2708	18.2123	17.3569	237	98.2	97.9	97.8	70.2	31.6	25.7	237	92.5	84	33.6	29.5	29.2	28.5
237.5	87.1148	82.8681	66.4216	30.859	18.2123	17.3569	237.5	98	97.9	97.9	70.2	32.1	25.7	237.5	92.5	84.3	33.7	29.3	29.4	28.6
238	87.1148	82.8681	65.9314	28.408	17.7221	16.8667	238	97.9	97.9	97.9	70	31.9	25.8	238	92.5	84.4	33.6	29.2	29.4	28.7
238.5	87.1148	82.8681	65.9314	29.8786	17.7221	17.3569	238.5	97.9	97.9	97.8	70.3	32.5	25.7	238.5	92.5	84.4	33.6	29.2	29.4	28.4
239	87.605	82.8681	65.9314	23.9963	17.7221	17.3569	239	97.9	98	97.6	70.3	32.2	25.6	239	92.4	84.3	33.5	29.1	29.4	28.2
239.5	87.1148	82.8681	65.9314	29.3884	17.7221	16.8667	239.5	98	97.9	97.5	70.6	32.1	25.6	239.5	92.4	84.3	33.5	29.4	29.5	28.2
240	87.1148	82.8681	65.9314	26.9374	18.2123	16.3766	240	97.8	97.6	97.6	70.4	32.1	25.5	240	92.3	84.3	33.3	29.6	29.4	28.4
240.5	87.1148	82.378	65.9314	26.9374	17.7221	16.3766	240.5	97.8	97.5	97.9	70.3	32.2	25.9	240.5	92.5	84.4	33.1	29.4	29.4	28.9
241	87.1148	82.8681	66.4216	25.957	18.2123	16.8667	241	97.9	97.7	97.9	70.4	31.7	25.9	241	92.5	84.2	33.2	29.6	29.2	28.9
241.5	87.1148	82.8681	65.9314	24.9767	18.2123	16.8667	241.5	97.9	97.8	98	70.6	31.3	26.1	241.5	92.5	84.1	33.6	29.1	29.1	28.9
242	87.1148	82.8681	65.9314	31.3492	17.7221	16.3766	242	98	97.8	97.8	70.7	30.8	25.7	242	92.5	84	34	29.4	28.9	28.7
242.5	87.1148	82.8681	65.9314	31.3492	18.2123	16.8667	242.5	98	97.7	97.8	70.8	31.3	25.5	242.5	92.4	84.2	34.1	29.2	28.6	28.6
243	87.1148	82.378	65.9314	24.9767	17.7221	16.8667	243	97.9	97.7	97.7	70.6	31.2	25.2	243	92.4	84.3	33.7	29.6	28.9	28.7
243.5	87.1148	82.378	65.9314	26.9374	17.7221	16.3766	243.5	97.8	97.6	97.8	70.7	31.3	25.4	243.5	92.5	84.4	33.4	29.4	29.1	28.7
244	87.1148	82.378	65.9314	25.957	17.7221	16.8667	244	97.8	97.6	98	70.6	30.4	25.3	244	92.5	84.2	33.3	28.8	29.2	28.7
244.5	87.1148	82.378	65.9314	31.3492	18.2123	16.8667	244.5	98	97.6	98	70.8	31	25.7	244.5	92.6	84	33.3	28.5	29.1	28.5
245	87.1148	82.378	65.9314	34.2904	17.7221	16.3766	245	98.1	98.2	98	71.1	31	25.3	245	92.5	83.9	33.5	28.7	29.3	28.5
245.5	87.1148	82.378	65.9314	35.2708	17.7221	16.8667	245.5	98.2	98.1	97.8	71.1	31.3	25.6	245.5	92.5	83.9	33.2	29	29.4	28.7
246	87.1148	82.378	65.4412	33.31	17.7221	16.8667	246	98.1	97.9	97.9	71.1	31.1	25.3	246	92.5	84	33.3	29	29.3	28.5
246.5	87.1148	82.378	65.9314	32.3296	17.7221	16.3766	246.5	98	97.8	97.8	70.8	31	25.5	246.5	92.5	83.9	33.2	28.9	29.2	28.4
247	87.1148	82.378	65.9314	29.8786	17.7221	16.3766	247	97.8	97.7	97.8	70.8	31.2	25.5	247	92.5	84.1	33.6	28.9	29.2	28.1
247.5	87.1148	82.378	65.9314	29.8786	17.7221	16.3766	247.5	97.9	97.9	97.8	70.8	31.1	25.5	247.5	92.4	84.1	33.3	29	29.1	28.4
248	87.1148	82.378	65.9314	25.957	17.7221	16.3766	248	98.1	97.7	97.8	70.6	31.6	25.5	248	92.3	84.1	33.2	29.2	28.8	28.7
248.5	87.1148	82.378	65.4412	23.0159	17.7221	16.8667	248.5	98.3	97.8	97.8	70.7	32.1	25.3	248.5	92.3	84	33.3	29.3	28.7	28.8
249	87.1148	82.378	65.9314	23.0159	17.7221	16.3766	249	98.3	98	97.8	70.6	32	25.3	249	92.3	84.2	33.7	29.3	28.9	28.7
249.5	87.1148	82.378	65.4412	27.4276	17.7221	16.3766	249.5	98.1	97.8	97.7	70.9	32.3	25.1	249.5	92.3	84.3	33.6	29.2	29	28.4
250	87.1148	82.378	64.951	30.3688	17.7221	16.3766	250	97.9	97.7	97.9	71	32.5	25.2	250	92.3	84.2	33.5	29.1	28.9	28.4
250.5	87.1148	82.378	64.951	24.9767	17.7221	16.3766	250.5	97.9	97.6	97.9	71.3	32.7	25.3	250.5	92.3	84.2	33.3	29.3	29.2	28.4
251	86.6246	82.378	64.951	27.9178	17.7221	16.3766	251	98	97.8	98	71.2	32.3	25.3	251	92.5	84.2	33.6	29.1	29.4	28.6
251.5	86.6246	82.378	64.951	28.408	17.7221	16.3766	251.5	98.2	97.8	97.8	71.1	31.6	25.5	251.5	92.5	84.4	33.4	29	29.4	28.6
252	86.6246	82.378	64.951	24.4865	17.2319	16.3766	252	98.1	97.9	97.6	70.9	31.5	25.3	252	92.4	84.4	33.5	28.8	29.3	28.7
252.5	87.1148	82.378	64.951	24.9767	17.7221	15.8864	252.5	98.2	97.9	97.5	71	32	25.2	252.5	92.3	84.5	33.5	29.1	29.1	28.6
253	86.6246	82.378	64.951	24.9767	17.7221	16.3766	253	98.2	97.9	97.5	70.9	31.4	25.3	253	92.3	84.3	33.5	28.8	29.1	28.5
253.5	87.1148	82.378	64.951	27.4276	17.7221	16.3766	253.5	98.1	97.8	97.6	71	31.2	25.4	253.5	92.3	84.2	33.5	28.4	28.9	28.3
254	87.1148	82.378	64.951	33.31	17.7221	15.8864	254	98.1	97.8	97.6	70.8	30.9	25.5	254	92.3	84.2	33.4	28.2	28.8	28.2
254.5	86.6246	82.378	64.951	29.3884	17.7221	15.8864	254.5	98	97.9	97.6	70.9	31.1	25.2	254.5	92.4	84.3	33.4	28.6	28.7	28.1
255	86.6246	82.378	64.951	33.31	17.7221	16.3766	255	98.3	97.8	97.7	70.8	31.6	25.3	255	92.4	84.4	33.4	28.9	28.7	28.3
255.5	86.6246	82.378	64.951	33.8002	17.7221	15.8864	255.5	98.2	97.7	97.7	71	31.8	25.3	255.5	92.4	84.4	33.4	29.1	29	28.3
256	86.6246	82.378	64.951	27.9178	17.2319	15.8864	256	98.1	97.9	97.6	71	32.7	25	256	92.3	84.4	33.3	29	29.1	28.3
256.5	86.6246	82.378	64.951	33.31	17.2319	16.3766	256.5	98	98	97.6	71.1	32.3	25.1	256.5	92.3	84.3	33.3	28.8	29.1	28
257	86.6246	82.378	64.951	27.9178	17.7221	16.3766	257	98.1	98.1	97.6	70.9	32.2	25	257	92.4	84.2	33.5	28.7	29.2	28
257.5	86.6246	82.378	64.951	24.9767	17.2319	15.8864	257.5	98.2	97.8	97.5	71.1	31.5	25.2	257.5	92.4	84.3	33.5	28.8	29.1	28
258	86.6246	82.378	64.951	24.4865	17.2319	16.3766	258	98.3	97.9	97.4	70.9	32.2	24.7	258	92.3	84.3	33.7	29.1	29.1	28.2
258.5	86.6246	82.378	64.951	23.0159	17.2319	15.8864	258.5	98	97.8	97.4	71.1	31.9	24.7	258.5	92.3	84.4	33.5	28.9	28.7	28.5
259	86.6246	82.378	64.951	26.9374	17.2319	15.8864	259	97.9	97.9	97.4	71.1	32.7	24.7	259	92.4	84.4	33.4	29.2	28.7	28.5
259.5	86.6246	82.378	64.951	31.3492	17.2319	15.8864	259.5	98	97.8	97.5	71.2	32.2	24.9	259.5	92.5	84.5	33.2	29.1	28.5	28.5
260	86.6246	82.378	64.951	28.408	17.7221	16.3766	260	98.3	97.9	97.4	71	32.3	24.8	260	92.5	84.5	33	29.3	28.6	28.3
260.5	86.6246	82.378	64.4608	27.9178	17.2319	15.8864	260.5	98.4	97.7	97.7	71.3	31.3	24.9	260.5	92.4	84.4	33.2	29.2	28.6	28.2
261	86.6246	81.8878	64.4608	27.4276	17.2319	15.8864	261	98.2	97.6	97.6	71.2	31.4	25	261	92.3	84.4	33.4	29.3	28.7	28.3
261.5	86.6246	82.378	64.4608	27.9178	17.2319	15.8864	261.5	98.1	97.5	97.7	71.5	31.8	25	261.5	92.3	84.4	33.5	29.3	28.8	28.2
262	86.6246	82.378	64.4608	31.3492	17.2319	15.8864	262	97.7	97.6	97.6	71.1	32.2	24.6	262	92.2	84.4	33.2	29.4	28.8	28.2
262.5	86.6246	82.378	64.4608	30.3688	17.2319	15.8864	262.5	97.7	97.9	97.5	71	32.4	24.6	262.5	92.3	84.6	33.1	29.2	28.6	28.2
263	86.6246	82.378	64.951	24.9767	17.2319	16.3766	263	97.9	97.9	97.6	71	32	24.7	263	92.3	84.4	33	29.3	28.5	28.2
263.5	86.6246	81.8878	64.4608	31.3492	17.2319	15.8864	263.5	98.1	97.9	97.7	71	32	24.7	263.5	92.4	84.4	33	29.2	28.4	28.2
264	86.6246	81.8878	64.4608	28.8982	17.2319	15.8864	264	98.3	97.8	97.7	70.8	31.9	24.4	264	92.2	84.2	33	29.1	28.6	28.1
264.5	86.6246	82.378	64.4608	30.3688	17.2319	15.3962	264.5	98.2	97.9	97.6	70.8	31.8	24.4	264.5	92.3	84.4	33	28.8	28.6	28.1
265	86.6246	82.378	64.4608	33.31	16.7417	15.8864	265	98	97.7	97.6	71	31.5	24.4	265	92.2	84.5	33.2	28.4	28.8	28
265.5	86.6246	82.378	64.4608	34.7806	17.2319	15.8864	265.5	97.9	97.6	97.8	71.3	31.5	24.7	265.5	92.3	84.4	33.2	28.5	28.9	27.9
266	86.6246	81.8878	64.4608	33.31	17.2319	15.8864	266	97.7	97.4	97.9	71.4	30.9	24.7	266	92.1	84.5	33.2	28.8	28.8	28
266.5	86.6246	81.8878	64.4608	29.3884	17.2319	15.3962	266.5	98	97.5	97.9	71.4	31	24.7	266.5	92.1	84.6	33.3	28.8	28.7	27.9
267	86.6246	81.8878	64.4608	26.9374	17.2319	15.8864	267	97.9	97.4	97.8	71.4	30.7	24.4	267	92.1	84.6	33.4	29.3	28.7	27.8
267.5	86.6246	81.8878	64.4608	26.9374	17.2319	15.8864	267.5	98	97.5	97.6	71.4	31	24.6	267.5	92.3	84.7	33.3	29.1	28.9	27.7
268	86.6246	81.8878	64.4608	26.9374	17.2319	15.3962	268	97.9	97.6	97.4	71.1	30.7	24.6	268	92.3	84.6	33.2	29.2	28.8	27.7
268.5	86.6246	81.8878	64.4608	26.9374	17.2319	15.3962	268.5	98.1	97.8	97.2	71.4	30.9	24.7	268.5	92.4	84.4	33.2	28.8	28.8	27.7
269	86.6246	81.8878	64.4608	28.408	17.2319	15.3962	269	98.1	98.1	97.5	71.4	31.5	24.6	269	92.3	84.2	33.4	28.8	28.9	27.8
269.5	86.6246	81.8878	64.4608	23.0159	17.2319	15.3962	269.5	98.4	98.1	97.5	71.3	32	24.4	269.5	92.3	84.3	33.3	28.8	28.9	28.1
270	86.6246	81.8878	64.4608	30.859	17.2319	15.3962	270	98.7	97.9	97.7	71.2	32.1	24.3	270	92.3	84.5	33.2	28.9	28.9	28.2
270.5	86.6246	81.8878	63.9706	24.4865	16.7417	15.3962	270.5	98.7	97.5	97.6	71.2	31.3	24.6	270.5	92.3	84.6	33.1	28.8	28.6	28
271	86.6246	81.8878	64.4608	23.9963	16.7417	14.906	271	98.4	97.5	97.6	71.3	31.1	24.6	271	92.3	84.6	33.2	28.5	28.5	28
271.5	86.6246	81.8878	64.4608	28.408	16.7417	15.3962	271.5	98.2	97.7	97.5	71.1	30.4	24.8	271.5	92.3	84.4	33.3	28.5	28.4	28
272	86.6246	81.8878	64.4608	22.0355	16.2515	14.906	272	98.1	97.6	97.5	71.3	30.3	24.7	272	92.3	84.5	33.2	28.5	28.6	28.2
272.5	86.6246	81.8878	64.4608	26.9374	16.7417	15.3962	272.5	98.2	97.5	97.7	71.4	30.3	24.6	272.5	92.3	84.5	32.9	29	28.8	27.9
273	86.6246	81.8878	64.4608	29.3884	16.7417	15.3962	273	98.1	97.3	97.7	71.5	31	24.5	273	92.3	84.6	32.9	28.8	29	27.9
273.5	86.6246	81.8878	63.9706	25.4669	16.7417	15.8864	273.5	97.9	97.7	97.6	71.1	31.3	24.4	273.5	92.3	84.5	32.9	28.9	28.8	27.8
274	86.6246	81.8878	64.4608	30.3688	16.7417	15.3962	274	98	97.7	97.5	71.3	31.6	24.6	274	92.3	84.5	33.2	28.7	28.5	27.9
274.5	86.6246	81.8878	64.4608	26.9374	16.7417	15.3962	274.5	97.8	98.1	97.6	71.3	31.8	24.6	274.5	92.3	84.4	33.2	28.6	28.5	27.9
275	86.6246	81.8878	63.9706	26.9374	16.7417	15.3962	275	97.9	98.1	97.5	71.4	32.2	24.5	275	92.3	84.3	33.2	28.5	28.7	28.2
275.5	86.6246	81.8878	64.4608	26.4472	16.7417	15.3962	275.5	97.7	98.2	97.4	71.2	31.6	24.2	275.5	92.3	84.2	32.9	28.3	28.7	28.3
276	86.1345	81.8878	63.9706	23.0159	16.7417	15.3962	276	98	97.9	97.5	71.2	31.2	24.1	276	92.4	84.4	33	28.3	28.7	28.1
276.5	86.1345	81.8878	64.4608	27.4276	16.7417	15.3962	276.5	98	97.5	97.7	71.2	30.7	24	276.5	92.3	84.4	32.9	28.4	28.5	27.9
277	86.1345	81.8878	63.9706	29.3884	16.7417	15.3962	277	98	97.6	97.8	71.5	31	24	277	92.2	84.6	32.9	28.8	28.7	27.7
277.5	86.6246	81.8878	63.9706	23.9963	16.7417	14.906	277.5	97.9	97.7	97.7	71.6	31.1	24.1	277.5	92.1	84.6	32.9	28.8	28.6	28
278	86.1345	81.8878	63.9706	22.0355	16.7417	14.906	278	97.9	97.7	97.8	71.5	31.4	24.4	278	92.2	84.6	33.1	28.6	28.6	28
278.5	86.6246	81.8878	63.9706	30.859	16.7417	15.3962	278.5	98.3	97.8	97.7	71.3	30.8	24.4	278.5	92.3	84.5	33.1	28.3	28.5	27.9
279	86.6246	81.8878	63.9706	29.8786	16.7417	14.906	279	98.6	97.5	97.8	71.3	30.3	24.4	279	92.3	84.5	33.2	28.4	28.6	27.7
279.5	86.1345	81.8878	63.9706	24.9767	16.7417	14.906	279.5	98.7	97.4	97.7	71.4	30.4	24.3	279.5	92.3	84.6	33.2	28.6	28.3	27.8
280	86.1345	81.8878	63.9706	30.3688	16.7417	14.906	280	98.2	97.2	97.8	71.7	31.4	24.6	280	92.3	84.7	33.2	28.8	28.3	28
280.5	86.1345	81.8878	63.9706	27.9178	16.7417	15.3962	280.5	97.6	97.5	97.6	71.9	31.7	24.4	280.5	92.3	84.8	33	28.5	28.4	28
281	86.1345	81.8878	63.9706	21.0551	16.7417	14.906	281	97.7	97.8	97.6	71.9	31.8	24.3	281	92.4	84.7	33	28.4	28.5	27.8
281.5	86.1345	81.3976	63.9706	25.957	16.2515	14.906	281.5	97.9	97.6	97.4	71.6	30.8	24	281.5	92.4	84.4	33	28.3	28.5	27.8
282	86.1345	81.8878	63.9706	24.4865	16.2515	15.3962	282	98	97.8	97.4	71.6	30.4	24.1	282	92.4	84.3	33.1	28.5	28.5	27.8
282.5	86.1345	81.8878	63.9706	32.3296	16.7417	15.3962	282.5	97.8	97.5	97.4	71.4	30.3	24.1	282.5	92.3	84.4	33	28.6	28.4	27.8
283	86.1345	81.8878	63.9706	25.957	16.2515	14.906	283	97.8	97.6	97.4	71.6	31.4	24.3	283	92.4	84.4	33	28.7	28.3	27.7
283.5	86.1345	81.8878	63.9706	27.9178	16.2515	14.906	283.5	98	97.4	97.5	71.4	31.5	24.3	283.5	92.4	84.3	33	28.6	28.2	27.8
284	86.1345	81.8878	63.9706	24.9767	16.7417	15.3962	284	98.1	97.6	97.4	71.6	31.7	24.2	284	92.4	84.5	33	28.5	28.4	28.2
284.5	86.1345	81.8878	63.9706	26.9374	16.2515	14.906	284.5	98	97.6	97.6	71.4	31.5	24.2	284.5	92.3	84.5	32.8	28.5	28.6	28.1
285	86.1345	81.8878	63.9706	27.4276	16.2515	14.906	285	97.8	97.6	97.6	71.4	31.5	24.2	285	92.3	84.7	32.8	28.7	28.7	28
285.5	86.1345	81.8878	63.9706	27.9178	16.2515	14.906	285.5	98	97.7	97.7	71.3	30.9	24	285.5	92.3	84.6	32.6	28.6	28.6	27.6
286	86.1345	81.3976	63.4804	31.8394	16.2515	14.906	286	97.9	97.7	97.5	71.5	30.7	23.8	286	92.4	84.7	32.9	28.4	28.5	27.6
286.5	86.1345	81.8878	63.9706	28.8982	16.2515	14.906	286.5	97.9	97.6	97.4	71.4	30.5	23.7	286.5	92.4	84.4	32.9	28.1	28.5	27.7
287	86.1345	81.8878	63.9706	26.9374	16.2515	14.4158	287	97.8	97.4	97.4	71.3	30.2	23.9	287	92.3	84.4	33.2	28.2	28.5	28
287.5	86.1345	81.3976	63.9706	22.5257	16.2515	14.906	287.5	97.9	97.1	97.6	71.2	30.4	24	287.5	92.2	84.3	33.1	28.1	28.6	28
288	86.1345	81.3976	63.9706	25.4669	16.2515	15.3962	288	97.9	97.3	97.6	71.4	31.1	23.9	288	92.2	84.3	33.1	28.3	28.5	28
288.5	86.1345	81.8878	63.9706	26.9374	16.2515	14.906	288.5	97.9	97.4	97.4	71.5	31.4	23.8	288.5	92.3	84.3	32.8	28.2	28.5	28.1
289	86.1345	81.3976	63.4804	24.9767	16.2515	14.906	289	98.1	97.9	97.4	71.8	31.4	23.9	289	92.3	84.4	32.8	28.5	28.3	28.1
289.5	86.1345	81.3976	63.4804	25.957	16.2515	14.906	289.5	97.9	97.7	97.4	71.6	30.6	23.9	289.5	92.3	84.4	32.6	28.5	28.4	28.2
290	86.1345	81.3976	63.4804	29.3884	16.2515	14.906	290	98	97.7	97.6	71.7	31.1	24.2	290	92.2	84.5	32.7	28.6	28.3	27.7
290.5	86.1345	81.3976	63.4804	25.4669	16.2515	14.906	290.5	97.9	97.6	97.5	71.7	31.2	24.1	290.5	92.1	84.4	32.8	28.6	28.4	27.6
291	86.1345	81.3976	63.4804	24.4865	16.2515	14.906	291	98	97.8	97.3	71.8	31.6	24.2	291	92.1	84.6	33.2	28.7	28.3	27.7
291.5	86.1345	81.3976	63.4804	27.9178	16.2515	14.4158	291.5	98	97.8	97.3	71.8	32	24.1	291.5	92.1	84.4	33.1	28.5	28.3	27.9
292	86.1345	81.3976	63.9706	26.4472	16.2515	14.906	292	98	97.5	97.3	71.6	31.8	24	292	92.1	84.4	33.1	28.6	28.4	28.1
292.5	86.1345	81.3976	63.4804	28.8982	16.2515	14.906	292.5	98	97.3	97.4	71.8	32	24.1	292.5	92.1	84.4	32.8	28.6	28.5	27.8
293	86.1345	81.3976	63.4804	26.4472	16.2515	14.906	293	97.9	97.6	97.4	71.9	31.2	23.8	293	92.1	84.5	32.9	28.7	28.4	27.9
293.5	86.1345	81.3976	63.4804	23.0159	16.2515	14.4158	293.5	98.1	97.8	97.4	71.8	31.5	23.9	293.5	92.1	84.5	32.8	28.7	28.3	27.7
294	86.1345	81.3976	63.4804	19.5845	15.7613	14.4158	294	97.9	98	97.4	71.5	31.2	23.8	294	92.1	84.4	32.8	28.5	28.3	27.7
294.5	86.1345	81.3976	63.4804	18.6041	15.7613	14.906	294.5	98	97.6	97.4	71.5	31.5	23.6	294.5	92.1	84.6	33	28.7	28.4	27.5
295	86.1345	81.3976	63.4804	25.4669	16.2515	14.906	295	98	97.6	97.4	71.6	31.1	23.5	295	92.1	84.6	33.1	28.6	28.4	27.5
295.5	86.1345	81.3976	63.4804	27.4276	16.2515	14.906	295.5	98.2	97.5	97.4	71.7	31	23.5	295.5	92.1	84.6	33.1	28.4	28.3	27.4
296	86.1345	81.3976	63.4804	20.5649	16.2515	14.4158	296	98.1	97.7	97.4	71.8	31	23.6	296	92.2	84.4	32.8	28.3	28.1	27.4
296.5	86.1345	81.3976	63.4804	25.957	16.2515	14.4158	296.5	97.9	97.7	97.2	71.7	31.3	23.8	296.5	92.1	84.4	32.9	28.5	28.3	27.4
297	86.1345	81.3976	63.4804	24.9767	16.2515	14.906	297	97.9	97.8	97.1	71.9	31	23.8	297	92.1	84.6	32.8	28.6	28.3	27.4
297.5	86.1345	81.3976	63.4804	25.957	16.2515	14.906	297.5	97.9	97.8	97.1	71.7	30.8	23.8	297.5	92.1	84.6	33.1	28.6	28.4	27.6
298	86.1345	81.3976	63.4804	30.859	16.2515	14.906	298	97.9	97.8	97.2	71.5	30.6	23.7	298	92.2	84.8	33	28.5	28.4	27.5
298.5	86.1345	81.3976	63.4804	28.8982	16.2515	14.4158	298.5	98	97.5	97.4	71.4	30.8	23.4	298.5	92.2	84.7	33	28.7	28.5	27.8
299	86.1345	81.3976	63.4804	31.3492	16.2515	14.4158	299	98	97.5	97.3	71.4	30.5	23.5	299	92.1	84.7	32.7	28.7	28.4	27.7
299.5	86.1345	81.3976	63.4804	28.8982	15.7613	14.4158	299.5	98	97.5	97.3	71.6	31	23.5	299.5	92.2	84.5	32.7	28.9	28.3	27.6
300	86.1345	81.3976	63.4804	30.859	16.2515	14.4158	300	97.9	97.7	97.2	71.6	31.2	23.8	300	92.2	84.5	32.6	28.8	28.1	27.6
300.5	86.1345	81.3976	63.4804	21.5453	15.7613	14.4158	300.5	98	97.6	97.2	71.6	32.1	23.7	300.5	92.2	84.5	32.8	28.8	28	27.6
301	86.1345	81.3976	63.4804	22.5257	15.7613	14.4158	301	98.1	97.9	97.2	71.8	31.8	23.8	301	92.1	84.4	33	28.3	28.1	27.8
301.5	86.1345	81.3976	63.4804	27.9178	15.7613	14.4158	301.5	98.1	97.5	97.2	71.9	31.7	23.9	301.5	92.2	84.4	33.1	28.5	28.1	27.6
302	85.6443	81.3976	62.9902	23.5061	15.7613	14.4158	302	97.9	97.4	97.2	72	31.1	24	302	92.2	84.4	33.1	28.3	28.2	27.7
302.5	86.1345	81.3976	62.9902	23.9963	15.7613	14.4158	302.5	97.9	97.1	97.2	71.9	30.3	24.1	302.5	92.3	84.5	33	28.7	28	27.6
303	86.1345	81.3976	63.4804	23.0159	15.7613	14.4158	303	97.8	97.4	97.3	71.7	30.3	23.8	303	92.2	84.7	32.9	28.4	28	27.6
303.5	86.1345	81.3976	62.9902	27.4276	15.7613	14.4158	303.5	97.7	97.6	97.3	71.8	30	23.6	303.5	92.2	84.7	32.7	28.6	27.9	27.6
304	85.6443	81.3976	62.9902	21.5453	15.7613	14.4158	304	97.6	97.7	97.3	71.7	30.5	23.7	304	92.1	84.7	32.7	28.5	28.1	27.7
304.5	86.1345	81.3976	62.9902	19.0943	15.7613	14.4158	304.5	97.5	97.2	97.1	71.7	30.9	23.8	304.5	92.1	84.6	32.8	28.4	28.2	27.8
305	86.1345	81.3976	62.9902	19.0943	15.7613	14.4158	305	97.6	97.2	97.4	71.6	30.9	24.1	305	92	84.5	32.8	28.4	28.1	27.6
305.5	85.6443	81.3976	62.9902	21.0551	15.7613	14.4158	305.5	97.6	97.4	97.4	71.7	30.6	23.8	305.5	92.1	84.7	32.9	28.1	28.1	27.7
306	85.6443	81.3976	62.9902	20.0747	15.7613	14.4158	306	97.8	97.6	97.5	71.9	29.8	23.7	306	92.1	84.7	32.8	28.1	27.9	27.5
306.5	85.6443	80.9074	62.9902	20.0747	15.7613	14.4158	306.5	97.8	97.7	97.4	71.8	30	23.6	306.5	92	84.7	32.9	28.1	28	27.6
307	85.6443	81.3976	62.9902	22.0355	16.2515	14.4158	307	97.9	97.6	97.5	71.8	30.6	23.7	307	92.1	84.6	32.6	28.2	28	27.4
307.5	86.1345	80.9074	62.9902	29.8786	15.7613	14.4158	307.5	97.7	98	97.5	71.6	31.6	23.7	307.5	92	84.6	32.8	28.2	28	27.6
308	85.6443	80.9074	62.9902	28.408	15.7613	14.4158	308	97.6	98	97.7	71.9	31.4	24	308	92.1	84.7	32.6	28	28.2	27.5
308.5	85.6443	80.9074	62.9902	29.3884	15.7613	14.4158	308.5	97.8	98.1	97.4	71.9	31.2	24	308.5	92.1	84.6	32.8	27.8	28.2	27.4
309	85.6443	80.9074	62.9902	24.9767	15.7613	14.4158	309	97.8	97.6	97.4	71.9	30.5	23.9	309	92.1	84.5	32.6	28	28.2	27.4
309.5	85.6443	81.3976	62.9902	24.9767	15.7613	14.4158	309.5	97.7	97.6	97.2	71.8	30.4	23.5	309.5	92	84.5	32.9	27.9	28	27.6
310	85.6443	80.9074	62.9902	22.0355	15.7613	13.9256	310	97.6	97.5	97.3	71.6	30.2	23.4	310	92.1	84.6	32.8	28.1	28.1	27.6
310.5	85.6443	80.9074	62.9902	20.0747	15.7613	14.4158	310.5	97.8	97.5	97.3	71.8	30.4	23.4	310.5	92.1	84.7	32.7	27.8	28.1	27.8
311	85.6443	80.9074	62.9902	21.5453	15.7613	13.9256	311	98.1	97.6	97.1	71.8	30.7	23.4	311	92.1	84.8	32.5	27.8	28	27.7
311.5	85.6443	80.9074	62.9902	21.0551	15.7613	13.9256	311.5	98.2	97.4	97.2	71.9	30.1	23.4	311.5	92.1	84.8	32.5	27.7	27.9	27.8
312	85.6443	80.9074	62.9902	22.0355	15.7613	14.4158	312	98.1	97.5	97.3	71.7	30.3	23.8	312	92.1	84.7	32.5	27.8	28	27.5
312.5	85.6443	80.9074	62.9902	25.4669	16.2515	14.4158	312.5	97.8	97.1	97.4	71.6	30.1	23.8	312.5	92.2	84.6	32.6	28.2	28	27.6
313	85.6443	80.9074	62.9902	21.5453	15.7613	13.9256	313	98.1	97.4	97.3	71.6	30.8	23.8	313	92.1	84.7	32.5	28.6	28.1	27.5
313.5	85.6443	80.9074	62.9902	22.0355	15.7613	13.9256	313.5	97.9	97.5	97.4	71.6	30.7	23.5	313.5	92.3	84.7	32.5	28.8	28.1	27.5
314	85.6443	80.9074	62.9902	28.408	15.7613	14.4158	314	98	97.6	97.5	71.9	30.7	23.3	314	92.1	84.7	32.5	28.5	27.8	27.6
314.5	85.6443	80.9074	62.9902	23.0159	15.7613	14.4158	314.5	97.7	97.7	97.5	72	31	23.4	314.5	92.1	84.5	32.8	28.3	27.9	27.7
315	85.6443	80.9074	62.5	25.957	15.7613	13.9256	315	97.9	97.8	97.4	72.1	31.1	23.4	315	92.1	84.4	32.8	28.3	27.9	27.7
315.5	85.6443	80.9074	62.9902	25.4669	15.2711	13.9256	315.5	98	98	97.3	71.9	31.4	23.4	315.5	92.2	84.4	32.6	28.2	28.2	27.6
316	85.6443	80.9074	62.9902	22.0355	15.2711	13.9256	316	97.9	97.9	97.2	71.8	30.6	23.5	316	92.2	84.5	32.6	28.3	28.2	27.5
316.5	85.6443	80.9074	62.5	26.4472	15.7613	14.4158	316.5	97.9	98	97.1	71.9	30.1	23.5	316.5	92.1	84.5	32.6	28.1	28.1	27.5
317	85.6443	80.9074	62.5	23.0159	15.7613	13.9256	317	97.8	97.9	97.2	72.1	29.9	23.7	317	92.1	84.4	32.5	28.4	28	27.4
317.5	85.6443	80.9074	62.5	23.9963	15.7613	14.4158	317.5	97.9	97.8	97.3	72.2	30.7	23.8	317.5	92.1	84.4	32.5	28.3	28.1	27.3
318	85.6443	80.9074	62.5	25.4669	15.7613	13.9256	318	97.8	97.3	97.4	72.4	31.1	23.6	318	92.2	84.4	32.4	28.1	28.1	27.3
318.5	85.6443	80.9074	62.5	26.4472	15.7613	13.9256	318.5	97.9	97.3	97.4	72.1	31	23.6	318.5	92.1	84.6	32.5	28.1	28	27.1
319	85.6443	80.9074	62.5	22.5257	15.7613	13.9256	319	98.1	97.3	97.4	71.9	30.1	23.4	319	92.2	84.7	32.6	28.2	27.9	27.1
319.5	85.6443	80.9074	62.5	26.4472	15.7613	13.9256	319.5	98	97.7	97.4	71.8	30.5	23.7	319.5	92.1	84.6	32.8	28.1	27.9	26.9
320	85.6443	80.9074	62.5	28.408	15.2711	13.9256	320	97.6	97.4	97.4	71.7	30.5	23.8	320	92.1	84.6	32.7	27.9	27.9	27.1
320.5	85.6443	80.9074	62.5	31.3492	15.7613	13.9256	320.5	97.3	97.6	97.2	71.9	30.8	23.9	320.5	92.1	84.5	32.8	28	28.1	27.2
321	85.6443	80.9074	62.5	28.8982	15.7613	13.9256	321	97.5	97.7	97.1	71.7	30.7	23.7	321	92	84.6	32.5	28.3	28.2	27.3
321.5	85.6443	80.9074	62.5	24.4865	15.7613	13.9256	321.5	97.8	97.6	97.2	71.9	30.7	23.5	321.5	92	84.5	32.9	28.3	28.3	27.2
322	85.6443	80.9074	62.5	21.5453	15.2711	13.4354	322	97.9	97.4	97.3	71.4	30.4	23.5	322	92	84.6	32.6	28.2	28.1	27
322.5	85.6443	80.9074	62.5	24.4865	15.7613	13.9256	322.5	97.6	97.1	97.1	71.4	30.2	23.8	322.5	92.1	84.7	32.9	28	28	26.9
323	85.6443	80.9074	62.5	25.4669	33.4084	13.9256	323	97.7	97.3	97.1	71.5	30.2	23.7	323	92.1	84.8	32.6	28.2	28	27
323.5	85.6443	80.9074	62.5	23.0159	28.0162	13.9256	323.5	97.8	97.4	97.3	71.7	30.7	23.7	323.5	92.1	84.7	32.7	28	28	27.1
324	85.6443	80.9074	62.5	23.0159	21.1535	13.9256	324	97.9	97.4	97.4	71.9	30.2	23.2	324	92.1	84.7	32.5	28.2	28.1	27.4
324.5	85.6443	80.9074	62.5	23.5061	19.6829	13.4354	324.5	97.9	97.4	97.5	72	30	23.5	324.5	92.2	84.8	32.4	28.1	27.8	27.3
325	85.6443	80.9074	62.5	24.4865	19.1927	13.4354	325	97.9	97.2	97.4	72.2	29.5	23.5	325	92.2	84.8	32.7	28.7	27.8	27.3
325.5	85.6443	80.9074	62.5	21.5453	18.7025	13.4354	325.5	97.8	97.2	97.4	72.3	29.8	23.8	325.5	92.2	84.8	32.8	28.5	27.8	27.2
326	85.6443	80.9074	62.5	22.5257	18.2123	13.9256	326	97.9	97.4	97.3	72	30.5	23.4	326	92.1	84.8	32.8	28.6	28.1	27.6
326.5	85.6443	80.4172	62.5	23.0159	19.1927	13.9256	326.5	97.7	97.5	97.2	72.2	31.6	23.5	326.5	92.1	84.5	32.5	28.2	28.2	27.6
327	85.6443	80.9074	62.5	29.8786	18.7025	13.9256	327	97.8	97.7	97.4	72.1	31.2	23.3	327	92.1	84.4	32.6	28.5	28.1	27.6
327.5	85.6443	80.9074	62.5	28.8982	19.1927	13.9256	327.5	97.7	97.6	97.4	72.4	31.2	23.4	327.5	92.1	84.1	32.8	28.3	27.9	27.6
328	85.1541	80.4172	62.5	27.4276	18.7025	13.9256	328	97.8	97.5	97.6	72	30.3	23.2	328	92.1	84.2	32.9	28.2	27.7	27.5
328.5	85.6443	80.9074	62.5	26.4472	18.7025	13.9256	328.5	97.8	97.4	97.5	71.6	30.7	23.3	328.5	92.1	84.3	32.8	28.3	28	27.4
329	85.1541	80.9074	62.5	23.9963	19.1927	13.9256	329	97.6	97.9	97.6	71.7	29.4	23.4	329	92	84.7	32.8	28.3	28.1	27.1
329.5	85.1541	80.4172	62.5	25.4669	18.7025	13.9256	329.5	97.7	97.8	97.6	71.9	29.7	23.5	329.5	92.1	84.9	32.8	28.5	28.1	27.2
330	85.1541	80.9074	62.5	28.408	18.7025	13.9256	330	97.9	97.7	97.5	71.9	29.5	23.5	330	92.1	84.7	32.6	28.3	28.1	27.4
330.5	85.6443	80.4172	62.0098	30.3688	18.7025	13.9256	330.5	98	97.3	97.2	71.9	30.5	23.5	330.5	92.2	84.5	32.5	28.1	28.1	27.4
331	85.6443	80.4172	62.0098	32.8198	18.2123	13.9256	331	97.9	97.4	97.2	71.8	31	23.5	331	92.2	84.3	32.4	27.7	28.1	27.4
331.5	85.6443	80.4172	62.5	34.7806	18.7025	13.4354	331.5	97.9	97.6	97.3	71.9	31.4	23.6	331.5	92.2	84.3	32.4	27.8	27.9	27.3
332	85.6443	80.4172	62.0098	26.4472	19.1927	13.4354	332	97.7	97.9	97.3	71.8	31	23.3	332	92.1	84.3	32.3	28	27.8	27.3
332.5	85.1541	80.4172	62.5	24.9767	18.7025	13.4354	332.5	97.9	97.9	97.2	71.9	30.4	23	332.5	92.1	84.4	32.4	28.1	27.7	27.3
333	85.1541	80.4172	62.5	28.408	18.2123	13.4354	333	97.8	97.6	97.3	71.9	30.1	23.3	333	92.1	84.7	32.7	28	27.8	27.4
333.5	85.6443	80.4172	62.5	27.9178	18.2123	13.4354	333.5	97.9	97.3	97.2	71.8	30	23.3	333.5	92.1	84.8	32.7	27.9	27.9	27.3
334	85.1541	80.4172	62.0098	26.4472	18.7025	13.4354	334	97.7	97.3	97.3	71.8	30.7	23.4	334	92	84.8	32.5	28.3	27.9	27.4
334.5	85.1541	80.4172	62.0098	26.9374	18.7025	13.4354	334.5	97.7	97.5	97.2	71.9	31.1	23	334.5	92	84.7	32.4	28.3	27.9	27.4
335	85.6443	80.4172	62.0098	28.408	19.1927	13.4354	335	97.8	97.9	97.4	72.1	30.9	23.1	335	92.1	84.7	32.3	28.4	27.8	27.3
335.5	85.1541	80.4172	62.0098	26.9374	18.7025	13.4354	335.5	97.8	97.9	97.3	72.1	30.6	23.1	335.5	92.1	84.8	32.3	27.9	28	27.3
336	85.1541	80.4172	62.0098	22.0355	18.2123	13.4354	336	98	97.8	97.4	72.1	29.7	23.4	336	92.1	84.9	32.4	28.1	27.9	27.3
336.5	85.1541	80.4172	62.0098	23.9963	18.2123	13.4354	336.5	97.8	97.4	97.3	72.1	30.1	23.3	336.5	92.1	84.9	32.5	28	27.9	27.4
337	85.1541	80.4172	62.0098	27.4276	18.2123	13.4354	337	98	97.3	97.1	72	30.2	23.3	337	91.9	84.7	32.6	28.1	27.9	27.3
337.5	85.1541	80.4172	62.0098	26.9374	18.2123	13.4354	337.5	97.8	97.2	97	72.1	31.1	23	337.5	92	84.5	32.4	28.1	27.8	27.2
338	85.1541	80.4172	62.0098	23.9963	18.7025	13.4354	338	97.9	97.5	96.9	72.1	31.2	23.2	338	92	84.7	32.3	28.3	27.8	27.2
338.5	85.1541	80.4172	62.0098	22.5257	18.7025	13.4354	338.5	97.6	97.6	97	72.2	31.1	23.2	338.5	92	84.7	32.4	28.4	27.8	27.2
339	85.1541	80.4172	62.0098	20.5649	18.7025	13.4354	339	97.8	97.4	97	72.2	30.3	23.2	339	91.9	84.8	32.5	28.5	28	27.3
339.5	85.1541	80.4172	62.0098	23.0159	18.2123	13.4354	339.5	98.3	97	97	72.2	29.7	23.2	339.5	92	84.6	32.5	28.4	27.9	27.2
340	85.1541	80.4172	62.0098	19.0943	18.2123	13.4354	340	98.4	97.1	97	72	29.7	23.2	340	92	84.7	32.5	28.3	27.7	27.5
340.5	85.1541	80.4172	62.0098	22.0355	18.2123	13.4354	340.5	98.3	97.2	96.9	72	30.3	23.2	340.5	92.1	84.6	32.5	28	27.6	27.5
341	85.1541	80.4172	62.0098	23.5061	18.2123	12.9452	341	97.9	97.2	97.2	71.9	30.2	23.4	341	92.1	84.8	32.5	28	27.8	27.5
341.5	85.1541	80.4172	62.0098	20.5649	18.2123	12.9452	341.5	97.7	97.2	97.1	71.9	29.8	23.4	341.5	92.1	84.9	32.4	27.9	27.9	27.2
342	85.1541	80.4172	62.0098	23.5061	18.2123	13.4354	342	97.8	97.4	97.1	71.9	30	23.4	342	92.1	84.9	32.4	28	28	27.1
342.5	85.1541	80.4172	62.0098	23.9963	18.2123	13.4354	342.5	97.6	97.6	97.2	71.8	30.9	23.1	342.5	92.1	84.7	32.4	28	27.9	27.1
343	85.1541	80.4172	62.0098	23.9963	18.2123	12.9452	343	97.9	97.6	97.3	71.9	31	23.1	343	92.1	84.7	32.4	27.9	27.8	27.3
343.5	85.1541	80.4172	62.0098	22.5257	17.7221	13.4354	343.5	97.8	97.5	97.3	71.7	30.6	23.3	343.5	92.2	84.6	32.5	27.9	27.6	27.3
344	85.1541	80.4172	62.0098	28.8982	18.2123	12.9452	344	97.6	97.7	97.1	71.9	30.9	23.3	344	92.1	84.7	32.6	27.9	27.8	27.4
344.5	85.1541	80.4172	62.0098	24.9767	18.2123	12.9452	344.5	97.6	97.6	97.2	72.1	30.8	23.3	344.5	92.1	84.6	32.7	28.3	27.9	27.2
345	85.1541	80.4172	62.0098	25.957	18.7025	13.4354	345	97.8	97.7	97.5	72.1	30.9	22.9	345	92	84.7	32.5	28.5	28	27
345.5	85.1541	80.4172	62.0098	25.957	19.1927	13.4354	345.5	98	97.6	97.4	72	30.4	22.8	345.5	92.1	84.7	32.3	28.5	27.9	26.9
346	85.1541	80.4172	62.0098	22.0355	19.6829	12.9452	346	98.1	97.5	97.3	72	31.2	22.7	346	92	84.7	32.2	28.8	27.8	26.9
346.5	85.1541	80.4172	62.0098	23.5061	18.7025	13.4354	346.5	98	97.5	97.2	72	31.4	22.7	346.5	92	84.7	32.5	28.4	27.7	27.1
347	85.1541	80.4172	62.0098	20.5649	18.2123	12.9452	347	98	97.4	97	72.1	31.4	22.8	347	92.1	84.5	32.6	28.5	27.5	27.1
347.5	85.1541	80.4172	62.0098	24.4865	18.2123	13.4354	347.5	97.7	97.3	96.9	72.1	31	23	347.5	92	84.7	32.6	28.1	27.6	27.1
348	85.1541	80.4172	62.0098	29.8786	18.7025	12.9452	348	97.7	97.3	96.9	72.2	30.9	23.1	348	91.9	84.7	32.7	28.3	27.6	27.1
348.5	85.1541	80.4172	62.0098	29.8786	18.2123	12.9452	348.5	97.8	97.5	97	72.2	30.6	23.2	348.5	91.8	84.7	32.7	28.2	27.7	27.1
349	85.1541	80.4172	62.0098	23.9963	18.7025	12.9452	349	97.6	97.7	97.2	72	30.8	23	349	91.8	84.6	32.8	28	27.7	27.1
349.5	85.1541	79.927	62.0098	19.0943	18.2123	12.9452	349.5	97.6	97.9	97.3	71.9	31.4	22.8	349.5	91.8	84.4	32.5	27.8	27.7	27.1
350	85.1541	79.927	62.0098	18.6041	18.7025	12.9452	350	97.4	97.7	97.4	72.1	31.5	22.7	350	91.8	84.4	32.5	27.9	27.8	27.1
350.5	85.1541	80.4172	62.0098	26.4472	18.2123	13.4354	350.5	97.4	97.9	97.1	71.9	30.9	22.9	350.5	91.8	84.5	32.3	27.7	27.7	27.1
351	85.1541	79.927	62.0098	26.9374	18.2123	12.9452	351	97.4	97.9	97.4	72	29.8	23.2	351	91.9	84.6	32.5	27.6	27.8	27.1
351.5	85.1541	79.927	62.0098	25.4669	18.7025	13.4354	351.5	97.6	97.9	97.3	72	29.3	23.2	351.5	91.9	84.7	32.6	27.6	27.7	27.3
352	85.1541	79.927	61.5196	26.4472	18.2123	12.9452	352	97.9	97.8	97.7	72.3	29.7	23	352	92	84.6	32.9	27.9	27.7	27.3
352.5	85.1541	79.927	61.5196	23.0159	18.7025	12.9452	352.5	97.8	98.1	97.2	72.2	30	22.8	352.5	91.9	84.6	32.8	28	27.5	27.3
353	85.1541	79.927	61.5196	19.0943	18.7025	12.455	353	97.6	98.1	97.4	72	30.4	22.9	353	91.8	84.5	32.7	28.1	27.5	27.1
353.5	85.1541	80.4172	61.5196	23.0159	18.7025	12.9452	353.5	97.6	97.9	97.3	71.9	30.2	22.8	353.5	91.8	84.5	32.3	28.3	27.5	27.1
354	85.1541	79.927	61.5196	20.5649	18.2123	12.9452	354	97.6	97.6	97.7	72	30.4	22.7	354	91.9	84.4	32.2	28.1	27.5	27.3
354.5	85.1541	79.927	61.5196	22.5257	18.2123	12.9452	354.5	97.6	97.4	97.6	71.9	30.4	22.7	354.5	91.9	84.4	32.2	28	27.5	27.5
355	85.1541	79.927	61.5196	26.4472	18.2123	12.9452	355	97.6	97.5	97.4	71.8	30.4	23	355	92	84.5	32.4	28.1	27.7	27.7
355.5	85.1541	79.927	62.0098	26.9374	18.7025	12.9452	355.5	97.8	97.3	97.2	71.7	30.5	23.1	355.5	92.1	84.5	32.4	28.2	27.7	27.4
356	85.1541	79.927	62.0098	25.4669	18.2123	12.9452	356	97.8	97.7	97.1	71.9	31	23.2	356	92.1	84.5	32.3	28.3	27.8	27.1
356.5	85.1541	79.927	61.5196	25.4669	18.2123	12.455	356.5	97.7	97.7	97.2	71.9	31.9	23.1	356.5	92	84.5	32.3	28.2	27.8	27
357	85.1541	79.927	61.5196	25.957	18.2123	12.9452	357	97.7	97.6	97.2	72	31.7	22.8	357	92.1	84.5	32.2	28.2	27.7	27.1
357.5	85.1541	79.927	61.5196	19.0943	18.2123	12.9452	357.5	97.9	97.5	97.4	72	31.5	22.8	357.5	92	84.6	32.2	28.3	27.6	27.4
358	85.1541	79.927	61.5196	18.1139	18.2123	13.4354	358	97.8	97.6	97.3	71.9	30.5	22.6	358	92	84.5	32.2	28	27.7	27.6
358.5	85.1541	79.927	61.5196	25.4669	18.2123	13.4354	358.5	97.9	97.6	97.4	71.7	30.8	23	358.5	91.9	84.6	32.2	27.9	27.6	27.6
359	85.1541	79.927	61.5196	23.5061	18.2123	12.9452	359	98	97.6	97.4	71.9	31	23	359	91.9	84.7	32.1	27.8	27.6	27.4
359.5	85.1541	79.927	61.5196	23.5061	18.2123	12.9452	359.5	98.1	97.3	97.2	72.1	31.2	23	359.5	92	84.7	32.1	27.9	27.5	27.4
360	85.1541	79.927	61.5196	22.5257	18.7025	12.9452	360	97.9	97.2	97.2	72.3	31.1	22.7	360	92.1	84.7	32.1	27.9	27.6	27.3
360.5	84.6639	79.927	61.5196	27.4276	18.2123	12.9452	360.5	97.9	97.4	97.1	71.9	30.5	22.7	360.5	92	84.5	32.2	28	27.6	27.2
361	84.6639	79.927	61.5196	31.3492	18.2123	12.9452	361	97.9	97.4	97.2	71.8	30.4	22.8	361	91.9	84.8	32.4	27.9	27.6	27
361.5	85.1541	79.927	61.5196	30.3688	18.7025	12.9452	361.5	97.9	97.4	97.2	72	30.1	22.8	361.5	91.9	84.8	32.3	28	27.5	27.2
362	84.6639	79.927	61.5196	26.9374	18.7025	12.9452	362	97.7	97.4	97.2	72.4	30.2	22.8	362	92	84.9	32.2	28	27.7	27.4
362.5	84.6639	79.927	61.5196	23.0159	18.7025	12.455	362.5	97.9	97.5	97	72.4	30.2	22.8	362.5	92.1	84.6	32.1	27.9	27.9	27.4
363	85.1541	79.927	61.5196	21.5453	18.2123	12.9452	363	97.9	97.5	96.9	72.2	30.7	22.8	363	92	84.5	32.2	27.8	27.9	27.4
363.5	85.1541	79.927	61.5196	18.1139	18.2123	12.9452	363.5	97.7	97.1	97	72.1	31.4	22.6	363.5	91.9	84.6	32.4	27.7	27.7	27.4
364	84.6639	79.927	61.5196	20.5649	18.2123	12.9452	364	97.6	97.3	97.1	72	31.8	22.7	364	92	84.7	32.6	27.9	27.7	27.3
364.5	84.6639	79.927	61.5196	20.5649	18.7025	13.4354	364.5	97.6	97.4	97.2	72.2	31.9	22.7	364.5	92	84.7	32.6	28	27.7	27.2
365	85.1541	79.927	61.5196	19.0943	18.7025	12.9452	365	97.7	97.5	97.2	72.2	31.4	22.8	365	91.9	84.6	32.4	27.9	27.8	27.3
365.5	84.6639	79.927	61.5196	25.4669	18.7025	12.9452	365.5	97.9	97.4	97.1	72.4	31.1	22.8	365.5	91.8	84.6	32.4	27.8	27.5	27.4
366	84.6639	79.927	61.5196	24.4865	18.7025	12.9452	366	97.9	97.2	97.2	72.2	30.5	23	366	91.8	84.7	32.3	27.7	27.5	27.5
366.5	84.6639	79.927	61.5196	28.8982	18.7025	12.9452	366.5	97.7	97.5	97.4	72.2	30.9	22.9	366.5	91.9	84.7	32.4	28	27.4	27.3
367	84.6639	79.927	61.5196	27.4276	18.2123	12.455	367	97.6	97.4	97.5	72.2	30.3	23	367	91.9	84.7	32.6	28.1	27.6	27.3
367.5	84.6639	79.927	61.5196	24.9767	18.2123	12.9452	367.5	97.5	97.4	97.3	72.1	30.7	22.8	367.5	91.9	84.7	32.7	28.1	27.5	27.1
368	84.6639	79.927	61.5196	23.0159	18.2123	12.9452	368	97.6	97.3	97.3	72.2	30.5	22.7	368	91.9	84.7	32.6	28	27.6	27.1
368.5	84.6639	79.927	61.5196	30.3688	18.7025	12.9452	368.5	97.6	97	97.3	72.2	30.5	22.6	368.5	91.9	84.7	32.4	28.1	27.5	27.1
369	84.6639	79.927	61.5196	30.3688	18.7025	12.455	369	97.7	96.9	97.4	72.5	30.4	22.8	369	91.9	84.8	32.3	28.1	27.9	27.1
369.5	84.6639	79.927	61.5196	28.408	18.7025	12.9452	369.5	97.8	97	97.3	72.4	30.6	23.1	369.5	91.9	84.7	32.3	28.1	28	27.1
370	84.6639	79.927	61.5196	30.3688	18.2123	12.9452	370	97.8	97.3	97.2	72.5	30.5	23.1	370	91.9	84.7	32.6	27.9	27.9	27.1
370.5	84.6639	79.927	61.5196	28.8982	18.2123	12.9452	370.5	97.9	97.2	97.4	72.2	30.4	23	370.5	91.9	84.5	32.5	27.8	27.7	27.2
371	84.6639	79.927	61.5196	24.9767	18.2123	12.9452	371	97.7	96.9	97.3	72.2	29.8	22.8	371	92.1	84.7	32.4	27.8	27.5	27.2
371.5	84.6639	79.927	61.0294	26.4472	17.7221	12.9452	371.5	98.1	97.1	97.4	72.1	30	22.7	371.5	92	84.6	32.3	27.8	27.4	27.3
372	84.6639	79.927	61.0294	28.408	18.2123	12.9452	372	97.9	97.5	97.3	72.1	30.4	22.7	372	91.9	84.7	32.4	27.7	27.5	27.1
372.5	84.6639	79.4368	61.5196	25.957	18.2123	12.9452	372.5	97.9	97.5	97.3	72.1	30.3	22.8	372.5	91.8	84.7	32.5	27.6	27.5	27
373	84.6639	79.927	61.5196	19.5845	18.2123	12.455	373	97.5	97.3	97.4	72.2	30.3	22.8	373	91.8	84.7	32.3	27.7	27.6	26.9
373.5	84.6639	79.927	61.5196	24.4865	17.7221	12.9452	373.5	97.4	97.1	97.2	72.2	29.9	22.7	373.5	91.8	84.9	32.3	27.9	27.5	27
374	84.6639	79.927	61.5196	24.9767	18.2123	12.9452	374	97.6	97.5	97.3	72.2	30.1	22.5	374	91.8	84.8	32.2	27.9	27.7	27.1
374.5	84.6639	79.927	61.5196	27.4276	18.2123	12.9452	374.5	97.6	97.3	97.3	72.2	30.4	22.6	374.5	91.8	84.8	32.2	27.9	27.7	27.2
375	84.6639	79.927	61.5196	25.4669	17.7221	12.455	375	97.8	97.5	97.4	72.1	30.3	22.6	375	91.7	84.7	32.1	27.8	27.6	27.1
375.5	84.6639	79.927	61.5196	23.0159	17.7221	12.455	375.5	97.7	97.1	97.4	72.2	30.9	23	375.5	91.7	84.8	32.2	27.7	27.5	27.1
376	84.6639	79.927	61.5196	21.5453	17.7221	12.455	376	97.9	97.1	97.5	72.2	30.8	22.9	376	91.7	84.7	32.2	27.7	27.5	26.9
376.5	84.6639	79.927	61.5196	22.0355	18.2123	12.9452	376.5	97.7	97.2	97.2	72.2	31.9	23.1	376.5	91.8	84.6	32.3	27.9	27.5	27.1
377	84.6639	79.927	61.0294	30.3688	18.2123	12.455	377	97.9	97.4	97.2	72.1	31.8	22.8	377	91.9	84.5	32.4	27.9	27.5	27
377.5	84.6639	79.4368	61.5196	32.3296	18.2123	12.455	377.5	97.7	97.7	97.2	72.1	32.3	22.9	377.5	91.8	84.6	32.4	28	27.5	27.1
378	84.6639	79.927	61.5196	28.8982	18.7025	12.455	378	97.7	97.6	97.2	72.1	31.1	22.7	378	91.9	84.7	32.3	27.9	27.4	27
378.5	84.6639	79.927	61.0294	26.4472	18.2123	12.455	378.5	97.6	97.7	97.2	72.3	30.9	22.8	378.5	91.9	84.8	32.2	28.1	27.3	26.9
379	84.6639	79.927	61.5196	21.0551	17.7221	12.455	379	97.6	97.7	97.2	72.1	30.3	22.6	379	92	84.9	32.4	28	27.4	26.8
379.5	84.6639	79.927	61.5196	26.9374	17.7221	12.455	379.5	97.7	97.6	97.3	72.1	30.7	22.6	379.5	91.9	84.7	32.4	28	27.5	27.1
380	84.6639	79.4368	61.0294	27.4276	17.7221	12.9452	380	97.6	97.6	97	71.9	30.5	22.6	380	91.8	84.6	32.2	28	27.5	27.4
380.5	84.6639	79.4368	61.0294	19.5845	17.2319	12.455	380.5	97.7	97.6	96.9	71.8	30.4	22.8	380.5	91.8	84.7	32.1	28	27.5	27.6
381	84.6639	79.4368	61.0294	19.0943	17.7221	12.455	381	97.9	97.9	96.8	71.9	30.3	22.8	381	91.8	84.8	32.1	27.9	27.5	27.3
381.5	84.6639	79.4368	61.0294	21.5453	18.2123	12.455	381.5	97.8	98	96.9	71.9	30.1	22.5	381.5	92	84.8	32.1	27.5	27.5	26.9
382	84.6639	79.4368	61.0294	21.0551	18.2123	12.455	382	97.7	97.6	96.9	72	30.9	22.5	382	91.9	84.7	32.1	27.3	27.5	26.9
382.5	84.6639	79.927	61.5196	26.9374	17.7221	12.455	382.5	97.5	97.2	97.1	72.1	30.9	22.7	382.5	92	84.7	32.1	27.5	27.5	26.8
383	84.6639	79.927	61.5196	21.0551	17.7221	12.455	383	97.8	96.9	97.2	72.1	31	22.6	383	91.8	84.7	32	27.6	27.4	26.9
383.5	84.6639	79.927	61.0294	28.408	18.2123	12.455	383.5	97.8	97.2	97.3	72	30.5	22.6	383.5	91.8	84.8	32	28	27.3	27.1
384	84.6639	79.927	61.5196	23.5061	18.7025	12.9452	384	97.7	97.2	97.3	72	30.2	22.6	384	91.8	84.6	32	27.8	27.4	27.2
384.5	84.6639	79.4368	61.5196	21.5453	17.7221	12.455	384.5	97.7	97.1	97.3	72	30.6	22.8	384.5	91.9	84.3	32.2	28.1	27.3	27.1
385	84.6639	79.4368	61.0294	27.9178	17.7221	12.455	385	97.5	97	97.1	71.9	30.8	22.8	385	92.1	84.2	32.2	28	27.4	27
385.5	84.6639	79.4368	61.0294	23.0159	17.7221	12.455	385.5	97.7	97.3	96.7	71.8	30.7	22.7	385.5	92.1	84.4	32.3	28.1	27.2	27
386	84.6639	79.927	61.0294	19.5845	18.2123	12.455	386	97.8	97.6	96.7	71.8	30	22.7	386	92.1	84.6	32.3	27.8	27.4	27.1
386.5	84.6639	79.4368	61.0294	24.4865	18.2123	12.455	386.5	98	97.4	96.9	72	29.4	22.8	386.5	92.1	84.7	32.2	27.7	27.4	27
387	84.6639	79.4368	61.0294	23.9963	17.7221	12.455	387	97.9	97.4	97.1	72.1	29.7	22.7	387	91.9	84.7	32.2	27.6	27.5	27.2
387.5	84.6639	79.4368	61.0294	30.3688	17.7221	12.455	387.5	97.9	97.3	97	72.1	30.4	22.9	387.5	91.9	84.6	32.1	27.5	27.3	27.1
388	84.1737	79.4368	61.0294	24.9767	17.7221	12.455	388	97.9	97.5	97	72	30.7	22.7	388	91.8	84.4	32.1	27.6	27.3	27.2
388.5	84.1737	79.4368	61.0294	18.6041	17.7221	12.455	388.5	97.8	97.3	96.9	72	30.5	22.8	388.5	91.8	84.4	32	27.4	27.3	27
389	84.6639	79.4368	61.0294	21.5453	17.2319	12.455	389	97.8	97.4	97	72	30.2	22.6	389	91.8	84.7	31.9	27.6	27.4	27
389.5	84.6639	79.4368	61.0294	18.6041	17.7221	12.455	389.5	97.9	97.4	97	72.3	30.5	22.8	389.5	91.8	84.7	32	27.7	27.4	26.7
390	84.6639	79.4368	61.0294	28.408	17.7221	12.455	390	98.1	97.6	97.2	72	30.7	22.7	390	91.8	84.9	32.1	27.9	27.5	26.8
390.5	84.6639	79.4368	61.0294	29.8786	17.7221	12.455	390.5	98.2	97.6	97.1	72	30.6	22.8	390.5	91.8	84.6	32.1	27.7	27.4	26.8
391	84.1737	79.4368	61.0294	20.5649	17.7221	12.455	391	98.1	97.6	97.1	71.8	30.7	22.8	391	91.9	84.5	32	27.7	27.4	27
391.5	84.1737	79.4368	61.0294	26.9374	17.7221	12.455	391.5	97.9	97.4	97	72	30.6	22.9	391.5	91.9	84.2	32	27.8	27.3	26.9
392	84.1737	79.4368	61.0294	31.8394	17.7221	12.455	392	97.6	97.5	97	72.1	30.7	23	392	91.9	84.5	32.2	27.8	27.5	26.9
392.5	84.6639	79.4368	61.0294	31.8394	18.2123	12.455	392.5	97.6	97.5	96.8	72.2	30.6	22.9	392.5	91.9	84.7	32.3	27.6	27.6	26.9
393	84.1737	79.4368	61.0294	25.957	17.7221	12.455	393	97.9	97.3	96.8	72.2	30.5	22.7	393	91.9	84.7	32.2	27.5	27.7	26.9
393.5	84.1737	79.4368	61.0294	21.5453	17.7221	12.455	393.5	97.8	97.3	97.1	72.1	31	22.5	393.5	91.9	84.5	32.2	27.5	27.6	26.9
394	84.1737	79.4368	61.0294	20.5649	17.7221	12.455	394	97.7	97.4	97.4	72	30.8	22.3	394	91.8	84.3	32.1	27.6	27.3	26.7
394.5	84.1737	79.4368	61.0294	21.5453	17.7221	11.9648	394.5	97.5	97.8	97.4	72.1	31.1	22.4	394.5	91.7	84.3	32.1	27.6	27.2	26.9
395	84.1737	79.4368	61.0294	21.5453	17.7221	11.9648	395	97.6	97.7	97.3	72.2	31.1	22.5	395	91.7	84.4	32.1	27.7	27.1	26.8
395.5	84.1737	79.4368	61.0294	22.0355	17.2319	11.9648	395.5	97.6	97.4	97.2	72.3	30.8	22.7	395.5	91.8	84.4	32.2	27.8	27.2	26.9
396	84.1737	79.4368	61.0294	28.8982	17.7221	12.455	396	97.6	97.4	97.2	72.3	30.8	22.5	396	92.1	84.4	32.2	27.9	27.2	26.7
396.5	84.1737	79.4368	61.0294	27.9178	18.2123	12.455	396.5	97.6	97.3	97.1	72	30.2	22.4	396.5	92	84.6	32.2	27.7	27.2	26.7
397	84.1737	79.4368	61.0294	19.5845	18.2123	11.9648	397	97.8	97.6	97	72	30.4	22.4	397	92	84.7	32	27.6	27	27
397.5	84.1737	79.4368	61.0294	23.0159	18.2123	11.9648	397.5	97.9	97.3	96.9	72	30.1	22.5	397.5	91.8	84.7	32	27.7	27.2	27.1
398	84.1737	79.4368	61.0294	25.4669	17.7221	12.455	398	97.9	97.3	97	72.1	30.6	22.6	398	91.8	84.5	32.1	27.8	27.4	27.2
398.5	84.1737	79.4368	61.0294	30.859	17.7221	12.455	398.5	97.7	97.4	96.9	72.2	30.8	22.6	398.5	91.8	84.5	32.2	27.8	27.5	27
399	84.1737	79.4368	61.0294	28.8982	17.7221	12.455	399	97.7	97.7	96.9	72.1	30.5	22.4	399	91.8	84.6	32.2	27.5	27.4	27.1
399.5	84.1737	79.4368	61.0294	25.4669	17.7221	11.9648	399.5	97.7	97.7	96.9	72.3	30.7	22.4	399.5	91.8	84.7	32.1	27.5	27.3	27
400	84.1737	79.4368	61.0294	21.5453	17.2319	12.455	400	97.6	97.5	96.8	72.3	30.2	22.5	400	91.9	84.9	32	27.5	27.3	27.1
400.5	84.1737	79.4368	61.0294	24.9767	17.2319	12.455	400.5	97.8	97.3	97	72.2	31	22.7	400.5	91.9	84.8	32.1	27.8	27.3	27
401	84.1737	79.4368	61.0294	22.5257	17.2319	12.455	401	97.7	97.3	97.1	71.9	30.6	22.6	401	91.9	84.9	32.2	27.8	27.4	27
401.5	84.1737	79.4368	61.0294	20.5649	17.2319	12.455	401.5	97.7	97.3	97.2	71.9	31.5	22.6	401.5	91.8	84.7	32.2	27.8	27.3	26.9
402	84.1737	79.4368	61.0294	21.5453	17.7221	12.455	402	97.6	97.3	97.2	71.9	31.3	22.4	402	91.8	84.8	32.2	28	27.4	26.9
402.5	84.1737	79.4368	61.0294	19.0943	17.7221	11.9648	402.5	97.9	97	97.3	72.1	31.5	22.5	402.5	91.8	84.6	32.3	27.7	27.6	26.7
403	84.1737	79.4368	61.0294	22.0355	17.7221	11.9648	403	97.6	97.2	97.4	72	31	22.5	403	91.9	84.5	32.4	27.8	27.7	26.9
403.5	84.1737	79.4368	61.0294	25.957	17.7221	11.9648	403.5	97.5	97.4	97.4	72.2	30.9	22.8	403.5	92	84.4	32.4	27.5	27.5	26.9
404	84.1737	79.4368	61.0294	24.9767	17.2319	11.9648	404	97.5	97.9	97.4	72	31.3	22.6	404	91.9	84.6	32.3	27.8	27.3	27
404.5	84.1737	79.4368	61.0294	18.6041	17.7221	11.9648	404.5	97.7	97.9	97.3	72.1	31	22.4	404.5	91.8	84.6	32	27.8	27.3	26.9
405	84.1737	79.4368	61.0294	23.5061	17.7221	11.9648	405	97.8	97.5	97.2	72	30.5	22.3	405	91.8	84.7	32.1	27.9	27.5	26.8
405.5	84.1737	79.4368	61.0294	26.4472	17.7221	12.455	405.5	97.6	97.2	97.2	72	29.7	22.4	405.5	91.8	84.5	32	27.7	27.5	26.9
406	84.1737	79.4368	61.0294	28.8982	17.7221	11.9648	406	97.7	96.9	97.1	71.9	30.3	22.4	406	91.8	84.6	32.3	27.7	27.5	27
406.5	84.1737	79.4368	60.5392	26.4472	17.2319	11.9648	406.5	97.7	97	97	71.8	30.6	22.3	406.5	91.8	84.7	32.3	27.5	27.6	27.2
407	84.1737	79.4368	60.5392	28.8982	16.7417	12.455	407	98	97.1	97.1	72.1	30.8	22.5	407	91.8	84.7	32.2	27.6	27.5	27.1
407.5	84.1737	79.4368	60.5392	21.0551	17.2319	12.455	407.5	97.8	97.4	97.2	72.2	29.8	22.5	407.5	91.8	84.7	32.2	27.6	27.6	27
408	84.1737	79.4368	60.5392	21.5453	17.7221	12.455	408	97.9	97.4	97.1	72.4	30.2	22.3	408	91.8	84.7	32.2	27.6	27.4	26.9
408.5	84.1737	79.4368	60.5392	20.0747	17.7221	11.9648	408.5	97.7	97.5	97	72.2	30.1	22.3	408.5	91.8	84.7	32.4	27.6	27.5	26.8
409	84.1737	79.4368	60.5392	23.9963	17.7221	11.9648	409	97.6	97.4	96.8	72	31	22.4	409	91.9	84.7	32.2	27.7	27.3	26.8
409.5	84.1737	79.4368	60.5392	20.5649	17.2319	12.455	409.5	97.6	97.7	96.9	71.9	30.7	22.6	409.5	91.8	84.4	32	27.6	27.3	27
410	84.1737	79.4368	60.5392	19.0943	17.7221	12.455	410	97.6	97.8	96.7	71.8	30.8	22.5	410	91.7	84.7	32	27.7	27.3	27.1
410.5	84.1737	79.4368	60.5392	18.1139	17.2319	11.9648	410.5	97.8	97.7	96.8	71.9	30.5	22.4	410.5	91.6	84.7	32.1	27.8	27.3	27
411	84.1737	79.4368	60.5392	25.957	17.7221	11.9648	411	97.7	97.4	96.7	71.8	30.7	22.2	411	91.6	84.8	32.1	27.9	27.3	26.7
411.5	84.1737	79.4368	60.5392	25.4669	17.7221	11.4746	411.5	97.6	97.3	96.9	72	30.5	22.2	411.5	91.7	84.7	32.1	27.7	27.2	26.6
412	84.1737	79.4368	60.5392	23.5061	17.2319	11.9648	412	97.7	97.5	97	72.1	30.3	22.3	412	91.8	84.7	32.1	27.6	27.2	26.6
412.5	84.1737	79.4368	60.5392	18.1139	17.7221	11.9648	412.5	97.8	97.3	97.3	72.4	30.1	22.3	412.5	92	84.7	32.2	27.6	27.2	26.6
413	84.1737	79.4368	60.5392	23.5061	17.7221	11.9648	413	97.7	97.3	97.2	72.1	29.4	22.4	413	92	84.7	32.3	27.8	27.4	26.7
413.5	84.1737	79.4368	61.0294	23.0159	17.7221	11.9648	413.5	97.7	97.1	97	72.2	29.9	22.4	413.5	91.9	84.6	32.2	27.8	27.4	26.9
414	84.1737	79.4368	60.5392	27.9178	17.2319	11.9648	414	97.6	97.6	97.1	72	29.6	22.5	414	91.8	84.5	32.1	27.7	27.3	26.9
414.5	84.1737	79.4368	60.5392	20.5649	17.7221	11.9648	414.5	97.9	97.4	97.2	72.2	30.6	22.5	414.5	91.8	84.2	32	27.6	27.2	27
415	84.1737	79.4368	60.5392	17.6237	17.7221	11.9648	415	97.9	97.6	97.2	72	30.8	22.6	415	91.6	84.2	32.1	27.6	27.2	26.8
415.5	84.1737	79.4368	60.5392	26.4472	17.7221	11.9648	415.5	97.8	97.1	96.8	72	30.5	22.6	415.5	91.6	84.2	32	27.6	27.2	27.1
416	84.1737	78.9466	60.5392	30.3688	17.7221	11.9648	416	97.4	97.6	96.8	71.9	30.4	22.4	416	91.6	84.4	32	27.5	27.4	27.1
416.5	84.1737	78.9466	60.5392	30.859	17.7221	11.9648	416.5	97.4	97.3	97	72.2	30.5	22.2	416.5	91.8	84.5	31.9	27.4	27.4	27.1
417	84.1737	79.4368	60.5392	24.9767	17.7221	11.9648	417	97.5	97.6	97.4	72.2	31.8	22.3	417	91.8	84.7	31.9	27.5	27.4	26.8
417.5	84.1737	78.9466	60.5392	27.4276	17.7221	11.4746	417.5	97.5	97.4	97.3	72.3	31.7	22.4	417.5	91.9	84.8	31.9	27.7	27.2	26.7
418	84.1737	78.9466	60.5392	28.408	17.2319	11.9648	418	97.5	97.7	97.3	72.3	31.9	22.4	418	92	84.8	32	27.7	27.1	26.7
418.5	84.1737	79.4368	60.5392	24.4865	17.2319	11.9648	418.5	97.6	97.8	97.1	72.1	31.4	22.4	418.5	91.9	84.6	32.2	27.6	27.2	26.9
419	84.1737	79.4368	60.5392	23.5061	17.2319	11.9648	419	97.6	97.9	97	72	31.5	22.4	419	91.8	84.6	32.2	27.5	27.2	26.9
419.5	84.1737	79.4368	60.5392	22.0355	17.2319	11.9648	419.5	97.7	97.7	97	71.8	30.9	22.7	419.5	91.7	84.6	32.3	27.5	27.4	26.9
420	84.1737	78.9466	60.5392	25.957	17.7221	11.9648	420	97.8	97.6	96.8	71.8	30.8	22.7	420	91.7	84.7	32.2	27.6	27.5	26.9
420.5	84.1737	78.9466	60.5392	25.4669	17.2319	11.9648	420.5	97.8	97.3	96.9	71.9	30.3	22.6	420.5	91.7	84.5	32.1	27.7	27.4	27
421	84.1737	78.9466	60.5392	29.8786	17.2319	11.9648	421	97.6	97.2	97	72	30.4	22.4	421	91.7	84.6	32.1	27.9	27.3	26.9
421.5	84.1737	79.4368	60.5392	28.408	17.2319	12.455	421.5	97.5	97	97.5	72	30.2	22.3	421.5	91.8	84.6	32.1	27.9	27.2	26.9
422	84.1737	79.4368	60.5392	31.8394	17.7221	11.9648	422	97.6	97.1	97.4	72	30.3	22.3	422	91.8	84.6	32.2	27.7	27.2	26.9
422.5	84.1737	78.9466	60.5392	28.8982	17.2319	11.9648	422.5	97.6	97.1	97.3	71.9	29.8	22.4	422.5	91.9	84.7	32.2	27.6	27.2	26.9
423	84.1737	78.9466	60.5392	25.4669	16.7417	11.4746	423	97.5	97.2	97	72.2	29.7	22.3	423	91.8	84.5	32	27.5	27.1	26.9
423.5	83.6835	78.9466	60.5392	19.0943	17.2319	11.9648	423.5	97.6	97.2	97.1	72.3	30	22.4	423.5	91.7	84.5	32	27.9	27.2	26.9
424	84.1737	79.4368	60.5392	23.9963	17.2319	11.9648	424	97.4	97.4	97	72.4	30.5	22.4	424	91.7	84.4	31.9	27.8	27.2	26.7
424.5	84.1737	78.9466	60.5392	23.0159	17.2319	11.9648	424.5	97.6	97.3	97	72.2	30.6	22.5	424.5	91.8	84.5	32.1	27.8	27.3	26.6
425	83.6835	78.9466	60.5392	24.4865	17.2319	11.9648	425	97.6	97.4	96.9	72.1	30.4	22.4	425	91.8	84.4	32.1	27.6	27.3	26.5
425.5	84.1737	78.9466	60.5392	27.4276	17.2319	11.9648	425.5	97.5	97.4	97	72.1	30.3	22.2	425.5	91.7	84.4	32.2	27.9	27.3	26.5
426	83.6835	78.9466	60.5392	28.8982	17.2319	11.9648	426	97.6	97.5	97	72.1	30.4	22.2	426	91.6	84.3	32	28	27.2	26.5
426.5	83.6835	78.9466	60.5392	28.408	17.2319	11.9648	426.5	97.8	97.3	96.9	72.2	29.9	22.2	426.5	91.7	84.5	32.1	27.9	27.2	26.5
							427	97.9	96.9	96.8	72.1	30.1	22.5	427	91.8	84.4	32.1	27.8	27.1	26.7
							427.5	97.9	97	96.7	72.1	30	22.5	427.5	91.7	84.5	32.2	27.8	27.3	26.7
							428	97.7	96.9	97	72	30.7	22.5	428	91.7	84.2	32.1	27.8	27.2	26.8
							428.5	97.9	97.4	96.8	72	31	22.4	428.5	91.7	84.3	32.1	27.9	27.3	26.9
							429	97.8	97.3	96.8	72	30.3	22.3	429	91.8	84.4	32.2	27.8	27.2	27
							429.5	97.9	97.3	96.8	72.1	30.4	22.2	429.5	91.9	84.5	32.2	27.8	27.3	26.7
							430	97.8	97.3	96.8	72.2	30.1	22.3	430	91.8	84.5	32.2	27.6	27.2	26.5
							430.5	97.7	97.4	96.8	72.1	30.9	22.4	430.5	91.8	84.6	32.1	27.6	27.2	26.5
							431	97.6	97.4	96.6	72.1	30.7	22.6	431	91.8	84.8	32.1	27.7	27.2	26.6
							431.5	97.5	97.1	96.8	72.1	30.7	22.5	431.5	91.8	84.7	32	27.7	27.2	26.5
							432	97.3	97.1	96.8	72.4	30.3	22.4	432	91.7	84.7	32.1	27.8	27.2	26.5
							432.5	97.4	97.4	96.8	72.5	30.4	22.2	432.5	91.6	84.5	32.2	27.7	27.3	26.7
							433	97.7	97.3	96.8	72.6	30.3	22.4	433	91.6	84.5	32.2	27.6	27.4	26.7
							433.5	97.7	96.9	96.9	72.4	30.5	22.2	433.5	91.8	84.4	32.2	27.4	27.5	26.9
							434	97.5	97	96.9	72.4	30.8	22.2	434	91.8	84.4	32.2	27.3	27.4	26.9
							434.5	97.4	97.3	97	72.3	30.8	22.1	434.5	91.8	84.4	32.2	27.4	27.3	27.1
							435	97.6	97.5	97	72.3	30.3	22	435	91.8	84.4	32.3	27.5	27.3	26.9
							435.5	97.5	97.1	97.2	72	29.8	22.1	435.5	91.8	84.3	32.2	27.5	27.2	26.9
							436	97.6	97.3	97	72.1	29.4	22.1	436	91.9	84.3	32.2	27.6	27	26.7
							436.5	97.4	97.2	97.2	72.1	29.2	22.2	436.5	91.9	84.3	32	27.8	27	26.7
							437	97.8	97.6	97	72.2	29.5	22.2	437	91.8	84.4	32.1	28	27.1	26.7
							437.5	97.7	97.4	97.2	72.1	30.2	22.2	437.5	91.7	84.5	32.1	27.8	27.2	26.7
							438	97.8	97.5	97.1	72	31	22.2	438	91.6	84.6	32.2	27.5	27.3	26.7
							438.5	97.4	97.2	97	72.1	30.5	22.2	438.5	91.7	84.6	32.1	27.2	27.3	26.7
							439	97.4	97.3	96.7	72.1	30.3	22	439	91.7	84.6	32.1	27.5	27.2	26.7
							439.5	97.6	97.4	96.7	72.2	30	22.1	439.5	91.6	84.7	32.1	27.4	27.2	26.5
							440	97.8	97.5	96.7	72.1	30.5	22.1	440	91.7	84.8	32.1	27.6	27	26.5
							440.5	97.8	97.5	96.8	72.1	30.6	22.3	440.5	91.8	84.8	32	27.6	27	26.6
							441	97.6	97.4	96.7	72.1	30.7	22.4	441	91.8	84.9	31.9	27.7	27	26.7
							441.5	97.4	97.5	96.8	72	30.7	22.4	441.5	91.8	84.9	32	27.8	27.1	26.8
							442	97.3	97.3	96.7	72.2	30.7	22.3	442	91.7	84.8	32.1	27.8	27.2	26.8
							442.5	97.3	97.2	96.8	72.2	30.9	22.2	442.5	91.7	84.5	32.1	27.7	27.2	26.7
							443	97.5	97.3	96.5	72.3	30.8	22	443	91.6	84.4	32.1	27.5	27.2	26.7
							443.5	97.6	97.4	96.4	72	30.4	22.1	443.5	91.7	84.5	32.1	27.3	27.1	26.7
							444	97.8	97.5	96.6	72.1	30.3	22.3	444	91.7	84.5	32.2	27.3	27.1	26.8
							444.5	97.7	97.6	96.5	72.1	30.2	22.5	444.5	91.7	84.4	32.1	27.6	27.2	26.7
							445	97.8	97.8	96.6	72	30.7	22.3	445	91.7	84.3	32	27.8	27.2	26.7
							445.5	97.9	97.8	96.5	71.8	30.5	22	445.5	91.7	84.2	31.9	27.7	27.2	26.7
							446	97.9	97.5	96.7	71.8	30.4	21.9	446	91.8	84.5	31.9	27.5	27.2	26.8
							446.5	97.8	97.6	96.9	72	30	22	446.5	91.7	84.6	31.9	27.4	27.1	26.7
							447	97.6	97.4	96.9	72.1	30	22	447	91.7	84.9	31.9	27.4	27.1	26.5
							447.5	97.4	97.4	97	71.9	30.4	22.1	447.5	91.6	84.7	32	27.5	27.1	26.5
							448	97.4	96.9	96.8	71.7	30.7	22	448	91.5	84.6	32	27.5	27.1	26.6
							448.5	97.3	96.9	96.8	71.6	30.4	22.1	448.5	91.5	84.4	32.1	27.8	27.2	26.7
							449	97.7	97	96.9	71.8	30.2	22.1	449	91.5	84.4	32.1	27.6	27.2	26.8
							449.5	97.6	97.3	96.7	71.9	30.3	22.1	449.5	91.7	84.4	32	27.6	27.1	26.7
							450	97.7	97.4	96.8	72.2	30.3	21.9	450	91.7	84.7	31.9	27.4	27.1	26.7
							450.5	97.6	97.5	96.7	72.1	30.8	22.1	450.5	91.8	84.7	31.9	27.7	27	26.7
							451	97.7	97.6	97	72.2	30.6	22.2	451	91.7	84.7	32	27.7	27.1	26.8
							451.5	97.7	97.6	97	72	31.4	22.2	451.5	91.6	84.7	32.1	27.7	27.2	26.7
							452	97.8	97.6	97.2	72.3	31.3	22.1	452	91.8	84.7	32.1	27.5	27.2	26.6
							452.5	97.6	97.4	97.2	72.2	31.9	22	452.5	91.8	84.7	32.1	27.6	27.1	26.7
							453	97.5	97.6	97.1	72.2	31.8	22	453	91.9	84.7	32	27.6	27	26.6
							453.5	97.5	97.6	96.8	71.9	31.4	22	453.5	91.8	84.4	32	27.7	27	26.6
							454	97.8	97.4	96.8	71.9	30.8	21.9
							454.5	98.2	97.2	96.8	71.9	30.6	22
							455	98.1	96.9	96.8	71.9	30.4	21.9
							455.5	97.8	97.1	96.8	71.6	30.3	21.9
							456	97.3	97.1	96.8	71.7	29.7	21.8
							456.5	97.3	97.5	96.9	71.8	29.7	21.9
							457	97.4	97.2	96.8	72	30.1	21.9
							457.5	97.4	97.3	97	72.2	31.1	21.9
							458	97.4	97.5	96.7	72.3	31.4	21.8
							458.5	97.6	97.6	96.6	72.5	30.5	21.9
							459	97.5	97.4	96.5	72.5	30.6	21.9
							459.5	97.3	97.5	96.7	72.4	30.2	21.9
							460	97.4	97.6	96.7	72.2	30.7	21.9
							460.5	97.6	98.1	96.8	72.1	30.4	21.8
							461	98	97.6	97.2	72.1	30	21.8
							461.5	97.9	97.4	97.1	72.1	30.4	22.1
							462	97.8	96.8	97	72.1	30.3	22.1
							462.5	97.8	97	96.8	72.1	30.9	22.1
							463	97.7	97.1	97	72	30.7	21.8
							463.5	97.8	97.4	96.9	72	30.3	21.9
							464	97.7	97.4	97	71.8	30.3	21.9
							464.5	97.6	97.5	96.6	71.9	29.6	21.8
							465	97.8	97.6	96.7	71.9	30	21.8
							465.5	97.8	97.4	96.7	72.4	29.3	21.8
							466	97.9	97.5	96.9	72.3	30	21.9
							466.5	97.7	97.5	96.8	72.4	29.6	22
							467	97.7	97.7	96.6	72.4	29.9	22
							467.5	97.6	97.6	96.5	72.4	29.6	22
							468	97.7	97.5	96.7	72	30.3	22
							468.5	97.5	97.4	96.8	71.7	30.9	22
							469	97.5	97.3	97	72	30.7	22.1
							469.5	97.5	97.4	96.7	72	30.3	22
							470	97.5	97.6	96.7	72.2	30.5	22
							470.5	97.6	97.7	96.7	72.3	31.2	22
							471	97.6	97.5	96.9	72.3	31	22
							471.5	97.6	97.1	97	72.1	30.4	22
							472	97.7	97	97	71.9	30.1	21.9
							472.5	97.8	96.9	96.7	71.9	30.5	22
							473	97.6	97	96.5	72.1	30.6	22
							473.5	97.5	97.1	96.7	72	30.7	22.5
							474	97.3	97	96.7	71.9	30.7	22.5
							474.5	97.5	97	96.9	71.9	30.6	22.4
							475	97.6	97.4	96.6	72.2	30.5	22.2
							475.5	97.6	97.6	97	72.4	30.3	22.1
							476	97.7	97.5	97	72.4	30.5	22.1
							476.5	97.6	97.2	96.9	72.2	30.2	22
							477	97.6	96.9	96.9	72.2	30.1	22.1
							477.5	97.6	96.9	96.6	72.2	30.1	22.2
							478	97.7	97	96.7	72.1	30.8	22.4
							478.5	97.8	97.4	96.5	72.2	30.3	22.3
							479	97.8	97.7	96.7	72.2	30.1	22.3
							479.5	97.7	97.4	96.8	72.1	29.7	22.1
							480	97.6	97.2	97	72.1	30	22.1
							480.5	97.6	97.2	97	72.1	30.6	22
							481	97.6	97.4	97.1	72.2	30.8	21.8
							481.5	97.8	97.4	96.8	72.3	30.4	22
							482	97.7	97.3	96.8	72.2	30	22
							482.5	97.5	97.5	96.8	72.2	29.7	22
							483	97.4	97.3	96.8	72.1	29.8	21.8
							483.5	97.5	97.6	96.7	72.1	30.1	21.6
							484	97.7	97.2	96.6	72	30.7	21.7
							484.5	97.6	97.4	96.5	72	31.5	21.8
							485	97.6	96.9	96.6	72.1	31.4	21.9
							485.5	97.4	97.1	96.5	72	30.6	21.8
							486	97.6	97.1	96.5	72.2	30.2	21.8
							486.5	97.6	97.3	96.6	72.1	29.8	21.9
							487	97.6	97.1	96.5	72.5	30	21.9
							487.5	97.5	97.2	96.7	72.4	30.1	22
							488	97.5	97.1	96.6	72.4	30.1	21.9
							488.5	97.4	97.3	96.9	72.1	30.1	21.9
							489	97.6	97.1	97	71.9	30.4	22
							489.5	97.6	97.2	97.2	71.9	30.3	22.1
							490	97.6	96.9	97	72	30.5	22.1
							490.5	97.3	97.2	96.7	72	30.8	22.3
							491	97.2	96.9	96.4	72	31.5	22
							491.5	97.2	97.1	96.6	71.9	31.4	22
							492	97.2	97.1	96.5	71.7	30.4	21.9
							492.5	97.2	97.2	96.6	71.7	29.7	22
							493	97.3	96.9	96.6	71.8	30	21.7
							493.5	97.4	97	96.6	72	30.5	21.8
							494	97.6	97.3	96.5	72.1	31.4	21.8
							494.5	97.6	97.3	96.5	72.1	30.9	22.1
							495	97.6	96.9	96.8	72.1	31	21.9
							495.5	97.4	97	97.2	72.1	30.7	21.9
							496	97.4	97.1	97.1	72.1	31.1	21.7
							496.5	97.6	97.3	96.9	72.1	31.1	21.8
							497	97.6	97.1	96.6	72.1	31.1	21.8
							497.5	97.5	97.4	96.7	72.1	31.2	21.8
							498	97.6	97.3	96.7	72.1	30.9	21.9
							498.5	97.6	97.2	96.9	71.9	30.8	21.9
							499	97.9	97.2	96.7	71.9	31.5	22
							499.5	97.7	97.3	96.8	71.9	31.6	21.8
							500	97.5	97.2	96.8	72.1	31.4	21.7
							500.5	97.3	97.1	96.7	71.9	31	21.6
							501	97	97.3	96.6	71.7	31.2	21.7
							501.5	97.1	97.3	96.4	71.6	31.3	21.8
							502	97.1	97.5	96.5	72.1	30.5	21.8
							502.5	97.3	97.6	96.5	72.2	30.1	21.8
							503	97.1	97.7	96.7	72.3	30.3	21.7
							503.5	97.3	97.6	96.8	72	30.5	21.9
							504	97.3	97.3	97	72	30.5	22
							504.5	97.5	97.4	96.8	72.1	29.5	22.1
							505	97.8	97.1	96.8	72	29.9	21.9
							505.5	97.8	97.1	96.7	71.9	30.5	21.8
							506	97.9	97	96.9	71.8	31.2	21.7
							506.5	97.6	97.1	96.8	71.7	30.7	21.7
							507	97.6	97.1	96.8	71.7	30	21.7
							507.5	97.5	97.1	96.8	71.7	29.9	21.6
							508	97.7	97.5	96.8	72	30.6	21.4
							508.5	97.8	97.2	96.7	72.2	31.1	21.6
							509	97.8	97.4	96.5	72.1	31.7	21.6
							509.5	97.6	97	96.7	72	30.8	21.7
							510	97.6	97.3	96.9	71.9	30.8	21.6
							510.5	97.6	97.1	97	71.7	30.2	21.8
							511	97.5	97.4	96.6	71.7	30.7	21.8
							511.5	97.3	97.5	96.5	71.8	30.7	21.9
							512	97.2	97.4	96.4	71.9	31	21.8
							512.5	97.3	97.4	96.6	72.1	30.7	21.8
							513	97.6	97.2	96.6	71.9	30.8	21.7
							513.5	97.7	97.1	96.5	72.1	30.5	21.9
							514	97.7	96.9	96.6	71.9	30.3	21.6
							514.5	97.7	96.9	96.7	72.1	29.7	21.5
							515	97.7	96.9	96.7	72.2	30.3	21.5
							515.5	97.7	97.1	96.5	72.1	30.3	21.6
							516	97.6	97.1	96.3	72	30.6	21.8
							516.5	97.4	97.1	96.4	72	30.1	21.7
							517	97.6	97.1	96.6	72	30.4	21.7
							517.5	97.6	97.2	96.7	72.2	29.9	21.6
							518	97.6	97.2	96.7	72.2	30	21.6
							518.5	97.5	97.2	96.6	72.1	29.7	21.7
							519	97.4	97.3	96.7	71.9	30.5	21.7
							519.5	97.6	97.4	96.7	71.8	31.1	21.7
							520	97.6	97.2	96.8	71.7	31.6	21.7
							520.5	97.6	97	97	72	31.4	21.8
							521	97.6	97.1	97	72.1	30.4	21.8
							521.5	97.6	97.6	96.8	72.1	29.9	21.7
							522	97.8	97.7	96.4	72.1	29.4	21.6
							522.5	97.7	97.4	96.3	72.1	30.3	21.7
							523	97.6	97.4	96.4	72.2	30.8	21.8
							523.5	97.7	97.2	96.3	72.3	30.8	21.8
							524	97.7	97.3	96.6	72.1	30.1	21.8
							524.5	97.6	96.9	96.5	72	29.9	21.8
							525	97.3	97	96.7	72	30	21.8
							525.5	97.5	97	96.3	72.2	30.5	21.8
							526	97.7	97.3	96.4	72.4	31	21.7
							526.5	97.6	97.1	96.7	72.2	30.9	21.7

## Sheet: Fig3Aiii,iv
Donor 1						Donor 2						Donor 3
Time (s)	Concentration of Nb2-2 (nM)					Time (s)	Concentration of Nb2-2 (nM)					Time (s)	Concentration of Nb2-2 (nM)
	12.5	6.25	3.125	1.5625	0.78125		12.5	6.25	3.125	1.5625	0.78125		12.5	6.25	3.125	1.5625	0.78125		12.5	mean	88.9673
0	99.7449	100.05	100.27	100.105	100.615	0	100.555	100.025	100.53	100.225	100.65	0	99.935	100.485	100.18	100.145	100.9			std deviation	3.23846
0.5	99.7449	100.05	100.27	100.105	100.615	0.5	100.065	100.025	100.53	100.225	100.65	0.5	99.935	100.485	100.18	100.145	100.9			SEM	1.86973
1	99.7449	100.05	100.27	100.105	100.615	1	100.065	100.515	100.53	100.225	100.65	1	100.425	100.485	100.18	100.145	100.9
1.5	99.7449	100.05	100.27	100.105	100.125	1.5	100.065	100.515	100.53	100.225	100.65	1.5	99.935	100.485	100.18	100.145	100.9		6.25	mean	78.4547
2	99.7449	100.05	100.27	100.105	100.125	2	100.555	100.515	100.53	100.225	100.65	2	99.935	100.485	100.18	100.145	100.9			std deviation	20.3103
2.5	99.7449	100.05	100.27	100.105	100.125	2.5	100.555	100.515	100.53	100.225	100.65	2.5	99.935	100.485	100.18	100.145	100.9			SEM	11.7262
3	99.7449	100.05	100.27	100.105	100.125	3	100.065	100.025	100.53	100.225	100.65	3	99.935	100.485	100.18	100.145	100.9
3.5	99.7449	100.05	100.27	100.105	100.615	3.5	100.555	100.025	100.53	100.225	100.65	3.5	100.425	100.485	100.18	100.145	100.9		3.125	mean	30.5556
4	99.7449	100.05	100.27	100.105	100.615	4	100.555	100.025	100.53	100.225	100.65	4	100.425	100.485	100.18	100.145	100.9			std deviation	15.1278
4.5	99.7449	100.05	100.27	100.105	100.615	4.5	100.555	100.025	100.53	100.225	100.65	4.5	100.425	100.485	100.18	100.145	100.9			SEM	8.73403
5	99.7449	100.05	100.27	100.105	100.615	5	100.555	100.025	100.53	100.225	100.65	5	100.425	100.485	100.18	100.145	100.9
5.5	99.7449	100.05	100.27	100.105	100.615	5.5	100.065	100.025	100.53	100.225	100.65	5.5	100.425	100.485	100.18	100.145	100.9		1.5625	mean	24.5048
6	99.7449	100.05	99.7799	100.105	100.615	6	100.065	100.025	100.53	100.225	100.65	6	100.425	100.485	100.18	100.145	100.9			std deviation	9.93002
6.5	99.7449	100.05	100.27	100.105	100.125	6.5	100.065	100.025	100.53	100.225	100.16	6.5	99.935	100.485	100.18	100.145	100.9			SEM	5.7331
7	99.7449	100.05	100.27	100.105	100.125	7	100.065	106.888	100.04	100.225	100.16	7	100.425	100.485	100.18	100.145	100.9
7.5	99.7449	100.05	105.172	100.105	100.125	7.5	104.477	112.28	100.04	100.225	100.16	7.5	100.425	100.485	100.18	100.145	100.9		0.7813	mean	20.9834
8	99.7449	100.54	110.564	102.066	100.125	8	110.359	112.28	100.04	100.225	100.16	8	100.425	100.485	100.18	100.145	100.9			std deviation	4.08486
8.5	99.7449	102.501	112.035	109.419	100.125	8.5	110.359	104.927	100.04	100.225	100.65	8.5	100.425	100.485	100.18	104.557	100.9			SEM	2.35839
9	103.666	104.952	102.231	112.36	100.125	9	101.045	103.947	100.53	100.715	112.415	9	99.935	100.485	100.18	103.086	100.9
9.5	108.078	101.03	99.7799	108.438	104.537	9.5	99.0846	102.966	101.511	111.5	112.415	9.5	100.425	99.995	100.18	108.969	102.371
10	111.51	99.5598	99.7799	101.576	109.929	10	98.5944	101.496	105.432	102.676	112.415	10	100.425	99.995	100.18	101.125	104.332
10.5	102.686	99.5598	99.7799	100.105	104.047	10.5	98.5944	100.515	99.0596	99.2447	105.062	10.5	100.425	99.5048	100.18	97.6941	102.371
11	99.7449	99.5598	99.7799	100.105	100.615	11	98.5944	100.515	97.589	98.7545	103.101	11	100.425	100.975	100.18	97.2039	99.92
11.5	99.2547	99.5598	99.7799	100.105	100.615	11.5	98.5944	100.515	96.1184	98.7545	102.121	11.5	100.425	101.956	100.18	96.7137	100.41
12	99.2547	99.5598	99.7799	100.105	100.125	12	99.0846	100.515	96.1184	98.7545	102.121	12	100.425	99.995	100.18	96.7137	99.92
12.5	99.2547	99.5598	99.2897	99.6148	99.6349	12.5	98.5944	100.515	96.1184	98.7545	102.121	12.5	100.425	99.5048	100.18	96.7137	99.92
13	99.2547	99.5598	99.2897	99.6148	99.6349	13	98.5944	100.515	96.6086	98.2643	102.121	13	100.425	99.5048	100.18	96.7137	99.4298
13.5	99.2547	99.5598	99.2897	99.6148	100.125	13.5	98.5944	100.515	96.1184	98.2643	102.121	13.5	100.425	100.485	102.631	96.7137	100.41
14	99.2547	99.5598	99.2897	99.6148	100.125	14	98.5944	100.515	96.6086	98.2643	102.121	14	100.425	100.485	105.082	96.7137	100.9
14.5	99.2547	99.5598	99.2897	99.6148	99.6349	14.5	98.5944	100.515	96.6086	98.2643	101.631	14.5	100.425	100.485	109.984	96.7137	100.9
15	99.2547	99.5598	99.2897	99.6148	99.6349	15	98.5944	100.025	96.1184	98.2643	101.631	15	100.425	99.995	107.043	96.7137	101.391
15.5	99.2547	99.5598	99.2897	99.6148	100.125	15.5	98.5944	100.515	96.6086	98.2643	101.631	15.5	100.425	99.995	104.102	96.7137	100.41
16	99.2547	99.5598	99.2897	100.105	99.6349	16	98.5944	100.515	96.6086	98.2643	102.121	16	100.425	99.5048	105.082	96.7137	101.881
16.5	99.2547	99.5598	99.2897	100.105	99.6349	16.5	98.5944	100.515	96.6086	98.7545	102.121	16.5	100.425	99.995	104.592	96.7137	100.9
17	99.2547	99.5598	99.2897	100.105	99.6349	17	99.0846	100.515	96.6086	98.2643	101.631	17	100.425	99.995	107.533	96.7137	99.92
17.5	99.2547	99.5598	99.2897	99.6148	99.6349	17.5	98.5944	100.515	96.1184	98.2643	101.631	17.5	100.425	101.956	108.513	96.7137	99.92
18	99.2547	99.5598	99.2897	99.6148	100.125	18	98.5944	100.515	96.1184	98.7545	101.631	18	100.425	101.956	106.062	96.7137	99.92
18.5	99.2547	99.5598	99.2897	99.6148	99.6349	18.5	98.5944	100.515	96.1184	98.2643	101.631	18.5	100.425	100.485	108.023	96.7137	99.92
19	99.2547	99.5598	99.2897	99.6148	99.6349	19	98.5944	100.515	95.6283	98.2643	101.631	19	100.425	99.5048	109.984	96.7137	99.92
19.5	99.2547	99.5598	99.2897	99.6148	99.6349	19.5	99.0846	100.515	96.6086	98.2643	101.631	19.5	100.425	99.5048	107.043	96.7137	99.92
20	99.2547	99.5598	99.2897	99.6148	99.6349	20	98.5944	100.515	96.6086	98.7545	101.631	20	100.425	100.975	105.082	96.7137	99.92
20.5	99.2547	99.5598	99.2897	99.6148	99.6349	20.5	98.5944	100.515	96.1184	98.2643	101.631	20.5	100.425	99.995	104.592	96.7137	99.92
21	99.2547	99.5598	99.2897	99.6148	100.125	21	98.5944	100.025	95.6283	98.2643	101.631	21	100.425	99.5048	103.611	96.7137	99.92
21.5	99.2547	99.5598	99.2897	100.105	99.6349	21.5	98.5944	100.515	96.6086	98.2643	101.631	21.5	100.425	99.5048	106.553	96.7137	99.92
22	99.2547	99.5598	99.2897	99.6148	99.6349	22	98.5944	100.515	96.1184	98.2643	101.631	22	100.425	99.995	107.533	96.7137	99.92
22.5	99.2547	99.5598	99.2897	99.6148	99.6349	22.5	98.5944	100.025	96.1184	98.2643	101.631	22.5	100.425	99.995	105.572	96.7137	101.881
23	99.2547	99.5598	99.2897	99.6148	100.125	23	98.5944	100.025	96.6086	98.2643	101.631	23	100.425	100.485	106.062	96.7137	100.41
23.5	99.2547	99.5598	99.2897	99.6148	100.125	23.5	98.5944	100.025	96.1184	98.2643	101.631	23.5	100.915	102.936	107.043	96.7137	99.92
24	99.2547	99.5598	99.2897	99.6148	99.6349	24	98.5944	100.025	95.6283	98.7545	101.631	24	111.7	100.975	102.631	96.7137	99.92
24.5	99.2547	99.0696	99.2897	99.6148	99.6349	24.5	98.5944	100.515	96.1184	98.2643	101.631	24.5	110.229	99.995	101.651	96.7137	99.92
25	99.2547	99.0696	99.2897	99.6148	99.6349	25	98.5944	100.515	96.1184	98.2643	101.631	25	96.5036	99.0146	102.631	96.7137	99.92
25.5	99.2547	99.5598	99.2897	99.6148	100.125	25.5	98.5944	100.515	96.1184	98.2643	101.631	25.5	94.0526	99.5048	103.611	96.7137	99.92
26	99.2547	99.5598	99.2897	99.6148	99.6349	26	98.5944	100.515	96.1184	98.2643	101.631	26	93.5624	100.975	108.513	96.7137	99.92
26.5	99.2547	99.5598	99.2897	99.6148	99.6349	26.5	98.5944	100.025	96.1184	98.7545	101.631	26.5	93.5624	100.485	109.494	96.7137	99.92
27	99.2547	99.5598	99.2897	99.6148	99.6349	27	98.5944	100.025	96.6086	98.2643	102.121	27	93.5624	99.995	110.474	96.7137	99.92
27.5	99.2547	99.0696	99.2897	99.6148	99.6349	27.5	98.5944	100.025	96.1184	98.2643	101.631	27.5	93.5624	100.485	108.513	96.2235	99.92
28	99.2547	99.0696	99.2897	99.6148	100.125	28	98.5944	100.025	96.6086	98.2643	102.121	28	93.5624	100.975	107.043	96.7137	99.92
28.5	99.2547	99.0696	99.2897	100.105	99.6349	28.5	98.5944	100.515	96.1184	98.2643	101.631	28.5	93.5624	99.5048	108.513	96.7137	101.881
29	99.2547	99.0696	99.2897	100.105	99.6349	29	98.5944	100.515	96.1184	98.2643	101.631	29	93.5624	99.995	108.513	96.7137	101.881
29.5	99.2547	99.0696	99.2897	100.105	99.6349	29.5	98.5944	100.025	96.6086	98.7545	101.631	29.5	93.5624	100.975	108.513	96.7137	100.41
30	99.2547	99.0696	99.2897	100.105	99.6349	30	98.5944	100.515	96.6086	98.7545	102.121	30	93.5624	99.995	106.062	96.2235	99.92
30.5	99.2547	99.0696	99.2897	100.105	99.6349	30.5	98.5944	100.025	96.1184	98.2643	102.121	30.5	93.5624	99.995	107.533	96.7137	100.41
31	99.2547	99.0696	99.7799	100.105	100.125	31	98.5944	100.025	95.6283	98.7545	102.121	31	93.5624	99.5048	107.043	96.2235	99.92
31.5	99.2547	99.0696	99.7799	100.105	100.125	31.5	98.5944	100.025	95.6283	98.7545	102.121	31.5	94.0526	99.5048	105.082	96.2235	99.92
32	99.2547	99.0696	99.7799	100.105	100.125	32	98.5944	100.025	95.6283	98.7545	102.121	32	94.0526	99.0146	107.533	96.2235	99.92
32.5	99.2547	99.0696	99.7799	100.105	100.125	32.5	98.5944	100.025	95.6283	98.7545	102.121	32.5	94.0526	99.5048	107.043	96.2235	101.881
33	99.2547	99.0696	99.7799	100.105	100.125	33	98.5944	100.025	95.6283	98.7545	102.121	33	94.0526	99.5048	106.062	96.7137	100.41
33.5	99.2547	99.0696	99.7799	100.105	100.125	33.5	98.5944	100.025	95.6283	98.7545	102.121	33.5	94.0526	99.995	107.533	96.2235	99.92
34	99.2547	99.0696	99.7799	99.6148	100.125	34	98.5944	100.025	95.6283	98.7545	102.611	34	94.0526	100.975	106.553	96.2235	100.9
34.5	99.2547	99.0696	99.7799	99.6148	99.6349	34.5	98.5944	100.515	95.6283	98.7545	102.611	34.5	94.0526	100.485	106.553	96.2235	100.9
35	99.2547	99.0696	99.7799	99.6148	100.125	35	98.5944	100.515	96.1184	98.7545	102.611	35	94.0526	100.485	108.513	96.2235	100.41
35.5	99.2547	99.0696	99.7799	99.6148	99.6349	35.5	98.5944	100.025	96.6086	99.2447	103.101	35.5	94.0526	99.995	108.023	96.7137	99.4298
36	99.2547	99.0696	99.7799	99.1246	99.6349	36	98.5944	100.025	96.1184	99.2447	103.101	36	94.0526	99.0146	109.494	96.7137	99.4298
36.5	99.2547	99.0696	99.7799	99.1246	99.1447	36.5	98.5944	100.025	95.6283	99.2447	103.101	36.5	94.5428	99.0146	109.004	96.7137	99.4298
37	98.7645	99.0696	99.2897	99.1246	99.1447	37	98.5944	100.025	95.6283	99.2447	103.101	37	94.0526	98.5244	109.494	96.7137	99.4298
37.5	99.2547	99.0696	99.2897	98.6345	99.1447	37.5	98.5944	100.025	95.6283	99.2447	103.591	37.5	94.0526	99.0146	110.964	96.7137	98.9396
38	99.2547	99.0696	99.2897	98.6345	98.6545	38	98.5944	100.515	95.6283	99.7349	103.591	38	94.5428	99.995	106.553	96.7137	98.9396
38.5	98.7645	99.0696	99.2897	98.1443	98.6545	38.5	98.5944	100.515	95.6283	99.7349	103.591	38.5	94.5428	100.485	105.082	96.7137	98.9396
39	98.7645	99.0696	99.2897	97.6541	98.6545	39	98.5944	100.025	95.6283	99.7349	103.591	39	94.5428	99.0146	105.572	96.7137	98.9396
39.5	98.7645	99.0696	98.7995	97.1639	98.6545	39.5	98.5944	100.025	95.6283	99.7349	103.591	39.5	94.5428	98.5244	104.592	96.7137	98.4494
40	98.7645	99.0696	98.7995	97.1639	97.6741	40	98.5944	100.025	95.6283	99.7349	103.591	40	94.5428	99.5048	107.043	96.7137	97.9592
40.5	98.7645	99.0696	98.7995	96.6737	97.6741	40.5	98.5944	100.025	95.6283	99.7349	104.082	40.5	94.5428	99.5048	110.964	96.7137	97.9592
41	98.7645	99.0696	98.3093	96.1835	97.6741	41	98.5944	100.515	95.6283	99.7349	104.082	41	94.5428	99.0146	110.474	96.7137	98.4494
41.5	98.7645	99.0696	98.3093	96.1835	96.6937	41.5	98.5944	100.025	95.6283	99.7349	104.082	41.5	94.5428	99.5048	110.964	96.7137	98.9396
42	98.7645	99.0696	97.8191	95.6933	96.6937	42	98.5944	100.515	96.1184	100.225	104.082	42	94.5428	99.5048	109.004	96.7137	97.9592
42.5	98.7645	99.0696	97.8191	95.2031	96.2035	42.5	98.5944	100.515	96.1184	100.225	104.082	42.5	94.5428	99.0146	109.004	96.7137	98.4494
43	98.7645	99.0696	97.3289	95.2031	95.7133	43	98.5944	100.515	96.1184	100.225	103.591	43	94.5428	99.0146	108.023	96.7137	96.9788
43.5	98.7645	99.0696	96.8387	94.7129	95.2231	43.5	98.5944	100.515	96.1184	100.225	103.591	43.5	94.5428	98.5244	108.023	96.7137	96.4886
44	98.7645	99.0696	96.8387	94.2227	94.7329	44	98.5944	100.515	96.1184	100.225	103.591	44	94.5428	99.0146	109.494	96.7137	95.5082
44.5	98.7645	99.0696	96.3485	93.7325	94.2427	44.5	98.5944	100.025	96.1184	100.225	103.591	44.5	95.033	99.0146	105.572	96.7137	95.5082
45	98.7645	99.0696	96.3485	93.2423	93.7525	45	98.5944	100.025	96.1184	100.225	103.591	45	95.033	99.0146	108.023	96.7137	95.018
45.5	98.7645	99.0696	95.8583	92.2619	93.7525	45.5	98.5944	100.515	96.1184	100.225	103.101	45.5	95.033	99.0146	107.533	96.7137	95.5082
46	98.7645	99.0696	95.3681	92.2619	93.2623	46	98.5944	100.515	96.1184	100.225	103.101	46	95.033	100.485	107.533	96.2235	95.5082
46.5	98.7645	99.0696	95.3681	91.2815	92.7721	46.5	98.5944	100.025	96.6086	100.225	103.101	46.5	95.033	99.5048	101.651	96.2235	94.5278
47	98.7645	99.0696	94.878	90.7913	92.2819	47	98.5944	100.025	96.6086	100.225	102.611	47	95.033	99.5048	101.16	96.2235	93.5474
47.5	98.7645	99.0696	94.3878	90.3011	91.7917	47.5	98.5944	100.025	96.6086	100.225	102.611	47.5	95.033	99.5048	105.572	96.2235	94.0376
48	98.7645	99.0696	93.8976	89.8109	90.8113	48	98.5944	100.025	96.6086	100.225	102.611	48	95.033	99.0146	101.651	95.7333	94.0376
48.5	98.7645	99.0696	93.4074	89.3207	90.3211	48.5	98.5944	100.025	96.6086	100.225	102.121	48.5	95.033	99.0146	102.631	95.7333	96.4886
49	98.7645	99.0696	92.9172	88.8305	89.8309	49	98.5944	100.515	96.6086	99.7349	102.121	49	95.033	99.5048	99.6899	95.7333	94.5278
49.5	98.7645	99.0696	92.427	88.3403	89.3407	49.5	98.5944	100.025	96.6086	99.7349	101.631	49.5	95.033	99.5048	100.67	95.7333	92.567
50	98.7645	99.0696	92.427	87.3599	88.8505	50	98.5944	100.025	96.6086	99.7349	101.14	50	95.033	98.0342	99.6899	95.2431	94.5278
50.5	98.7645	98.5794	91.9368	86.3796	89.3407	50.5	98.5944	100.025	96.6086	99.7349	101.14	50.5	95.033	97.544	98.7095	95.2431	92.0768
51	98.7645	99.0696	91.4466	85.8894	87.8701	51	98.1042	100.025	96.6086	99.7349	101.14	51	95.033	97.544	96.7487	95.2431	91.0964
51.5	98.7645	99.0696	90.9564	85.3992	86.8898	51.5	98.1042	100.515	96.6086	99.2447	100.65	51.5	95.033	99.5048	96.2585	94.7529	90.6062
52	98.7645	99.0696	89.976	84.909	86.8898	52	98.1042	100.515	96.6086	99.2447	100.16	52	95.033	99.5048	95.2781	94.7529	90.6062
52.5	98.7645	98.5794	89.976	84.4188	86.3996	52.5	98.5944	100.515	96.6086	99.2447	100.16	52.5	95.033	98.5244	98.2193	94.2627	90.6062
53	98.7645	99.0696	88.9956	82.9482	85.9094	53	98.1042	100.025	96.6086	99.2447	99.6699	53	95.033	98.5244	99.1997	94.2627	89.1357
53.5	98.2743	99.0696	88.5054	81.9678	84.4388	53.5	98.1042	100.025	96.6086	99.2447	99.6699	53.5	95.033	98.0342	100.18	94.2627	88.6455
54	98.2743	99.0696	88.0152	81.4776	83.4584	54	98.1042	100.515	96.6086	98.7545	99.1797	54	95.033	98.0342	98.7095	93.7725	89.1357
54.5	98.2743	98.5794	87.525	80.9874	82.9682	54.5	98.5944	100.515	96.6086	98.7545	99.1797	54.5	95.033	99.5048	101.651	93.7725	88.1553
55	98.2743	98.5794	87.0348	80.007	81.9878	55	98.1042	100.025	96.6086	98.2643	98.6895	55	95.5232	98.0342	102.141	93.2823	87.1749
55.5	98.2743	98.5794	86.5446	79.5168	81.9878	55.5	98.1042	100.025	96.6086	98.2643	98.1993	55.5	95.5232	98.5244	96.2585	93.2823	87.1749
56	98.2743	98.5794	85.5642	78.5364	80.5172	56	98.1042	100.515	96.6086	98.2643	97.7091	56	95.5232	99.0146	93.3173	92.7921	86.6847
56.5	98.2743	98.5794	85.074	77.556	80.027	56.5	98.1042	100.025	96.6086	98.2643	97.2189	56.5	95.5232	99.995	95.2781	92.7921	85.7043
57	98.2743	98.5794	84.0936	76.5756	79.5368	57	98.1042	101.005	96.6086	97.7741	96.7287	57	95.5232	100.975	91.8467	92.3019	85.2141
57.5	98.2743	98.5794	83.6034	76.0854	78.5564	57.5	98.1042	101.005	96.6086	97.7741	96.7287	57.5	95.5232	101.956	97.2389	92.3019	85.2141
58	98.2743	98.5794	83.1132	75.105	77.576	58	98.1042	100.515	96.6086	97.2839	96.2385	58	95.5232	99.995	96.7487	91.8117	85.2141
58.5	98.2743	98.5794	82.1329	74.1246	77.576	58.5	98.1042	100.515	96.6086	97.2839	95.7483	58.5	95.5232	98.5244	93.8075	91.8117	84.2337
59	98.2743	98.5794	81.6427	73.1443	77.0858	59	98.1042	100.515	96.6086	97.2839	95.7483	59	95.5232	98.0342	93.3173	91.3215	84.2337
59.5	98.2743	98.5794	80.6623	72.6541	75.6152	59.5	98.1042	100.515	96.6086	97.2839	95.2581	59.5	95.5232	98.5244	96.7487	90.8313	83.7435
60	98.2743	98.5794	79.6819	71.6737	74.6349	60	98.1042	100.515	96.6086	96.7937	95.2581	60	95.5232	99.5048	98.2193	90.8313	83.7435
60.5	98.2743	98.5794	79.1917	71.1835	75.1251	60.5	98.1042	100.025	96.6086	96.3035	94.2777	60.5	95.5232	100.485	92.8271	90.3411	83.7435
61	98.2743	98.5794	78.7015	70.6933	73.1643	61	98.1042	100.515	96.6086	96.3035	94.2777	61	95.5232	99.5048	91.8467	90.3411	82.2729
61.5	98.2743	98.5794	77.7211	69.2227	72.1839	61.5	98.1042	100.515	96.1184	95.8133	93.7875	61.5	95.5232	97.544	88.9056	89.8509	81.2925
62	98.2743	98.5794	77.2309	69.2227	71.6937	62	98.1042	100.515	96.1184	95.3231	93.2973	62	95.5232	97.544	87.9252	89.8509	81.2925
62.5	98.2743	98.5794	76.2505	68.7325	71.2035	62.5	98.1042	101.005	96.1184	95.3231	92.8071	62.5	95.5232	98.0342	89.886	89.3607	80.8023
63	97.7841	98.5794	75.7603	67.2619	70.2231	63	98.1042	100.515	96.1184	94.8329	92.3169	63	95.5232	99.0146	94.7879	88.8705	80.3121
63.5	97.7841	98.5794	74.7799	66.7717	69.7329	63.5	98.1042	101.005	96.1184	94.3427	91.8267	63.5	95.5232	97.544	93.8075	88.8705	79.3317
64	97.7841	98.5794	74.2897	65.7913	70.2231	64	98.1042	101.005	95.6283	94.3427	91.3365	64	95.5232	97.0538	91.8467	88.3804	78.8415
64.5	97.7841	98.5794	73.3093	63.8305	68.7525	64.5	98.1042	100.515	95.6283	93.8525	91.3365	64.5	95.5232	97.544	93.8075	87.8902	77.8611
65	98.2743	98.5794	72.3289	62.8501	66.7917	65	98.1042	100.515	95.6283	93.8525	90.8463	65	95.5232	99.5048	88.9056	87.8902	77.3709
65.5	97.7841	98.5794	71.8387	62.3599	65.3211	65.5	98.1042	101.005	95.6283	93.3623	90.3561	65.5	95.5232	99.0146	90.3762	87.4	77.3709
66	97.7841	98.5794	70.8583	61.8697	64.3407	66	98.1042	100.515	95.6283	93.3623	89.8659	66	95.5232	99.0146	86.9448	86.9098	77.3709
66.5	97.7841	98.5794	70.3681	62.3599	63.8505	66.5	98.1042	101.005	95.6283	92.8721	89.3758	66.5	95.5232	97.544	85.9644	86.4196	77.8611
67	97.7841	98.5794	69.3878	60.3992	62.8701	67	98.1042	101.005	95.1381	92.382	88.3954	67	95.5232	97.544	84.984	86.4196	77.8611
67.5	97.7841	98.5794	68.8976	60.3992	61.8898	67.5	98.1042	100.515	95.1381	92.382	87.9052	67.5	95.5232	96.5636	83.5134	85.9294	75.9004
68	97.7841	98.5794	68.4074	60.3992	61.3996	68	98.1042	100.515	95.1381	91.8918	87.9052	68	95.5232	97.0538	87.9252	85.4392	74.92
68.5	97.7841	98.5794	68.4074	59.4188	60.4192	68.5	98.1042	100.515	94.6479	91.4016	87.415	68.5	95.5232	99.5048	88.4154	85.4392	74.4298
69	97.7841	98.5794	66.9368	58.4384	61.3996	69	98.1042	100.515	94.6479	91.4016	86.9248	69	95.5232	99.0146	91.3565	84.949	75.4102
69.5	97.7841	98.5794	66.4466	57.458	60.4192	69.5	97.614	101.005	94.6479	90.9114	86.4346	69.5	95.5232	97.0538	91.8467	84.4588	73.9396
70	97.7841	98.0892	65.4662	57.458	58.9486	70	97.614	101.005	94.6479	90.4212	85.9444	70	95.5232	96.5636	86.9448	83.9686	73.4494
70.5	97.7841	98.0892	64.4858	56.9678	57.9682	70.5	97.614	100.515	94.1577	90.4212	85.4542	70.5	95.5232	95.5832	80.5722	83.4784	72.469
71	97.7841	98.0892	64.4858	55.9874	59.4388	71	97.614	100.515	94.1577	89.931	84.964	71	95.5232	96.5636	84.984	83.4784	71.9788
71.5	97.7841	98.0892	63.0152	55.4972	59.4388	71.5	97.614	101.005	94.1577	89.4408	84.4738	71.5	95.5232	97.544	86.9448	82.9882	72.469
72	97.7841	98.0892	62.0348	54.5168	56.9878	72	97.614	101.005	93.6675	88.9506	83.9836	72	95.5232	95.5832	85.9644	82.498	71.4886
72.5	97.7841	98.0892	61.0544	54.0266	55.5172	72.5	97.614	101.005	93.6675	88.4604	83.4934	72.5	95.5232	97.0538	85.4742	82.0078	70.9984
73	97.7841	98.0892	60.5642	53.5364	56.0074	73	97.614	101.005	93.6675	88.4604	83.0032	73	95.5232	99.0146	79.1016	81.5176	70.018
73.5	97.7841	98.0892	60.074	53.0462	55.027	73.5	97.614	101.005	93.1773	87.9702	82.513	73.5	95.5232	98.5244	77.1409	81.5176	69.5278
74	97.7841	98.0892	60.074	52.556	55.5172	74	97.614	101.005	93.1773	87.48	81.5326	74	95.5232	95.5832	78.1212	81.0274	69.0376
74.5	97.7841	98.0892	59.5838	52.0658	61.8898	74.5	97.614	100.515	92.6871	87.48	81.0424	74.5	95.5232	94.1126	80.082	80.5372	70.018
75	97.2939	98.0892	59.0936	51.5756	55.5172	75	97.614	100.515	92.6871	86.9898	81.0424	75	95.5232	94.1126	78.6114	80.047	70.9984
75.5	97.7841	98.0892	58.1132	50.105	52.576	75.5	97.614	100.515	92.6871	86.4996	80.5522	75.5	95.5232	94.6028	82.533	79.5568	68.5474
76	97.2939	98.0892	57.1329	49.6148	53.0662	76	97.614	101.005	92.1969	86.0094	79.5718	76	95.5232	94.6028	77.1409	79.5568	67.0768
76.5	97.2939	98.0892	56.6427	50.105	52.576	76.5	97.614	101.005	92.1969	85.5192	79.5718	76.5	95.5232	93.6224	80.5722	79.0666	66.5866
77	97.2939	98.0892	55.6623	49.1246	51.5956	77	97.614	101.005	91.7067	85.5192	79.0816	77	95.5232	93.1323	84.0036	78.5764	67.567
77.5	97.2939	97.599	55.1721	48.6345	49.6349	77.5	97.614	101.005	91.7067	85.029	78.5914	77.5	95.5232	93.1323	83.5134	78.0862	66.0964
78	97.2939	97.599	55.6623	47.6541	48.1643	78	97.614	100.515	91.7067	84.5388	78.1012	78	95.5232	93.1323	78.6114	77.596	64.6259
78.5	97.2939	97.599	54.6819	46.6737	50.6152	78.5	97.614	101.005	91.2165	84.0486	77.1208	78.5	95.5232	93.6224	74.6899	77.1058	66.0964
79	97.2939	97.599	54.1917	47.1639	48.6545	79	97.614	101.005	91.2165	83.5584	76.6307	79	95.5232	93.1323	80.5722	76.6156	68.5474
79.5	97.2939	97.599	53.2113	47.1639	47.6741	79.5	97.614	101.005	90.7263	83.0682	76.6307	79.5	95.5232	93.1323	78.6114	76.1255	67.567
80	97.2939	97.599	53.2113	47.1639	47.6741	80	97.614	101.005	90.7263	82.578	76.1405	80	95.5232	93.1323	72.7291	75.6353	64.6259
80.5	97.2939	97.599	53.2113	46.6737	47.6741	80.5	97.614	101.005	90.7263	82.0878	75.6503	80.5	95.5232	92.6421	71.2585	75.1451	63.6455
81	97.2939	97.599	52.2309	45.6933	46.6937	81	97.1238	101.005	90.2361	81.5976	75.1601	81	95.5232	92.1519	76.1605	75.1451	63.1553
81.5	97.2939	97.599	51.2505	44.7129	45.7133	81.5	97.614	101.005	90.2361	81.5976	74.6699	81.5	95.5232	92.6421	77.1409	74.6549	64.1357
82	97.2939	97.599	51.7407	44.7129	47.6741	82	97.614	101.005	89.7459	81.1074	74.1797	82	95.5232	92.1519	79.5918	74.1647	63.6455
82.5	97.2939	97.599	50.7603	44.2227	45.7133	82.5	97.1238	101.005	89.7459	80.6172	73.6895	82.5	95.5232	92.1519	76.1605	74.1647	61.6847
83	97.2939	97.599	50.7603	44.2227	46.6937	83	97.1238	101.005	89.2557	80.1271	73.1993	83	95.5232	92.1519	70.7683	73.6745	63.6455
83.5	97.2939	97.599	50.2701	43.7325	45.2231	83.5	97.1238	101.005	89.2557	79.6369	72.7091	83.5	95.5232	93.1323	70.2781	73.1843	62.6651
84	97.2939	97.599	49.2897	44.2227	44.2427	84	97.1238	101.005	88.7655	79.6369	71.7287	84	95.5232	92.1519	72.2389	72.6941	61.1945
84.5	97.2939	97.1088	49.2897	44.2227	43.2623	84.5	97.1238	101.005	88.2753	79.1467	71.7287	84.5	95.5232	92.1519	74.1997	72.2039	60.7043
85	97.2939	97.1088	48.7995	43.2423	42.7721	85	97.1238	101.005	88.2753	78.1663	71.2385	85	95.5232	91.6617	68.3173	71.7137	61.1945
85.5	97.2939	97.1088	48.3093	43.7325	41.7917	85.5	97.1238	101.005	88.2753	77.6761	70.7483	85.5	95.5232	91.1715	66.3565	71.2235	60.2141
86	97.2939	97.1088	47.3289	42.7521	42.2819	86	97.1238	101.005	87.7851	77.6761	70.2581	86	95.5232	92.1519	64.886	70.7333	59.7239
86.5	97.2939	97.1088	47.3289	41.7717	41.7917	86.5	97.1238	101.005	87.7851	77.1859	69.7679	86.5	95.5232	92.1519	64.3958	70.2431	61.6847
87	97.2939	97.1088	46.8387	40.7913	41.3015	87	97.1238	101.005	87.2949	76.6957	69.2777	87	95.5232	91.1715	64.3958	70.2431	59.7239
87.5	97.2939	97.1088	46.8387	40.7913	40.8113	87.5	97.1238	101.005	86.8047	76.2055	68.2973	87.5	95.5232	90.6813	64.3958	69.7529	57.7631
88	97.2939	97.1088	46.8387	40.7913	40.8113	88	97.1238	101.005	86.8047	75.7153	68.2973	88	95.5232	91.1715	63.4154	69.2627	56.2925
88.5	97.2939	97.1088	46.8387	40.7913	39.8309	88.5	97.1238	101.005	86.3145	75.2251	67.8071	88.5	95.5232	92.1519	62.9252	68.7725	56.2925
89	97.2939	97.1088	46.3485	40.3011	39.8309	89	97.1238	101.005	86.3145	75.2251	67.3169	89	95.5232	90.1911	62.435	68.2823	57.2729
89.5	97.2939	97.1088	45.8583	38.8305	39.8309	89.5	97.1238	101.005	85.8243	74.7349	66.8267	89.5	95.5232	90.6813	62.435	67.7921	56.2925
90	97.2939	96.6186	45.3681	39.8109	40.3211	90	97.1238	100.515	85.8243	74.2447	65.8463	90	95.033	91.1715	61.9448	67.3019	55.8023
90.5	97.2939	96.6186	45.3681	39.3207	39.3407	90.5	97.1238	101.005	85.3341	73.7545	65.8463	90.5	95.033	89.7009	61.9448	66.3215	54.8219
91	97.2939	96.6186	45.3681	39.8109	39.3407	91	97.1238	100.515	84.8439	73.2643	64.8659	91	95.033	90.1911	60.9644	66.3215	55.8023
91.5	97.2939	96.6186	44.3878	39.3207	38.8505	91.5	97.1238	101.005	84.8439	73.2643	64.3758	91.5	95.033	89.7009	60.4742	66.3215	55.3121
92	97.2939	96.6186	43.8976	39.3207	39.3407	92	97.1238	101.005	84.3537	72.7741	64.3758	92	95.033	88.7205	60.4742	66.3215	54.8219
92.5	96.8037	96.6186	43.8976	39.8109	37.8701	92.5	97.1238	101.005	83.8635	72.2839	64.3758	92.5	95.033	87.2499	60.4742	64.8509	56.7827
93	96.8037	96.6186	42.9172	39.3207	37.8701	93	97.1238	101.005	83.8635	71.7937	63.8856	93	95.033	88.2303	59.984	63.8705	55.8023
93.5	96.8037	96.6186	42.427	38.3403	37.8701	93.5	97.1238	101.005	83.8635	71.3035	63.3954	93.5	95.033	90.6813	59.4938	63.8705	53.3513
94	96.8037	96.6186	42.427	36.3796	37.8701	94	97.1238	101.005	83.3733	70.8133	62.9052	94	95.033	88.7205	59.0036	63.3804	52.8611
94.5	96.8037	96.6186	41.9368	37.3599	37.38	94.5	97.1238	101.005	82.8832	70.3231	61.9248	94.5	95.033	87.2499	58.5134	62.8902	52.3709
95	96.8037	96.1285	41.4466	36.3796	37.38	95	97.1238	101.005	82.8832	69.8329	61.4346	95	95.033	86.7597	58.0232	62.8902	51.8808
95.5	96.8037	96.1285	41.4466	37.3599	36.3996	95.5	97.1238	101.005	82.393	69.3427	61.4346	95.5	95.033	85.7793	58.0232	61.9098	51.8808
96	96.8037	96.1285	41.4466	37.8501	35.9094	96	97.1238	101.005	81.9028	69.3427	60.9444	96	95.033	86.7597	57.533	61.9098	51.3906
96.5	96.8037	96.1285	40.9564	36.3796	35.9094	96.5	97.1238	101.005	81.9028	68.8525	60.9444	96.5	95.033	85.7793	57.533	61.9098	50.9004
97	96.8037	96.1285	40.4662	36.3796	35.9094	97	97.1238	101.005	81.4126	68.3623	60.9444	97	95.033	84.7989	57.533	61.9098	50.9004
97.5	96.8037	96.1285	39.976	36.3796	35.9094	97.5	97.1238	101.005	81.4126	68.3623	60.4542	97.5	95.033	83.8185	57.0428	61.4196	52.3709
98	96.8037	96.1285	39.976	35.8894	36.3996	98	97.1238	101.005	80.9224	67.8721	59.4738	98	95.033	83.3283	56.5526	60.9294	51.3906
98.5	96.8037	95.6383	39.976	34.909	34.929	98.5	97.1238	101.005	80.9224	67.382	59.4738	98.5	95.033	84.3087	56.5526	60.4392	50.4102
99	96.8037	95.6383	39.4858	34.909	35.4192	99	97.1238	101.005	80.4322	66.8918	59.4738	99	95.033	85.7793	56.0624	60.4392	49.92
99.5	96.8037	95.6383	39.4858	35.3992	35.4192	99.5	96.6337	101.005	79.942	66.4016	58.4934	99.5	95.033	86.7597	56.0624	59.949	49.92
100	96.8037	95.6383	39.4858	34.909	34.929	100	97.1238	101.005	79.942	66.4016	58.4934	100	95.033	84.3087	55.082	59.4588	49.4298
100.5	96.8037	95.6383	39.976	34.4188	34.4388	100.5	96.6337	101.005	79.4518	65.9114	58.0032	100.5	94.5428	84.3087	55.082	59.4588	48.9396
101	96.8037	95.6383	39.4858	34.909	34.929	101	96.6337	100.515	79.4518	64.931	57.513	101	94.5428	84.7989	54.5918	58.4784	48.9396
101.5	96.8037	95.6383	38.5054	34.4188	34.4388	101.5	96.6337	101.005	79.4518	64.931	57.513	101.5	95.033	84.3087	54.5918	58.4784	48.4494
102	96.8037	95.6383	38.9956	34.909	33.9486	102	96.6337	101.005	78.9616	63.9506	57.0228	102	95.033	83.8185	54.5918	58.4784	47.9592
102.5	96.8037	95.6383	38.5054	34.4188	33.9486	102.5	96.6337	100.515	78.4714	63.9506	56.5326	102.5	94.5428	85.2891	54.1016	57.9882	47.9592
103	96.8037	95.1481	38.5054	33.9286	34.4388	103	96.6337	100.515	77.9812	63.9506	56.0424	103	94.5428	83.3283	53.6114	57.498	48.4494
103.5	96.8037	95.6383	37.525	32.9482	34.4388	103.5	96.6337	100.515	77.9812	63.4604	56.5326	103.5	94.5428	82.8381	53.6114	57.0078	47.9592
104	96.8037	95.1481	38.0152	33.4384	33.9486	104	96.6337	100.515	77.9812	62.9702	56.0424	104	94.5428	84.3087	53.1212	57.0078	48.4494
104.5	96.8037	95.1481	38.0152	33.4384	33.4584	104.5	96.6337	100.515	77.491	62.48	55.5522	104.5	94.5428	84.3087	53.6114	56.5176	46.9788
105	96.8037	95.1481	37.525	32.458	32.9682	105	96.6337	100.515	77.0008	62.48	55.5522	105	94.5428	82.3479	52.6311	56.0274	46.9788
105.5	96.8037	95.1481	36.5446	32.9482	32.9682	105.5	96.6337	100.515	77.0008	62.48	55.062	105.5	94.5428	81.3675	52.6311	55.5372	45.9984
106	96.8037	95.1481	36.0544	32.9482	32.9682	106	96.6337	100.515	76.5106	61.9898	55.062	106	94.5428	81.3675	52.1409	56.0274	46.4886
106.5	96.3135	95.1481	36.0544	32.458	32.478	106.5	96.6337	100.515	76.0204	61.4996	54.5718	106.5	94.5428	80.8774	52.6311	55.5372	46.4886
107	96.3135	95.1481	36.5446	32.458	32.9682	107	96.6337	100.515	76.0204	61.4996	54.0816	107	94.5428	81.8577	52.1409	55.5372	45.5082
107.5	96.3135	94.6579	36.0544	32.9482	32.9682	107.5	96.6337	100.515	75.5302	61.0094	54.0816	107.5	94.5428	82.3479	52.6311	55.047	45.018
108	96.3135	94.6579	35.5642	32.458	32.9682	108	96.6337	100.515	75.5302	60.5192	53.5914	108	94.5428	80.8774	51.6507	54.5568	45.018
108.5	96.3135	94.6579	36.0544	32.9482	32.9682	108.5	96.6337	100.515	75.04	60.029	53.5914	108.5	94.5428	79.897	51.6507	54.0666	44.5278
109	96.3135	94.6579	36.0544	32.9482	32.478	109	96.6337	100.515	75.04	60.5192	52.611	109	94.5428	80.3872	51.1605	53.5764	44.5278
109.5	96.3135	94.6579	35.074	31.4776	32.478	109.5	96.6337	100.515	74.5498	60.029	52.611	109.5	94.5428	79.897	51.1605	53.0862	44.0376
110	96.3135	94.6579	35.074	30.9874	31.9878	110	96.6337	100.025	74.5498	59.5388	52.611	110	94.5428	81.8577	50.6703	53.0862	44.5278
110.5	96.3135	94.6579	35.074	31.4776	31.9878	110.5	96.6337	100.515	74.0596	59.0486	52.1208	110.5	94.5428	80.8774	50.1801	53.0862	45.018
111	96.3135	94.1677	34.5838	31.4776	31.9878	111	96.6337	100.025	74.0596	59.0486	52.1208	111	94.5428	79.4068	50.1801	52.596	44.5278
111.5	96.3135	94.1677	34.5838	31.4776	32.478	111.5	96.6337	100.025	73.5694	58.5584	51.6307	111.5	94.5428	79.4068	50.1801	52.1058	45.5082
112	96.3135	94.1677	35.074	31.4776	31.4976	112	96.1435	100.515	73.0792	58.5584	51.6307	112	94.5428	80.3872	49.6899	52.1058	44.0376
112.5	96.3135	94.1677	34.5838	31.4776	31.4976	112.5	96.6337	100.515	73.0792	58.5584	51.6307	112.5	94.5428	79.4068	49.6899	51.6156	43.0572
113	96.3135	94.1677	35.074	31.4776	31.0074	113	96.6337	100.025	72.589	58.0682	51.1405	113	94.5428	80.8774	49.6899	51.6156	43.0572
113.5	96.3135	94.1677	35.074	30.4972	31.4976	113.5	96.6337	100.025	72.589	57.578	50.6503	113.5	94.5428	79.897	49.6899	51.6156	42.0768
114	96.3135	94.1677	35.074	30.9874	31.0074	114	96.1435	100.025	72.0988	57.578	50.1601	114	94.5428	79.4068	49.6899	51.6156	43.0572
114.5	96.3135	94.1677	34.0936	30.4972	30.027	114.5	96.6337	100.025	72.0988	57.0878	50.1601	114.5	94.0526	78.4264	49.1997	51.1255	42.567
115	96.3135	94.1677	33.6034	30.9874	31.0074	115	96.1435	100.025	72.0988	57.578	50.1601	115	94.0526	78.4264	48.7095	50.6353	42.567
115.5	96.3135	93.6775	33.6034	30.9874	31.0074	115.5	96.1435	100.025	71.6086	57.0878	50.1601	115.5	94.0526	78.4264	48.7095	50.1451	43.0572
116	96.3135	93.6775	34.0936	30.007	31.0074	116	96.1435	100.025	71.6086	56.5976	49.6699	116	94.0526	78.9166	48.7095	50.6353	43.5474
116.5	96.3135	93.6775	33.6034	30.4972	31.4976	116.5	96.1435	100.025	71.1184	56.5976	49.6699	116.5	94.0526	77.9362	48.2193	50.1451	42.0768
117	96.3135	93.6775	32.623	30.9874	31.0074	117	96.1435	100.025	71.1184	56.1074	49.1797	117	94.0526	77.9362	47.7291	49.6549	42.0768
117.5	96.3135	93.6775	33.1132	30.007	30.5172	117.5	96.1435	100.025	70.6283	56.1074	48.6895	117.5	94.0526	76.9558	47.7291	49.6549	44.0376
118	96.3135	93.6775	33.1132	30.007	30.027	118	96.1435	100.025	70.6283	56.1074	49.1797	118	94.0526	76.4656	47.7291	49.1647	42.567
118.5	96.3135	93.6775	33.1132	30.007	30.5172	118.5	96.1435	99.5348	70.1381	55.6172	49.1797	118.5	94.0526	76.9558	47.2389	49.1647	42.0768
119	96.3135	93.6775	33.6034	29.5168	30.027	119	96.1435	100.025	70.1381	55.6172	48.6895	119	94.0526	75.9754	47.2389	49.1647	41.0964
119.5	96.3135	93.6775	33.6034	29.5168	30.027	119.5	96.1435	100.025	69.6479	55.1271	48.1993	119.5	94.0526	76.9558	47.7291	48.6745	43.5474
120	96.3135	93.1873	33.6034	29.0266	30.027	120	96.1435	100.025	69.6479	55.1271	48.1993	120	94.0526	75.4852	46.7487	48.6745	41.5866
120.5	96.3135	93.1873	33.1132	29.5168	30.027	120.5	96.1435	100.025	69.1577	54.6369	48.1993	120.5	94.0526	75.4852	47.2389	48.1843	40.6062
121	95.8233	93.1873	33.1132	29.0266	29.5368	121	95.6533	100.025	69.1577	54.6369	48.1993	121	94.0526	74.5048	46.7487	47.6941	40.116
121.5	96.3135	93.1873	33.1132	29.0266	29.5368	121.5	96.1435	100.025	68.6675	54.6369	47.7091	121.5	94.0526	74.5048	46.7487	47.6941	39.6259
122	95.8233	93.1873	32.623	28.5364	29.5368	122	96.1435	100.025	68.6675	54.1467	47.2189	122	94.0526	75.4852	46.7487	47.6941	39.6259
122.5	95.8233	93.1873	33.1132	29.0266	29.0466	122.5	96.1435	99.5348	68.6675	54.1467	47.2189	122.5	94.0526	76.4656	46.2585	47.2039	39.6259
123	95.8233	93.1873	32.623	29.0266	29.5368	123	96.1435	99.5348	68.1773	54.6369	47.7091	123	94.0526	76.9558	46.2585	47.2039	39.6259
123.5	95.8233	93.1873	32.1329	28.5364	29.0466	123.5	95.6533	100.025	68.1773	54.1467	47.2189	123.5	94.0526	74.5048	46.2585	47.2039	39.6259
124	95.8233	93.1873	31.6427	29.5168	29.0466	124	96.1435	100.025	68.1773	53.1663	46.7287	124	93.5624	75.9754	45.7683	46.7137	42.0768
124.5	95.8233	92.6971	31.6427	29.5168	29.0466	124.5	95.6533	100.025	67.6871	53.1663	46.2385	124.5	93.5624	75.4852	45.7683	46.7137	41.0964
125	95.8233	92.6971	31.6427	28.5364	29.0466	125	96.1435	99.5348	67.6871	53.1663	46.2385	125	93.5624	73.0342	45.7683	46.7137	39.6259
125.5	95.8233	92.6971	31.6427	28.5364	28.5564	125.5	95.6533	99.5348	67.1969	53.1663	46.2385	125.5	93.5624	74.5048	45.7683	46.2235	38.6455
126	95.8233	92.6971	31.6427	28.0462	28.5564	126	95.6533	99.5348	67.1969	53.1663	46.2385	126	93.5624	74.995	45.2781	46.2235	38.6455
126.5	95.8233	92.6971	31.6427	28.0462	29.5368	126.5	95.6533	99.5348	67.1969	53.1663	46.2385	126.5	93.5624	73.5244	45.2781	46.2235	39.1357
127	95.8233	92.6971	31.6427	28.5364	28.5564	127	95.6533	99.5348	66.7067	52.6761	45.2581	127	93.5624	74.995	45.2781	45.7333	38.6455
127.5	95.8233	92.6971	31.6427	27.556	28.0662	127.5	95.6533	99.5348	66.7067	52.1859	45.2581	127.5	93.5624	74.0146	44.7879	45.2431	38.1553
128	95.8233	92.6971	31.6427	27.556	29.5368	128	95.6533	99.5348	66.2165	52.1859	45.2581	128	93.5624	72.0538	45.2781	45.7333	38.1553
128.5	95.8233	92.6971	30.6623	27.0658	29.0466	128.5	95.6533	99.5348	66.2165	52.1859	45.2581	128.5	93.5624	72.0538	44.7879	45.7333	38.1553
129	95.8233	92.2069	30.6623	27.556	28.5564	129	95.6533	99.5348	66.2165	52.1859	44.7679	129	93.5624	72.544	44.7879	45.7333	38.1553
129.5	95.8233	92.2069	30.6623	28.0462	28.0662	129.5	95.6533	99.5348	66.2165	52.1859	44.7679	129.5	93.5624	72.544	44.7879	44.7529	37.6651
130	95.8233	92.2069	30.6623	28.0462	28.0662	130	95.6533	99.5348	65.2361	50.7153	44.2777	130	93.5624	72.544	44.7879	45.2431	37.6651
130.5	95.8233	92.2069	30.6623	27.556	28.5564	130.5	95.6533	99.5348	65.2361	51.2055	44.2777	130.5	93.5624	74.0146	44.2977	44.7529	37.1749
131	95.8233	92.2069	30.6623	26.5756	27.576	131	95.1631	99.5348	64.7459	51.2055	44.2777	131	93.5624	73.0342	44.7879	44.7529	37.1749
131.5	95.8233	92.2069	30.6623	27.0658	27.576	131.5	95.6533	99.5348	64.7459	51.2055	44.2777	131.5	93.5624	72.0538	43.8075	44.2627	36.6847
132	95.8233	92.2069	30.6623	27.0658	27.576	132	95.1631	99.0446	64.7459	51.2055	44.2777	132	93.5624	71.5636	43.8075	44.7529	36.6847
132.5	95.8233	92.2069	30.6623	26.5756	27.576	132.5	95.6533	99.0446	64.2557	50.7153	43.2973	132.5	93.5624	71.0734	43.8075	44.2627	36.6847
133	95.3331	92.2069	30.1721	26.0854	27.576	133	95.6533	99.5348	64.2557	50.7153	43.7875	133	93.5624	71.0734	43.8075	43.7725	37.1749
133.5	95.8233	92.2069	30.1721	26.5756	27.576	133.5	95.1631	99.5348	64.2557	50.2251	43.2973	133.5	93.0722	72.0538	43.3173	43.2823	36.6847
134	95.3331	92.2069	30.1721	26.0854	27.576	134	95.1631	99.5348	64.2557	50.2251	43.7875	134	93.0722	74.0146	43.3173	43.2823	36.1945
134.5	95.3331	91.7167	30.1721	26.0854	27.0858	134.5	95.1631	99.0446	63.7655	50.2251	43.2973	134.5	93.0722	72.544	43.3173	43.2823	36.1945
135	95.3331	92.2069	29.1917	26.5756	27.576	135	95.1631	99.0446	63.7655	50.2251	42.8071	135	93.0722	71.0734	43.3173	43.2823	36.1945
135.5	95.3331	91.7167	29.6819	26.0854	26.5956	135.5	95.1631	99.0446	63.7655	49.7349	42.8071	135.5	93.0722	70.5832	43.8075	43.2823	35.7043
136	95.3331	91.7167	30.1721	26.0854	27.0858	136	95.1631	99.0446	63.2753	49.7349	42.3169	136	93.0722	70.5832	43.3173	42.7921	40.6062
136.5	95.3331	91.7167	30.1721	25.5952	27.576	136.5	95.1631	99.0446	63.2753	49.7349	42.8071	136.5	93.0722	69.6028	43.3173	42.3019	39.6259
137	95.3331	91.7167	29.6819	26.0854	27.576	137	95.1631	99.5348	62.7851	49.7349	42.3169	137	93.0722	70.5832	42.8271	42.7921	37.6651
137.5	95.3331	91.7167	28.7015	26.0854	27.0858	137.5	95.1631	99.0446	62.7851	49.2447	42.3169	137.5	93.0722	70.093	42.3369	42.7921	36.1945
138	95.3331	91.7167	29.1917	26.5756	27.0858	138	95.1631	99.5348	62.7851	49.2447	42.3169	138	93.0722	70.5832	42.8271	42.3019	36.1945
138.5	95.3331	91.7167	28.7015	25.105	26.5956	138.5	95.1631	99.0446	62.7851	49.2447	41.8267	138.5	93.0722	70.093	42.3369	42.3019	35.7043
139	95.3331	91.7167	29.1917	26.0854	27.0858	139	95.1631	99.0446	62.2949	48.7545	41.8267	139	93.0722	70.093	42.8271	42.3019	35.2141
139.5	95.3331	91.7167	29.1917	26.5756	27.0858	139.5	95.1631	99.0446	62.2949	48.7545	41.8267	139.5	93.0722	69.1126	42.8271	41.8117	36.6847
140	95.3331	91.7167	29.1917	26.5756	26.5956	140	95.1631	99.0446	62.2949	49.2447	41.8267	140	93.0722	69.1126	42.3369	41.8117	35.7043
140.5	95.3331	91.7167	28.7015	25.5952	26.5956	140.5	95.1631	99.0446	61.8047	49.2447	41.3365	140.5	93.0722	68.6224	42.3369	41.8117	36.1945
141	95.3331	91.2265	28.7015	25.5952	26.5956	141	95.1631	98.5544	61.8047	48.7545	41.3365	141	93.0722	71.0734	42.3369	41.3215	35.2141
141.5	95.3331	91.2265	28.7015	25.5952	26.1054	141.5	95.1631	99.0446	61.8047	48.7545	41.3365	141.5	93.0722	69.6028	42.3369	41.3215	34.7239
142	95.3331	91.2265	28.2113	25.105	26.1054	142	95.1631	99.0446	61.8047	48.7545	40.8463	142	93.0722	69.1126	41.8467	41.3215	34.7239
142.5	95.3331	91.2265	28.7015	25.5952	26.1054	142.5	95.1631	99.0446	61.8047	48.2643	40.8463	142.5	92.582	69.6028	41.8467	41.3215	34.7239
143	95.3331	91.2265	28.2113	25.105	26.1054	143	95.1631	99.0446	61.8047	48.2643	41.3365	143	92.582	70.093	41.8467	40.8313	35.2141
143.5	95.3331	91.2265	28.2113	25.105	26.5956	143.5	95.1631	98.5544	61.3145	48.7545	41.3365	143.5	92.582	69.6028	41.8467	40.8313	34.7239
144	95.3331	91.2265	28.2113	25.5952	26.1054	144	95.1631	98.5544	61.3145	48.7545	40.8463	144	92.582	69.1126	41.8467	41.3215	34.2337
144.5	95.3331	91.2265	28.7015	25.105	26.5956	144.5	95.1631	99.0446	61.3145	47.7741	40.3561	144.5	92.582	70.5832	41.8467	40.8313	34.7239
145	94.8429	91.2265	28.2113	25.5952	26.1054	145	94.6729	99.0446	61.3145	48.2643	40.3561	145	92.582	69.1126	41.3565	40.3411	35.2141
145.5	94.8429	91.2265	27.7211	25.5952	26.5956	145.5	94.6729	98.5544	60.8243	47.7741	40.8463	145.5	92.582	69.1126	41.3565	40.3411	33.7435
146	94.8429	91.2265	27.7211	25.105	26.5956	146	94.6729	98.5544	60.8243	47.7741	40.3561	146	92.582	68.6224	41.3565	40.3411	33.7435
146.5	94.8429	91.2265	27.7211	25.105	26.1054	146.5	95.1631	98.5544	60.8243	47.7741	40.3561	146.5	92.582	69.6028	40.8663	40.3411	33.7435
147	94.8429	91.2265	27.7211	25.105	26.5956	147	94.6729	98.5544	60.3341	47.7741	39.8659	147	92.582	68.1323	40.8663	40.3411	36.6847
147.5	94.8429	91.2265	27.7211	24.6148	26.5956	147.5	94.6729	98.5544	60.3341	47.7741	39.8659	147.5	92.582	68.1323	40.8663	40.3411	36.1945
148	94.8429	90.7363	27.2309	23.6345	26.1054	148	94.6729	98.5544	60.3341	47.2839	39.8659	148	92.582	70.093	40.3762	40.3411	36.1945
148.5	94.8429	90.7363	27.7211	24.6148	25.6152	148.5	94.6729	98.5544	60.3341	47.2839	39.8659	148.5	92.582	70.5832	40.3762	39.8509	34.7239
149	94.8429	91.2265	28.2113	24.6148	25.6152	149	94.6729	98.5544	60.3341	46.7937	39.3758	149	92.582	69.6028	40.8663	39.8509	33.7435
149.5	94.8429	91.2265	27.7211	24.6148	26.5956	149.5	94.6729	98.5544	59.8439	46.7937	39.3758	149.5	92.582	68.6224	40.3762	39.8509	33.2533
150	94.8429	90.7363	27.7211	24.1246	26.1054	150	94.6729	98.5544	59.8439	46.7937	39.3758	150	92.582	67.6421	39.886	39.8509	33.7435
150.5	94.8429	90.7363	26.7407	24.6148	26.1054	150.5	94.6729	98.5544	59.8439	46.7937	39.3758	150.5	92.582	67.6421	39.886	39.3607	35.2141
151	94.8429	90.7363	26.7407	24.6148	26.1054	151	94.6729	98.5544	59.8439	46.3035	39.3758	151	92.582	67.6421	39.886	39.3607	34.7239
151.5	94.8429	90.7363	27.2309	24.6148	26.1054	151.5	94.6729	98.5544	59.8439	46.3035	39.3758	151.5	92.582	67.1519	40.3762	39.3607	33.2533
152	94.8429	90.7363	27.2309	24.6148	25.6152	152	94.6729	98.0642	59.3537	46.3035	39.3758	152	92.0918	67.6421	39.886	39.3607	33.7435
152.5	94.8429	90.7363	26.7407	24.1246	25.6152	152.5	94.6729	98.5544	59.8439	46.7937	39.3758	152.5	92.0918	67.6421	39.886	38.8705	36.6847
153	94.8429	90.7363	26.7407	23.6345	25.6152	153	94.6729	98.5544	59.3537	46.3035	38.8856	153	92.0918	69.1126	39.886	39.3607	33.7435
153.5	94.8429	90.7363	26.2505	24.1246	25.6152	153.5	94.6729	98.0642	59.3537	46.3035	38.8856	153.5	92.0918	70.093	39.886	38.8705	32.7631
154	94.8429	90.7363	26.7407	24.1246	25.1251	154	94.6729	98.0642	59.3537	46.3035	38.8856	154	92.0918	68.1323	39.886	38.8705	32.2729
154.5	94.8429	90.7363	26.2505	24.1246	25.1251	154.5	94.6729	98.0642	59.3537	45.8133	38.8856	154.5	92.0918	68.1323	39.886	38.8705	32.2729
155	94.8429	90.7363	26.7407	24.1246	25.6152	155	94.6729	98.0642	59.3537	45.8133	38.3954	155	92.0918	67.1519	39.3958	38.8705	32.2729
155.5	94.8429	90.7363	26.2505	24.1246	25.1251	155.5	94.6729	98.0642	58.8635	45.8133	38.3954	155.5	92.0918	66.6617	39.3958	38.8705	33.2533
156	94.8429	90.7363	26.7407	23.6345	25.6152	156	94.1827	98.0642	58.8635	46.3035	37.9052	156	92.0918	67.6421	39.3958	38.3804	32.2729
156.5	94.8429	90.7363	26.2505	23.1443	25.6152	156.5	94.1827	98.0642	58.8635	45.8133	38.3954	156.5	92.0918	67.1519	39.3958	37.8902	32.2729
157	94.8429	90.7363	25.7603	23.6345	25.6152	157	94.1827	98.0642	58.8635	45.8133	38.3954	157	92.0918	68.1323	39.3958	38.3804	31.7827
157.5	94.3527	90.7363	26.2505	24.1246	24.6349	157.5	94.1827	98.0642	58.8635	45.3231	37.9052	157.5	92.0918	69.6028	38.9056	37.8902	32.2729
158	94.8429	90.7363	26.2505	23.6345	25.1251	158	94.1827	98.0642	58.8635	45.3231	37.9052	158	92.0918	70.093	38.9056	38.3804	31.7827
158.5	94.3527	90.7363	26.2505	23.6345	24.6349	158.5	94.1827	98.0642	58.8635	45.3231	37.9052	158.5	92.0918	69.1126	38.9056	37.8902	31.2925
159	94.3527	90.7363	26.2505	23.1443	24.6349	159	94.1827	98.0642	58.3733	45.8133	37.9052	159	92.0918	69.6028	39.3958	38.3804	31.7827
159.5	94.3527	90.7363	26.2505	23.1443	24.6349	159.5	94.1827	98.0642	58.3733	45.8133	37.9052	159.5	91.6016	70.093	38.9056	37.8902	32.2729
160	94.3527	90.7363	26.2505	23.6345	25.1251	160	94.1827	98.0642	58.3733	45.8133	37.415	160	92.0918	68.1323	38.9056	37.4	31.2925
160.5	94.3527	90.2461	25.7603	23.6345	24.6349	160.5	94.1827	97.574	58.3733	45.3231	37.415	160.5	91.6016	67.1519	38.9056	37.8902	31.2925
161	94.3527	90.2461	25.7603	22.6541	24.6349	161	94.1827	97.574	58.3733	44.8329	37.415	161	91.6016	66.1715	38.4154	37.4	37.1749
161.5	94.3527	90.7363	25.7603	23.1443	24.6349	161.5	94.1827	97.574	57.8832	44.8329	36.9248	161.5	91.6016	68.6224	38.4154	37.8902	33.7435
162	94.3527	90.2461	25.7603	22.6541	24.6349	162	94.1827	98.0642	57.8832	44.8329	36.9248	162	91.6016	69.1126	38.9056	37.8902	31.2925
162.5	94.3527	90.2461	26.2505	22.6541	25.1251	162.5	94.1827	98.0642	57.8832	44.8329	36.9248	162.5	91.6016	67.6421	38.9056	37.8902	31.2925
163	94.3527	90.2461	26.2505	22.1639	24.6349	163	94.1827	97.574	57.8832	44.8329	36.9248	163	91.6016	67.6421	38.4154	37.4	30.8023
163.5	94.3527	90.2461	25.7603	22.6541	24.6349	163.5	94.1827	98.0642	57.8832	44.8329	36.9248	163.5	91.6016	67.6421	37.9252	36.9098	32.2729
164	94.3527	90.2461	25.2701	22.6541	24.6349	164	94.1827	97.574	57.8832	44.8329	36.9248	164	91.6016	66.6617	38.4154	36.9098	32.2729
164.5	94.3527	90.2461	25.2701	22.1639	25.1251	164.5	94.1827	98.0642	57.393	44.3427	36.9248	164.5	91.6016	65.6813	38.4154	37.4	32.2729
165	94.3527	90.2461	25.2701	22.6541	24.6349	165	94.1827	98.0642	57.393	44.3427	36.9248	165	91.6016	65.6813	37.9252	37.4	30.8023
165.5	94.3527	90.2461	25.7603	23.1443	24.1447	165.5	94.1827	97.574	57.393	44.3427	36.9248	165.5	91.6016	66.6617	37.9252	37.4	30.3121
166	94.3527	90.2461	25.2701	22.1639	24.1447	166	94.1827	97.574	57.393	44.8329	36.4346	166	91.6016	64.2107	38.4154	36.4196	30.3121
166.5	94.3527	90.2461	25.2701	22.1639	24.1447	166.5	94.1827	97.574	57.393	44.3427	35.9444	166.5	91.6016	64.2107	37.9252	36.9098	29.8219
167	94.3527	90.2461	25.2701	22.6541	24.1447	167	94.1827	97.574	56.9028	44.8329	36.4346	167	91.6016	65.1911	37.9252	36.4196	30.3121
167.5	94.3527	90.2461	24.7799	22.6541	24.1447	167.5	93.6925	97.574	56.9028	44.3427	36.4346	167.5	91.6016	66.1715	37.9252	36.9098	32.2729
168	94.3527	90.2461	24.7799	22.1639	24.1447	168	94.1827	98.0642	56.9028	43.8525	36.4346	168	91.6016	65.1911	37.9252	35.9294	31.2925
168.5	94.3527	90.2461	25.2701	22.1639	24.1447	168.5	93.6925	97.574	57.393	43.8525	35.9444	168.5	91.1114	66.1715	37.435	36.4196	30.8023
169	94.3527	90.2461	24.7799	23.1443	23.6545	169	93.6925	97.574	56.9028	44.3427	35.9444	169	91.1114	68.1323	37.435	36.4196	30.3121
169.5	94.3527	90.2461	24.7799	22.1639	24.1447	169.5	93.6925	97.574	56.9028	43.8525	36.4346	169.5	91.1114	66.6617	37.435	36.4196	30.3121
170	94.3527	90.2461	24.7799	22.6541	24.1447	170	94.1827	97.574	56.9028	43.8525	35.9444	170	91.1114	66.6617	37.435	36.4196	29.8219
170.5	94.3527	90.2461	24.2897	22.1639	23.6545	170.5	93.6925	97.574	56.9028	43.8525	35.9444	170.5	91.1114	66.6617	37.9252	36.4196	29.8219
171	94.3527	90.2461	24.7799	21.6737	23.6545	171	93.6925	97.574	56.9028	43.8525	35.9444	171	91.1114	66.1715	37.435	36.4196	29.8219
171.5	94.3527	90.2461	24.7799	21.6737	23.6545	171.5	93.6925	97.574	56.9028	43.8525	35.9444	171.5	91.1114	66.1715	37.435	35.9294	29.3317
172	94.3527	90.2461	24.7799	22.1639	23.6545	172	93.6925	97.574	56.4126	43.8525	35.9444	172	91.1114	66.1715	37.435	35.9294	29.8219
172.5	93.8625	90.2461	25.2701	22.1639	23.6545	172.5	93.6925	97.574	56.4126	43.8525	35.9444	172.5	91.1114	66.6617	37.435	35.9294	32.2729
173	94.3527	90.2461	25.2701	22.1639	23.6545	173	93.6925	97.574	56.4126	43.3623	35.4542	173	91.1114	67.1519	37.435	35.9294	30.8023
173.5	93.8625	90.2461	24.7799	22.1639	23.1643	173.5	93.6925	97.574	56.4126	42.8721	35.4542	173.5	91.1114	65.1911	37.435	35.4392	34.2337
174	93.8625	90.2461	24.7799	22.1639	23.6545	174	93.6925	97.0838	56.4126	43.3623	35.4542	174	91.1114	65.1911	36.9448	35.4392	33.2533
174.5	93.8625	90.2461	24.7799	21.6737	23.1643	174.5	93.6925	97.574	56.4126	42.8721	35.4542	174.5	91.1114	64.2107	36.9448	35.9294	30.8023
175	93.8625	90.2461	24.7799	22.1639	23.1643	175	93.6925	97.574	56.4126	42.8721	35.4542	175	91.1114	65.1911	36.9448	35.9294	29.8219
175.5	93.8625	89.7559	24.2897	21.6737	23.6545	175.5	93.6925	97.0838	55.9224	42.8721	35.4542	175.5	91.1114	66.1715	36.9448	35.4392	29.3317
176	93.8625	89.7559	24.7799	21.6737	23.1643	176	93.6925	97.574	56.4126	43.3623	35.4542	176	91.1114	67.1519	36.9448	35.4392	28.8415
176.5	93.8625	90.2461	24.7799	21.1835	23.6545	176.5	93.6925	97.0838	55.9224	42.8721	34.964	176.5	91.1114	67.1519	36.9448	34.949	29.3317
177	93.8625	89.7559	24.2897	21.1835	23.6545	177	93.6925	97.0838	55.9224	42.8721	34.964	177	91.1114	65.1911	36.9448	35.4392	30.8023
177.5	93.8625	89.7559	24.7799	21.6737	23.1643	177.5	93.6925	97.0838	55.9224	42.8721	34.964	177.5	90.6212	66.1715	36.4546	35.4392	30.8023
178	93.8625	89.7559	24.7799	21.1835	22.6741	178	93.6925	97.0838	55.9224	42.8721	34.964	178	90.6212	67.1519	36.9448	34.949	29.3317
178.5	93.8625	89.7559	24.2897	21.1835	22.6741	178.5	93.6925	97.0838	55.9224	42.8721	34.964	178.5	91.1114	64.2107	36.9448	34.949	28.8415
179	93.8625	89.7559	23.7995	21.6737	23.1643	179	93.6925	97.0838	55.9224	42.382	34.4738	179	90.6212	63.7205	36.4546	34.4588	28.8415
179.5	93.8625	89.7559	24.2897	21.6737	22.6741	179.5	93.2023	97.0838	55.9224	42.382	34.4738	179.5	90.6212	63.2303	36.4546	34.4588	28.8415
180	93.8625	89.7559	24.2897	21.1835	22.6741	180	93.2023	97.0838	55.9224	42.382	34.4738	180	90.6212	64.2107	36.4546	34.4588	28.8415
180.5	93.8625	89.7559	24.2897	21.1835	22.1839	180.5	93.2023	97.0838	55.4322	42.382	34.4738	180.5	90.6212	64.2107	35.9644	34.4588	28.8415
181	93.8625	89.7559	24.7799	20.6933	23.1643	181	93.2023	97.0838	55.4322	42.382	33.9836	181	90.6212	67.1519	35.9644	34.949	30.3121
181.5	93.8625	89.7559	24.2897	20.6933	23.1643	181.5	93.2023	97.0838	55.4322	42.382	34.4738	181.5	90.6212	68.1323	35.9644	34.949	28.8415
182	93.8625	89.7559	23.7995	20.6933	23.1643	182	93.6925	97.0838	55.4322	42.382	33.9836	182	90.6212	66.6617	35.9644	34.4588	28.3513
182.5	93.8625	89.7559	23.3093	21.6737	22.6741	182.5	93.2023	97.0838	55.4322	42.8721	33.9836	182.5	90.6212	64.2107	35.9644	34.949	28.3513
183	93.8625	89.7559	23.7995	22.1639	22.6741	183	93.2023	97.0838	55.4322	42.382	33.9836	183	90.6212	66.1715	36.4546	34.4588	28.3513
183.5	93.8625	89.7559	23.7995	21.1835	22.6741	183.5	93.2023	97.0838	55.4322	42.382	34.4738	183.5	90.6212	66.6617	36.4546	33.9686	28.8415
184	93.8625	89.7559	23.7995	21.6737	23.1643	184	93.2023	96.5936	55.4322	41.8918	34.4738	184	90.6212	67.6421	36.4546	34.4588	29.3317
184.5	93.8625	89.7559	23.7995	21.6737	23.1643	184.5	93.2023	96.5936	55.4322	41.8918	34.4738	184.5	90.6212	65.6813	35.9644	34.4588	28.3513
185	93.8625	89.7559	23.7995	21.1835	22.6741	185	93.2023	96.5936	54.942	41.8918	33.9836	185	90.6212	64.7009	35.9644	33.4784	28.8415
185.5	93.8625	89.7559	23.3093	21.1835	23.1643	185.5	93.2023	96.5936	54.942	42.382	33.4934	185.5	90.6212	65.6813	35.9644	33.9686	28.3513
186	93.8625	89.7559	23.3093	20.6933	23.1643	186	93.2023	96.5936	54.942	41.8918	33.9836	186	90.6212	64.2107	35.4742	33.9686	28.3513
186.5	93.8625	89.7559	24.2897	20.6933	22.6741	186.5	93.2023	97.0838	54.942	41.8918	33.9836	186.5	90.6212	62.7401	35.9644	33.9686	28.8415
187	93.8625	89.7559	23.7995	20.6933	22.6741	187	93.2023	97.0838	54.942	41.8918	33.4934	187	90.6212	62.7401	35.9644	33.9686	28.8415
187.5	93.3723	89.7559	23.3093	20.6933	22.6741	187.5	93.2023	97.0838	54.942	41.8918	33.9836	187.5	90.1311	64.2107	35.9644	33.9686	29.8219
188	93.3723	89.7559	23.3093	20.6933	22.1839	188	93.2023	97.0838	54.942	41.8918	33.9836	188	90.1311	67.1519	35.9644	33.9686	28.8415
188.5	93.3723	89.7559	23.7995	20.6933	22.1839	188.5	93.2023	97.0838	54.942	41.4016	33.9836	188.5	90.1311	65.6813	35.9644	33.4784	27.8611
189	93.3723	89.7559	23.7995	21.1835	22.6741	189	93.2023	96.5936	54.942	41.4016	33.4934	189	90.1311	65.1911	35.4742	33.4784	27.8611
189.5	93.3723	89.7559	23.7995	21.1835	22.6741	189.5	93.2023	96.5936	54.942	41.8918	33.4934	189.5	90.1311	63.2303	35.9644	33.9686	27.8611
190	93.3723	89.7559	23.3093	20.6933	23.1643	190	93.2023	96.5936	54.4518	41.8918	33.4934	190	90.1311	64.2107	35.4742	33.9686	28.8415
190.5	93.3723	89.7559	23.3093	20.2031	23.1643	190.5	93.2023	96.5936	54.4518	41.4016	33.4934	190.5	90.1311	63.7205	35.4742	33.4784	30.3121
191	93.3723	89.7559	23.3093	20.2031	22.6741	191	92.7121	97.0838	54.4518	41.4016	33.4934	191	90.1311	63.2303	35.4742	32.9882	28.3513
191.5	93.8625	89.7559	22.8191	20.2031	22.6741	191.5	92.7121	96.5936	54.942	41.4016	33.4934	191.5	90.1311	64.2107	35.4742	33.4784	27.3709
192	93.3723	89.7559	22.8191	20.6933	22.1839	192	93.2023	96.5936	54.4518	41.4016	33.0032	192	90.1311	64.2107	35.4742	32.9882	27.3709
192.5	93.3723	89.7559	22.8191	20.6933	22.1839	192.5	92.7121	96.5936	54.4518	41.4016	33.0032	192.5	90.1311	65.6813	35.4742	33.4784	27.3709
193	93.3723	89.7559	22.8191	20.2031	22.6741	193	92.7121	96.5936	54.4518	41.4016	33.0032	193	90.1311	67.6421	35.4742	32.9882	28.3513
193.5	93.3723	89.7559	23.3093	20.6933	22.6741	193.5	92.7121	96.5936	54.4518	40.9114	33.0032	193.5	90.1311	64.7009	34.984	32.9882	30.8023
194	93.3723	89.7559	23.7995	20.2031	23.1643	194	92.7121	96.5936	54.4518	41.8918	33.0032	194	90.1311	63.7205	34.984	32.9882	29.8219
194.5	93.3723	89.2657	23.3093	20.2031	22.6741	194.5	92.7121	96.5936	54.4518	40.9114	33.0032	194.5	90.1311	63.2303	34.984	32.9882	27.8611
195	93.3723	89.7559	22.3289	20.2031	22.1839	195	92.7121	96.5936	53.9616	40.9114	33.0032	195	90.1311	63.7205	34.984	32.9882	27.8611
195.5	93.3723	89.2657	22.8191	20.2031	21.6937	195.5	92.7121	96.5936	53.9616	40.4212	32.513	195.5	90.1311	62.7401	35.4742	32.9882	27.3709
196	93.3723	89.2657	22.8191	20.2031	22.1839	196	92.7121	96.5936	53.9616	40.9114	32.513	196	90.1311	63.2303	34.984	32.9882	27.3709
196.5	93.3723	89.7559	23.3093	19.7129	22.1839	196.5	92.7121	96.5936	53.9616	40.9114	33.0032	196.5	90.1311	62.7401	34.984	32.9882	28.8415
197	93.3723	89.2657	23.3093	20.2031	22.1839	197	92.7121	96.5936	53.9616	40.9114	33.0032	197	90.1311	61.7597	34.984	32.9882	27.8611
197.5	93.3723	89.2657	22.8191	20.2031	22.6741	197.5	92.7121	96.5936	53.9616	40.9114	33.0032	197.5	90.1311	61.2695	34.984	32.498	27.3709
198	93.3723	89.2657	22.3289	20.2031	22.1839	198	92.7121	96.5936	53.9616	40.9114	33.0032	198	90.1311	64.2107	34.984	32.498	26.8808
198.5	93.3723	89.2657	22.8191	19.7129	22.1839	198.5	92.7121	97.0838	53.9616	40.9114	32.513	198.5	90.1311	65.1911	34.984	32.498	26.8808
199	93.3723	89.2657	22.8191	19.7129	21.6937	199	92.7121	96.5936	53.9616	40.9114	32.513	199	90.1311	63.7205	34.4938	32.498	27.3709
199.5	93.3723	89.2657	23.3093	19.7129	21.6937	199.5	92.7121	96.1034	53.9616	40.9114	32.513	199.5	89.6409	65.1911	34.4938	32.498	27.3709
200	93.3723	89.2657	22.8191	19.2227	22.1839	200	92.7121	96.5936	53.9616	40.4212	32.513	200	89.6409	64.2107	34.984	32.498	26.8808
200.5	93.3723	89.2657	22.8191	19.7129	21.6937	200.5	92.7121	96.1034	53.9616	40.4212	32.513	200.5	89.6409	62.7401	34.4938	32.498	26.8808
201	93.3723	89.2657	22.8191	19.2227	22.1839	201	92.7121	96.1034	53.9616	40.9114	32.513	201	89.6409	63.7205	34.4938	32.498	26.3906
201.5	93.3723	89.2657	22.3289	19.2227	21.6937	201.5	92.7121	96.1034	53.4714	40.9114	32.513	201.5	90.1311	64.2107	34.4938	32.0078	27.3709
202	93.3723	89.2657	22.3289	19.2227	22.6741	202	92.7121	96.5936	53.4714	40.9114	32.513	202	89.6409	63.7205	34.984	32.0078	28.3513
202.5	93.3723	89.2657	22.8191	19.7129	22.6741	202.5	92.7121	96.5936	53.4714	40.9114	32.513	202.5	89.6409	65.1911	34.984	32.498	27.8611
203	93.3723	89.2657	22.3289	19.2227	22.1839	203	92.7121	96.1034	53.4714	40.4212	32.513	203	89.6409	62.2499	34.4938	32.0078	26.8808
203.5	93.3723	89.2657	21.8387	19.7129	22.1839	203.5	92.7121	96.1034	53.4714	40.9114	32.513	203.5	89.6409	61.7597	34.4938	32.0078	29.8219
204	93.3723	89.2657	22.3289	19.7129	22.1839	204	92.7121	96.1034	53.4714	40.4212	32.513	204	89.6409	64.2107	34.4938	32.0078	26.8808
204.5	92.8822	89.2657	22.3289	19.2227	21.6937	204.5	92.7121	96.1034	53.4714	40.4212	32.0228	204.5	89.6409	63.2303	34.4938	32.0078	26.3906
205	93.3723	89.2657	21.8387	19.7129	22.1839	205	92.7121	96.1034	53.4714	40.4212	32.0228	205	89.6409	62.7401	34.984	32.0078	25.9004
205.5	93.3723	89.2657	22.3289	19.2227	21.6937	205.5	92.7121	96.1034	53.4714	40.9114	32.0228	205.5	89.6409	64.2107	34.4938	32.0078	27.3709
206	93.3723	89.2657	22.3289	19.2227	21.6937	206	92.7121	96.1034	52.9812	40.4212	32.0228	206	89.6409	65.6813	34.0036	32.0078	28.3513
206.5	93.3723	89.2657	22.3289	19.7129	21.6937	206.5	92.7121	96.1034	53.4714	39.931	32.0228	206.5	89.6409	63.7205	34.0036	32.0078	26.8808
207	93.3723	89.2657	22.3289	19.2227	21.6937	207	92.7121	96.5936	53.4714	40.4212	32.0228	207	89.6409	66.1715	34.0036	32.0078	25.9004
207.5	93.3723	89.2657	21.8387	19.2227	21.6937	207.5	92.7121	96.1034	52.9812	40.4212	31.5326	207.5	89.6409	64.2107	34.0036	32.0078	26.8808
208	93.3723	89.2657	21.8387	19.2227	21.2035	208	92.2219	96.1034	53.4714	39.931	31.5326	208	89.6409	64.2107	34.0036	32.0078	26.3906
208.5	92.8822	89.2657	21.8387	19.2227	21.6937	208.5	92.2219	96.1034	53.4714	40.4212	31.5326	208.5	89.6409	62.7401	34.0036	32.0078	27.3709
209	92.8822	89.2657	21.8387	18.7325	22.1839	209	92.7121	96.1034	52.9812	40.4212	31.5326	209	89.6409	61.7597	34.0036	32.0078	28.8415
209.5	92.8822	89.2657	21.8387	19.7129	22.1839	209.5	92.7121	96.1034	52.9812	39.931	31.5326	209.5	89.6409	63.2303	34.0036	32.0078	26.3906
210	93.3723	89.2657	21.8387	20.2031	22.1839	210	92.7121	96.1034	52.9812	40.4212	31.5326	210	89.6409	65.6813	34.0036	31.5176	25.9004
210.5	93.3723	89.2657	21.8387	19.7129	22.1839	210.5	92.2219	96.1034	52.9812	40.4212	31.5326	210.5	89.6409	64.7009	34.4938	31.5176	25.9004
211	92.8822	89.2657	21.8387	19.2227	21.6937	211	92.7121	96.5936	52.9812	39.931	31.5326	211	89.6409	62.2499	34.0036	31.5176	25.9004
211.5	92.8822	89.2657	21.8387	19.7129	22.1839	211.5	92.7121	96.1034	52.9812	39.931	31.5326	211.5	89.6409	62.2499	34.0036	32.0078	25.9004
212	92.8822	89.2657	21.8387	19.2227	21.6937	212	92.2219	96.1034	52.9812	39.931	31.5326	212	89.6409	62.7401	34.0036	31.5176	26.3906
212.5	92.8822	89.2657	21.8387	18.7325	21.6937	212.5	92.7121	96.1034	52.9812	39.931	31.5326	212.5	89.6409	62.7401	34.0036	31.5176	25.9004
213	92.8822	89.2657	21.3485	18.7325	22.1839	213	92.7121	96.1034	52.9812	39.931	31.5326	213	89.6409	60.7793	34.0036	31.5176	26.8808
213.5	92.8822	88.7755	21.3485	19.2227	21.6937	213.5	92.2219	96.1034	52.9812	39.931	31.5326	213.5	89.6409	63.2303	34.0036	31.5176	27.3709
214	92.8822	88.7755	21.8387	19.2227	21.6937	214	92.2219	96.1034	52.9812	39.931	31.5326	214	89.6409	63.7205	34.0036	31.5176	26.3906
214.5	92.8822	89.2657	22.3289	18.7325	21.2035	214.5	92.2219	95.6132	52.9812	39.931	31.0424	214.5	89.6409	63.7205	34.0036	31.0274	25.9004
215	92.8822	89.2657	21.8387	19.2227	21.6937	215	92.2219	95.6132	52.9812	39.931	31.0424	215	89.1507	61.7597	34.0036	31.0274	29.3317
215.5	92.8822	88.7755	21.3485	18.7325	21.2035	215.5	92.2219	96.1034	52.491	39.931	31.0424	215.5	89.1507	61.7597	34.0036	31.0274	27.8611
216	92.8822	88.7755	21.3485	18.7325	21.6937	216	92.2219	96.1034	52.9812	39.931	31.0424	216	89.1507	61.7597	34.0036	31.0274	26.3906
216.5	92.8822	88.7755	20.8583	18.7325	21.6937	216.5	92.2219	95.6132	52.491	39.931	31.0424	216.5	89.1507	62.2499	33.5134	31.0274	25.4102
217	92.8822	88.7755	21.3485	19.7129	21.2035	217	92.2219	95.6132	52.491	39.931	30.5522	217	89.1507	60.2891	33.5134	31.5176	25.9004
217.5	92.8822	88.7755	21.8387	19.2227	21.2035	217.5	92.2219	95.6132	52.491	39.931	30.5522	217.5	89.1507	61.2695	33.5134	31.0274	25.9004
218	92.8822	88.7755	21.3485	18.7325	21.6937	218	92.2219	95.6132	52.491	39.931	31.0424	218	89.1507	65.1911	33.5134	31.0274	25.4102
218.5	92.8822	88.7755	21.3485	19.2227	21.2035	218.5	92.2219	96.1034	52.491	39.931	31.0424	218.5	89.1507	65.1911	34.0036	31.0274	24.92
219	92.8822	88.7755	20.8583	18.7325	21.2035	219	92.2219	96.1034	52.491	39.4408	31.0424	219	89.1507	64.2107	33.5134	31.5176	24.92
219.5	92.8822	88.7755	21.3485	18.2423	21.6937	219.5	92.2219	95.6132	52.491	39.4408	31.0424	219.5	89.1507	63.2303	33.5134	31.0274	24.92
220	92.8822	88.7755	21.3485	18.7325	21.6937	220	92.2219	95.6132	52.491	39.4408	31.0424	220	89.1507	62.7401	33.5134	31.0274	27.3709
220.5	92.8822	88.7755	21.3485	18.7325	21.2035	220.5	92.2219	95.6132	52.491	39.4408	30.5522	220.5	89.1507	60.7793	33.5134	30.5372	25.9004
221	92.8822	88.7755	20.8583	19.2227	21.6937	221	92.2219	95.6132	52.491	39.4408	30.5522	221	89.1507	62.2499	33.5134	31.0274	25.4102
221.5	92.8822	88.7755	20.8583	18.7325	21.6937	221.5	92.2219	95.6132	52.491	39.4408	30.5522	221.5	89.1507	62.2499	33.0232	30.047	24.92
222	92.8822	88.7755	20.8583	18.7325	21.2035	222	92.2219	95.6132	52.491	39.4408	31.0424	222	89.1507	62.2499	33.5134	30.5372	24.92
222.5	92.8822	88.7755	21.3485	18.7325	21.2035	222.5	92.2219	95.6132	52.0008	39.931	30.5522	222.5	89.1507	63.7205	33.5134	31.0274	25.4102
223	92.8822	88.7755	20.8583	18.7325	21.6937	223	92.2219	95.6132	52.491	39.931	31.0424	223	89.1507	61.7597	33.5134	31.0274	24.92
223.5	92.8822	88.7755	20.8583	19.2227	21.2035	223.5	92.2219	95.6132	52.0008	39.4408	30.5522	223.5	89.1507	64.2107	33.5134	30.5372	24.92
224	92.8822	88.7755	20.8583	18.7325	21.2035	224	92.2219	95.6132	52.0008	39.4408	30.5522	224	89.1507	63.2303	33.5134	30.5372	24.4298
224.5	92.8822	88.7755	20.8583	18.2423	21.2035	224.5	92.2219	95.6132	52.0008	39.4408	30.062	224.5	89.1507	62.7401	33.5134	31.0274	24.92
225	92.8822	88.7755	21.3485	19.2227	20.7133	225	92.2219	95.6132	52.0008	39.4408	30.062	225	89.1507	63.2303	33.5134	30.5372	24.4298
225.5	92.8822	88.7755	21.3485	19.2227	20.7133	225.5	92.2219	95.6132	52.0008	39.4408	30.5522	225.5	89.1507	63.2303	33.0232	30.047	24.4298
226	92.8822	88.7755	20.8583	18.7325	21.2035	226	92.2219	95.6132	52.0008	39.4408	30.062	226	89.1507	62.7401	33.0232	30.5372	25.9004
226.5	92.8822	88.7755	20.8583	18.2423	21.2035	226.5	92.2219	95.6132	52.0008	38.9506	30.062	226.5	89.1507	62.7401	33.0232	30.5372	25.9004
227	92.8822	88.7755	20.8583	18.7325	21.6937	227	92.2219	95.6132	52.0008	39.4408	30.062	227	89.1507	63.7205	33.5134	30.5372	24.4298
227.5	92.8822	88.7755	20.8583	18.7325	20.7133	227.5	92.2219	95.6132	52.0008	39.4408	30.5522	227.5	89.1507	63.2303	33.0232	30.5372	24.4298
228	92.8822	88.7755	20.8583	19.2227	21.6937	228	92.2219	95.6132	52.0008	39.4408	30.062	228	89.1507	61.7597	33.0232	30.5372	23.9396
228.5	92.8822	88.7755	20.8583	18.7325	21.2035	228.5	92.2219	95.6132	52.0008	39.4408	30.062	228.5	89.1507	59.3087	33.0232	30.5372	24.4298
229	92.8822	88.7755	21.3485	18.2423	21.2035	229	92.2219	95.6132	52.0008	38.9506	30.062	229	89.1507	59.7989	33.0232	30.047	24.4298
229.5	92.8822	88.7755	20.8583	17.7521	20.7133	229.5	92.2219	95.6132	52.0008	38.9506	30.062	229.5	88.6605	61.2695	32.533	30.5372	24.92
230	92.8822	88.7755	20.8583	18.2423	21.2035	230	92.2219	95.6132	52.0008	38.9506	30.062	230	88.6605	61.7597	32.533	30.5372	24.4298
230.5	92.8822	88.7755	20.8583	18.2423	21.2035	230.5	92.2219	95.6132	52.0008	38.9506	30.062	230.5	89.1507	62.2499	32.533	30.5372	25.4102
231	92.8822	88.7755	20.3681	18.7325	20.7133	231	92.2219	95.6132	52.0008	38.9506	30.062	231	89.1507	61.7597	33.0232	30.047	24.4298
231.5	92.8822	88.7755	20.8583	18.2423	20.7133	231.5	92.2219	95.123	52.0008	38.9506	30.062	231.5	88.6605	61.7597	33.5134	30.047	24.4298
232	92.8822	88.7755	20.8583	18.2423	21.2035	232	92.2219	95.123	52.0008	38.9506	30.062	232	88.6605	62.7401	33.0232	30.047	24.4298
232.5	92.8822	88.7755	20.8583	18.2423	21.2035	232.5	92.2219	95.123	52.0008	39.4408	30.062	232.5	88.6605	63.2303	33.0232	30.047	24.92
233	92.8822	88.7755	20.8583	18.2423	21.2035	233	92.2219	95.123	51.5106	39.4408	30.062	233	88.6605	63.7205	33.0232	30.047	26.8808
233.5	92.8822	88.7755	20.8583	18.2423	20.7133	233.5	92.2219	95.123	52.0008	38.9506	30.062	233.5	88.6605	62.2499	33.0232	30.047	24.4298
234	92.8822	88.2853	20.8583	18.2423	20.7133	234	92.2219	95.6132	51.5106	38.9506	29.5718	234	88.6605	61.2695	33.0232	29.5568	23.9396
234.5	92.8822	88.2853	20.8583	18.7325	20.7133	234.5	92.2219	95.6132	52.0008	38.9506	29.5718	234.5	88.6605	62.2499	33.0232	29.5568	23.4494
235	92.392	88.7755	20.8583	18.2423	21.2035	235	92.2219	95.6132	51.5106	38.9506	29.5718	235	88.6605	62.2499	32.533	30.047	23.4494
235.5	92.8822	88.2853	20.8583	18.2423	21.2035	235.5	91.7317	95.123	51.5106	38.4604	29.0816	235.5	88.6605	63.7205	32.533	29.5568	23.9396
236	92.392	88.2853	20.3681	18.7325	21.2035	236	91.7317	95.123	51.5106	38.4604	29.5718	236	88.6605	63.7205	32.533	29.5568	24.4298
236.5	92.8822	88.2853	20.8583	18.2423	21.2035	236.5	92.2219	95.6132	51.5106	38.9506	30.062	236.5	88.6605	62.7401	32.533	29.5568	25.9004
237	92.392	88.7755	20.8583	18.2423	21.2035	237	91.7317	95.6132	51.5106	38.9506	29.5718	237	88.6605	61.2695	32.533	29.5568	24.4298
237.5	92.392	88.7755	20.3681	18.2423	20.7133	237.5	91.7317	95.6132	51.5106	38.9506	29.5718	237.5	88.6605	60.7793	32.533	29.5568	23.9396
238	92.392	88.7755	19.878	17.7521	21.2035	238	91.7317	95.6132	51.5106	38.9506	29.5718	238	88.6605	61.7597	32.533	29.5568	23.9396
238.5	92.392	88.2853	20.3681	17.7521	21.2035	238.5	91.7317	95.6132	51.5106	38.4604	29.5718	238.5	88.6605	62.2499	32.533	29.5568	24.92
239	92.392	88.7755	20.3681	17.7521	20.7133	239	91.7317	95.123	51.5106	38.4604	29.5718	239	88.6605	62.7401	32.533	29.5568	24.4298
239.5	92.392	88.2853	20.3681	18.2423	20.7133	239.5	91.7317	95.6132	51.5106	38.4604	29.5718	239.5	88.6605	62.7401	32.533	29.5568	24.92
240	92.392	88.2853	20.3681	17.7521	20.7133	240	91.7317	95.6132	51.5106	38.4604	29.5718	240	88.6605	61.7597	32.533	29.5568	23.4494
240.5	92.392	88.2853	20.8583	17.7521	20.7133	240.5	92.2219	95.123	51.5106	38.4604	29.0816	240.5	88.6605	61.7597	32.533	29.5568	23.4494
241	92.392	88.2853	20.3681	18.7325	20.7133	241	91.7317	95.123	51.5106	38.4604	29.0816	241	88.6605	62.2499	32.533	29.5568	23.4494
241.5	92.392	88.2853	20.3681	18.2423	20.2231	241.5	91.7317	95.123	51.5106	38.9506	29.5718	241.5	88.6605	61.2695	32.0428	29.0666	24.92
242	92.392	88.2853	20.3681	18.7325	20.7133	242	91.7317	95.123	51.5106	38.4604	29.5718	242	88.6605	60.7793	32.533	29.5568	23.9396
242.5	92.392	88.2853	20.3681	18.7325	20.7133	242.5	91.7317	95.123	51.5106	38.4604	29.0816	242.5	88.6605	60.7793	32.533	29.5568	23.4494
243	92.392	88.2853	20.3681	18.2423	20.7133	243	91.7317	95.123	51.5106	38.4604	29.0816	243	88.6605	61.2695	32.0428	29.5568	23.9396
243.5	92.392	88.2853	20.8583	18.2423	20.2231	243.5	91.7317	95.123	51.5106	38.4604	29.5718	243.5	88.6605	64.2107	32.0428	29.0666	23.4494
244	92.392	88.2853	20.8583	18.2423	20.7133	244	91.7317	95.123	51.5106	37.9702	29.0816	244	88.6605	65.6813	32.0428	29.5568	24.4298
244.5	92.392	88.2853	20.3681	17.7521	20.7133	244.5	91.7317	95.123	51.5106	38.4604	29.0816	244.5	88.6605	61.7597	32.0428	29.0666	27.8611
245	92.392	88.2853	19.878	17.7521	20.7133	245	91.7317	95.123	51.5106	38.4604	29.0816	245	88.6605	61.7597	32.0428	29.5568	25.9004
245.5	92.392	88.2853	20.3681	17.2619	20.7133	245.5	91.7317	95.123	51.5106	38.4604	29.5718	245.5	88.6605	60.7793	32.0428	29.5568	25.4102
246	92.392	88.2853	19.878	17.2619	21.6937	246	91.7317	95.6132	51.0204	38.4604	29.5718	246	88.6605	62.7401	32.0428	29.5568	23.4494
246.5	92.392	88.2853	19.878	17.7521	21.2035	246.5	91.7317	95.123	51.0204	37.9702	29.0816	246.5	88.6605	63.7205	32.0428	29.0666	23.4494
247	92.392	88.2853	19.878	17.7521	20.7133	247	91.7317	95.123	51.0204	37.9702	29.0816	247	88.6605	63.2303	32.0428	29.5568	23.4494
247.5	92.392	88.2853	20.3681	17.2619	20.2231	247.5	91.7317	95.123	51.0204	37.9702	29.0816	247.5	88.6605	61.2695	32.0428	29.0666	23.4494
248	92.392	88.2853	19.878	17.7521	20.2231	248	91.7317	95.123	51.0204	37.9702	29.0816	248	88.6605	58.8185	32.0428	29.0666	23.9396
248.5	92.392	88.2853	19.878	17.7521	20.2231	248.5	91.7317	94.6329	51.5106	37.9702	29.0816	248.5	88.6605	58.3283	32.0428	29.0666	23.9396
249	92.392	88.2853	20.8583	17.7521	20.2231	249	91.7317	95.123	51.0204	38.4604	29.0816	249	88.1703	58.3283	32.0428	29.5568	22.9592
249.5	92.392	88.2853	20.8583	17.7521	20.7133	249.5	91.7317	95.123	51.0204	37.9702	29.0816	249.5	88.1703	57.8381	32.0428	29.5568	23.4494
250	92.392	88.2853	20.3681	17.7521	20.7133	250	91.7317	94.6329	51.0204	37.9702	29.0816	250	88.1703	57.8381	32.0428	29.0666	22.9592
250.5	92.392	88.2853	19.878	17.7521	20.7133	250.5	91.7317	95.123	51.0204	37.9702	29.0816	250.5	88.6605	57.8381	31.5526	29.0666	23.4494
251	92.392	88.2853	20.3681	17.7521	20.7133	251	91.7317	95.123	51.0204	37.9702	29.0816	251	88.1703	57.8381	31.5526	29.0666	22.9592
251.5	92.392	88.2853	19.878	18.2423	20.7133	251.5	91.7317	95.123	51.0204	37.9702	29.0816	251.5	88.6605	57.8381	32.0428	29.0666	22.469
252	92.392	88.2853	19.878	17.7521	20.2231	252	91.7317	95.123	51.0204	37.9702	28.5914	252	88.6605	57.8381	32.0428	29.0666	22.469
252.5	92.392	88.2853	19.878	17.2619	20.2231	252.5	91.7317	95.123	51.0204	37.9702	28.5914	252.5	88.1703	57.8381	32.0428	29.0666	23.4494
253	92.392	88.2853	19.878	17.7521	20.2231	253	91.7317	95.123	51.0204	37.9702	29.0816	253	88.1703	57.8381	31.5526	29.0666	22.9592
253.5	92.392	88.2853	19.878	17.2619	21.2035	253.5	91.7317	95.123	51.0204	37.9702	28.5914	253.5	88.1703	57.8381	31.5526	29.0666	23.4494
254	92.392	88.2853	19.3878	17.2619	20.7133	254	91.7317	95.123	51.0204	37.9702	28.5914	254	88.1703	57.8381	31.5526	29.0666	22.9592
254.5	92.392	88.2853	19.878	17.2619	20.7133	254.5	91.7317	95.123	51.0204	37.9702	28.5914	254.5	88.1703	57.8381	31.5526	29.0666	24.4298
255	92.392	88.2853	19.878	17.2619	20.7133	255	91.7317	95.123	51.0204	37.48	28.5914	255	88.1703	57.8381	32.0428	29.0666	23.9396
255.5	92.392	88.2853	19.878	17.7521	20.2231	255.5	91.7317	95.123	51.0204	37.9702	28.5914	255.5	88.1703	57.8381	32.0428	28.5764	22.9592
256	92.392	88.2853	19.878	17.7521	20.2231	256	91.7317	94.6329	51.0204	37.9702	28.5914	256	88.1703	58.3283	31.5526	28.5764	23.9396
256.5	92.392	88.2853	19.3878	17.7521	20.2231	256.5	91.7317	95.123	51.0204	37.9702	28.5914	256.5	88.1703	57.8381	31.5526	29.0666	23.4494
257	92.392	88.2853	19.3878	18.2423	20.2231	257	91.2415	95.123	50.5302	37.9702	28.5914	257	88.1703	57.8381	31.5526	28.5764	22.9592
257.5	92.392	88.2853	19.3878	17.2619	20.2231	257.5	91.2415	94.6329	50.5302	37.9702	28.5914	257.5	88.1703	58.3283	31.5526	28.5764	22.9592
258	92.392	88.2853	18.8976	17.2619	20.2231	258	91.7317	95.123	50.5302	37.9702	28.5914	258	88.1703	57.8381	31.5526	28.5764	22.9592
258.5	92.392	88.2853	19.3878	17.2619	19.7329	258.5	91.7317	95.123	51.0204	37.9702	28.5914	258.5	88.1703	57.8381	31.5526	28.5764	22.469
259	92.392	88.2853	19.3878	17.2619	19.7329	259	91.2415	95.123	50.5302	37.48	28.5914	259	88.1703	57.8381	31.5526	28.5764	23.4494
259.5	92.392	88.2853	19.878	17.7521	20.2231	259.5	91.7317	95.123	50.5302	37.48	28.5914	259.5	88.1703	57.8381	31.5526	28.5764	22.469
260	92.392	88.2853	19.3878	17.7521	19.7329	260	91.7317	94.6329	50.5302	37.48	28.1012	260	88.1703	57.8381	31.5526	28.5764	22.9592
260.5	92.392	88.2853	19.878	17.7521	19.7329	260.5	91.7317	95.123	50.5302	37.48	28.5914	260.5	88.1703	57.8381	31.5526	29.0666	22.469
261	92.392	88.2853	19.3878	17.2619	19.7329	261	91.7317	95.123	50.5302	37.9702	28.5914	261	88.1703	57.8381	31.5526	28.5764	22.469
261.5	92.392	88.2853	19.3878	16.7717	20.2231	261.5	91.2415	95.123	50.5302	37.48	28.5914	261.5	88.1703	58.3283	31.5526	28.5764	22.9592
262	92.392	88.2853	19.3878	17.2619	20.2231	262	91.7317	95.123	50.5302	37.48	28.5914	262	88.1703	57.8381	31.5526	28.5764	22.9592
262.5	92.392	88.2853	19.3878	17.2619	20.7133	262.5	91.7317	95.123	50.5302	37.9702	28.1012	262.5	88.1703	57.8381	31.0624	28.5764	22.469
263	92.392	88.2853	19.3878	16.7717	20.2231	263	91.7317	94.6329	50.5302	37.48	28.5914	263	88.1703	57.8381	31.0624	28.5764	23.4494
263.5	92.392	88.2853	19.878	17.2619	20.2231	263.5	91.7317	94.6329	50.5302	37.9702	28.5914	263.5	88.1703	57.3479	31.0624	28.5764	24.4298
264	92.392	88.2853	19.3878	17.2619	20.7133	264	91.7317	94.6329	50.5302	37.48	28.5914	264	88.1703	57.8381	31.5526	28.5764	23.4494
264.5	92.392	88.2853	18.8976	17.2619	20.2231	264.5	91.7317	94.6329	50.5302	37.48	28.1012	264.5	88.1703	57.3479	31.5526	28.5764	22.469
265	92.392	88.2853	18.8976	17.2619	20.2231	265	91.7317	94.6329	50.5302	37.48	28.5914	265	88.1703	57.3479	31.5526	28.5764	21.9788
265.5	92.392	88.2853	18.8976	17.2619	20.2231	265.5	91.7317	94.6329	50.5302	37.48	28.1012	265.5	88.1703	57.8381	31.0624	28.0862	21.9788
266	92.392	88.2853	19.3878	17.2619	20.2231	266	91.7317	94.6329	50.5302	37.48	28.1012	266	88.1703	57.8381	31.0624	28.0862	21.9788
266.5	92.392	88.2853	19.3878	16.7717	20.2231	266.5	91.7317	94.6329	50.5302	37.48	28.1012	266.5	88.1703	57.8381	31.0624	28.0862	23.4494
267	92.392	88.2853	19.3878	16.7717	20.2231	267	91.7317	94.6329	50.5302	37.48	28.1012	267	88.1703	57.8381	31.5526	28.5764	23.4494
267.5	92.392	87.7951	19.3878	17.2619	19.7329	267.5	91.7317	94.6329	50.5302	37.48	28.1012	267.5	88.1703	58.3283	31.5526	28.5764	23.9396
268	92.392	87.7951	19.3878	16.7717	19.7329	268	91.7317	95.123	50.5302	36.9898	28.1012	268	88.1703	57.8381	31.0624	28.5764	22.469
268.5	92.392	87.7951	19.3878	17.2619	19.7329	268.5	91.7317	95.123	50.5302	37.48	28.1012	268.5	88.1703	58.3283	31.0624	28.0862	22.9592
269	92.392	87.7951	19.3878	17.2619	20.2231	269	91.2415	94.6329	50.5302	37.48	28.1012	269	88.1703	57.8381	31.0624	28.5764	22.469
269.5	92.392	87.7951	19.3878	16.7717	20.2231	269.5	91.2415	94.6329	50.5302	37.48	28.1012	269.5	88.1703	57.3479	31.0624	28.0862	21.9788
270	92.392	87.7951	19.3878	16.7717	19.7329	270	91.2415	94.6329	50.5302	37.48	28.1012	270	88.1703	57.8381	31.5526	28.0862	21.9788
270.5	92.392	87.7951	18.8976	16.7717	20.2231	270.5	91.2415	95.123	50.5302	36.9898	28.1012	270.5	88.1703	58.3283	31.0624	28.0862	21.9788
271	92.392	87.7951	19.3878	17.2619	19.7329	271	91.7317	94.6329	50.5302	36.9898	28.1012	271	88.1703	58.3283	31.0624	28.0862	23.9396
271.5	92.392	87.7951	18.8976	17.2619	19.7329	271.5	91.2415	94.6329	50.5302	36.9898	28.1012	271.5	88.1703	57.8381	31.0624	28.0862	21.9788
272	92.392	87.7951	18.8976	16.7717	19.2427	272	91.2415	94.6329	50.04	36.9898	28.1012	272	88.1703	57.3479	31.0624	27.596	21.4886
272.5	92.392	87.7951	19.3878	16.7717	19.7329	272.5	91.2415	94.6329	50.04	36.9898	28.1012	272.5	88.1703	57.3479	30.5722	27.596	21.4886
273	92.392	87.7951	19.3878	17.2619	20.2231	273	91.2415	94.6329	50.5302	36.9898	28.1012	273	88.1703	57.3479	30.5722	28.0862	21.9788
273.5	92.392	87.7951	19.3878	17.2619	19.7329	273.5	91.2415	94.6329	50.5302	36.9898	28.1012	273.5	88.1703	57.3479	31.0624	28.0862	23.4494
274	92.392	87.7951	19.3878	17.2619	19.7329	274	91.7317	94.6329	50.04	36.9898	28.1012	274	87.6801	57.3479	31.0624	28.0862	22.9592
274.5	92.392	87.7951	19.3878	16.7717	20.2231	274.5	91.2415	94.6329	50.04	36.9898	27.611	274.5	87.6801	57.3479	31.0624	27.596	21.4886
275	92.392	87.7951	18.8976	17.2619	20.2231	275	91.2415	94.6329	50.04	36.9898	28.1012	275	88.1703	57.3479	31.0624	27.596	21.9788
275.5	92.392	87.7951	18.8976	16.7717	20.2231	275.5	91.2415	94.6329	50.04	36.9898	27.611	275.5	88.1703	57.3479	31.0624	28.0862	21.9788
276	91.9018	87.7951	18.8976	16.7717	19.7329	276	91.2415	94.1427	50.04	36.9898	28.1012	276	88.1703	57.3479	30.5722	28.0862	26.3906
276.5	91.9018	87.7951	18.8976	16.7717	19.7329	276.5	91.7317	94.6329	50.04	36.9898	28.1012	276.5	88.1703	58.3283	30.5722	27.596	22.469
277	91.9018	87.7951	18.4074	16.7717	19.7329	277	91.2415	94.6329	50.04	36.9898	28.1012	277	88.1703	57.8381	30.5722	27.596	21.9788
277.5	91.9018	87.7951	18.8976	16.7717	19.7329	277.5	91.2415	94.6329	50.04	36.9898	28.1012	277.5	88.1703	57.3479	30.5722	27.596	21.4886
278	92.392	87.7951	19.3878	16.7717	19.7329	278	91.2415	94.6329	50.04	36.9898	28.1012	278	88.1703	57.3479	30.5722	27.596	21.4886
278.5	91.9018	87.7951	18.8976	17.2619	19.7329	278.5	91.2415	94.6329	50.04	36.9898	28.1012	278.5	87.6801	57.3479	30.5722	28.0862	21.4886
279	91.9018	87.7951	19.3878	16.7717	20.2231	279	91.7317	95.123	50.04	36.9898	28.1012	279	87.6801	57.8381	31.0624	28.0862	22.469
279.5	91.9018	87.7951	18.8976	16.7717	20.7133	279.5	91.7317	94.6329	50.04	36.9898	27.611	279.5	87.6801	57.3479	31.0624	27.596	21.9788
280	91.9018	87.7951	18.8976	16.2815	19.7329	280	91.2415	94.6329	49.5498	36.4996	27.611	280	87.6801	57.8381	30.5722	28.0862	22.9592
280.5	91.9018	87.7951	18.8976	16.2815	20.2231	280.5	91.2415	95.123	50.04	36.4996	27.611	280.5	87.6801	57.3479	30.5722	27.596	22.9592
281	91.9018	87.7951	18.4074	16.2815	19.7329	281	91.2415	94.6329	50.04	36.9898	27.611	281	87.6801	57.3479	30.5722	27.596	21.4886
281.5	91.9018	87.7951	18.8976	16.2815	19.7329	281.5	91.2415	94.6329	49.5498	36.9898	27.611	281.5	87.6801	57.3479	30.5722	27.596	21.4886
282	91.9018	87.7951	18.4074	16.2815	19.7329	282	91.2415	94.6329	49.5498	36.9898	27.611	282	87.6801	57.3479	30.5722	27.596	21.9788
282.5	91.9018	87.7951	18.4074	16.7717	19.7329	282.5	91.2415	94.6329	49.5498	36.9898	27.611	282.5	87.6801	57.3479	30.5722	27.1058	21.4886
283	91.9018	87.7951	18.8976	17.2619	19.7329	283	91.2415	95.123	49.5498	36.9898	27.611	283	87.6801	57.8381	30.5722	27.596	21.4886
283.5	91.9018	87.7951	18.8976	16.7717	19.7329	283.5	91.2415	95.123	49.5498	36.4996	28.1012	283.5	87.6801	57.3479	30.5722	27.596	21.4886
284	91.9018	87.7951	18.4074	16.7717	19.7329	284	91.2415	94.6329	49.5498	36.9898	27.611	284	87.6801	57.3479	30.5722	27.1058	21.9788
284.5	91.9018	87.7951	18.4074	16.7717	19.7329	284.5	91.2415	94.6329	49.5498	36.9898	27.611	284.5	87.6801	57.3479	30.5722	27.1058	22.9592
285	91.9018	87.7951	18.8976	16.2815	20.2231	285	91.2415	94.6329	49.5498	36.9898	27.611	285	87.6801	57.3479	30.5722	27.1058	22.469
285.5	91.9018	87.7951	18.4074	16.2815	19.7329	285.5	91.2415	94.6329	49.5498	36.4996	27.1208	285.5	87.6801	57.3479	30.5722	27.1058	21.4886
286	91.9018	87.7951	18.4074	16.7717	19.2427	286	91.2415	94.6329	49.5498	36.4996	27.611	286	87.6801	57.3479	30.5722	27.596	20.9984
286.5	91.9018	87.7951	18.4074	16.7717	19.2427	286.5	91.2415	94.1427	49.5498	36.4996	27.611	286.5	87.6801	57.3479	30.5722	27.596	21.4886
287	91.9018	87.7951	18.4074	16.7717	19.2427	287	91.2415	94.1427	49.5498	36.9898	27.611	287	87.6801	57.3479	30.5722	27.1058	20.9984
287.5	91.9018	87.7951	18.4074	16.2815	19.7329	287.5	91.2415	94.6329	49.5498	36.4996	27.611	287.5	87.6801	57.3479	30.5722	27.1058	20.9984
288	91.9018	87.7951	18.4074	16.2815	19.7329	288	91.2415	94.6329	49.5498	36.4996	27.611	288	87.6801	57.3479	30.5722	27.1058	21.4886
288.5	91.9018	87.7951	18.4074	16.2815	19.7329	288.5	91.2415	94.6329	49.5498	36.4996	27.611	288.5	87.6801	57.3479	30.5722	27.1058	20.9984
289	91.9018	87.7951	18.8976	16.2815	19.7329	289	91.2415	94.6329	49.5498	36.4996	27.611	289	87.6801	57.3479	30.5722	27.1058	20.9984
289.5	91.9018	87.7951	18.8976	16.7717	19.2427	289.5	91.2415	94.1427	49.5498	36.4996	27.611	289.5	87.6801	57.3479	30.5722	27.1058	21.9788
290	91.9018	87.7951	18.4074	16.2815	19.2427	290	91.2415	94.1427	49.5498	36.4996	27.611	290	87.6801	57.3479	30.5722	27.1058	21.4886
290.5	91.9018	87.7951	18.4074	16.7717	19.7329	290.5	91.2415	94.1427	49.5498	36.4996	27.611	290.5	87.6801	58.3283	30.5722	27.1058	21.4886
291	91.9018	87.7951	18.8976	16.2815	19.2427	291	91.2415	94.6329	49.0596	36.4996	27.611	291	87.6801	57.8381	30.082	27.1058	21.4886
291.5	91.9018	87.7951	18.4074	16.2815	19.2427	291.5	91.2415	94.1427	49.0596	36.4996	27.1208	291.5	87.6801	57.3479	30.082	27.1058	21.4886
292	91.9018	87.7951	18.4074	15.7913	19.7329	292	91.2415	94.1427	49.0596	36.4996	27.1208	292	87.6801	57.3479	30.082	26.6156	20.9984
292.5	91.9018	87.7951	18.8976	15.7913	19.7329	292.5	91.2415	94.1427	49.0596	36.4996	27.1208	292.5	87.6801	57.8381	30.5722	26.6156	22.469
293	91.9018	87.7951	18.8976	16.2815	19.7329	293	91.2415	94.6329	49.0596	36.4996	27.1208	293	87.6801	57.8381	30.5722	26.6156	21.4886
293.5	91.9018	87.7951	18.4074	16.2815	19.2427	293.5	91.2415	94.1427	49.0596	36.4996	27.1208	293.5	87.6801	57.3479	30.5722	26.6156	20.9984
294	91.9018	87.7951	18.4074	16.7717	19.2427	294	91.2415	94.1427	49.0596	36.4996	27.1208	294	87.6801	57.3479	30.082	27.1058	20.9984
294.5	91.9018	87.7951	18.4074	16.2815	19.2427	294.5	91.2415	94.1427	49.0596	36.4996	27.1208	294.5	87.6801	57.3479	30.082	27.1058	20.9984
295	91.9018	87.7951	18.4074	16.2815	19.2427	295	91.2415	94.1427	49.5498	36.4996	27.1208	295	87.6801	56.8577	30.082	27.1058	21.4886
295.5	91.9018	87.3049	18.4074	15.7913	19.7329	295.5	91.2415	94.1427	49.0596	36.4996	27.1208	295.5	87.6801	56.8577	30.082	27.1058	21.9788
296	91.9018	87.3049	18.8976	15.7913	19.7329	296	91.2415	94.1427	49.0596	36.4996	27.1208	296	87.6801	57.3479	30.082	27.1058	21.4886
296.5	91.9018	87.3049	18.8976	15.7913	19.2427	296.5	91.2415	94.1427	49.0596	36.4996	27.1208	296.5	87.6801	57.3479	30.082	27.1058	21.9788
297	91.9018	87.3049	18.4074	16.2815	19.2427	297	91.2415	94.1427	49.0596	36.4996	27.1208	297	87.6801	56.8577	30.5722	26.6156	21.4886
297.5	91.9018	87.7951	18.4074	16.2815	19.2427	297.5	91.2415	94.1427	49.0596	36.4996	27.1208	297.5	87.6801	56.8577	30.082	26.6156	25.4102
298	91.9018	87.7951	17.9172	16.2815	19.2427	298	91.2415	94.6329	49.0596	36.4996	27.1208	298	87.1899	56.8577	30.082	27.1058	21.9788
298.5	91.9018	87.3049	18.4074	16.2815	19.2427	298.5	91.2415	94.6329	49.0596	36.4996	27.611	298.5	87.1899	56.8577	30.5722	27.1058	20.9984
299	91.9018	87.3049	18.4074	15.7913	19.7329	299	91.2415	94.1427	49.0596	36.4996	27.611	299	87.6801	56.8577	30.082	27.1058	21.9788
299.5	91.9018	87.3049	17.9172	15.7913	19.2427	299.5	91.2415	94.1427	49.0596	36.4996	27.1208	299.5	87.1899	57.3479	30.082	26.6156	21.4886
300	91.9018	87.3049	18.4074	16.2815	19.2427	300	91.2415	94.1427	49.0596	36.4996	27.1208	300	87.1899	56.8577	30.082	26.6156	20.9984
300.5	91.9018	87.3049	17.9172	16.2815	19.2427	300.5	91.2415	94.1427	49.0596	36.4996	27.1208	300.5	87.6801	57.3479	30.082	27.1058	20.9984
301	91.9018	87.3049	18.4074	16.7717	19.2427	301	91.2415	94.1427	49.0596	36.4996	27.1208	301	87.1899	56.8577	30.082	26.6156	20.5082
301.5	91.9018	87.3049	17.9172	16.2815	18.7525	301.5	91.2415	94.1427	49.0596	36.4996	27.1208	301.5	87.1899	56.8577	30.082	26.6156	20.9984
302	91.9018	87.3049	18.4074	15.7913	19.2427	302	91.2415	94.1427	49.0596	36.4996	27.1208	302	87.1899	56.8577	30.082	26.6156	22.9592
302.5	91.9018	87.3049	18.4074	16.2815	19.2427	302.5	91.2415	94.1427	49.0596	36.4996	27.1208	302.5	87.1899	56.8577	30.082	27.1058	20.9984
303	91.9018	87.3049	17.9172	16.7717	19.2427	303	91.2415	94.1427	49.0596	36.4996	27.1208	303	87.6801	56.8577	30.082	26.6156	20.9984
303.5	91.9018	87.3049	18.4074	16.7717	19.2427	303.5	91.2415	94.1427	49.0596	36.4996	27.1208	303.5	87.6801	57.3479	30.082	26.6156	20.5082
304	91.9018	87.3049	17.9172	16.2815	19.2427	304	91.2415	94.1427	49.0596	36.0094	27.1208	304	87.1899	57.3479	30.082	26.6156	20.5082
304.5	91.4116	87.3049	17.9172	16.2815	19.2427	304.5	91.2415	94.1427	49.0596	36.0094	27.1208	304.5	87.1899	56.8577	30.082	26.6156	20.9984
305	91.4116	87.3049	17.9172	16.2815	19.2427	305	91.2415	94.1427	49.0596	36.0094	27.1208	305	87.1899	56.8577	30.082	26.6156	20.5082
305.5	91.9018	87.3049	18.4074	16.2815	19.2427	305.5	91.2415	94.1427	49.0596	36.0094	26.6307	305.5	87.1899	56.8577	30.082	26.6156	20.9984
306	91.9018	87.3049	18.4074	15.7913	19.2427	306	91.2415	94.1427	49.0596	36.0094	26.6307	306	87.1899	56.8577	30.082	26.6156	20.9984
306.5	91.4116	87.3049	18.4074	16.2815	19.2427	306.5	91.2415	94.1427	49.0596	36.0094	27.1208	306.5	87.1899	56.8577	30.082	26.6156	20.5082
307	91.9018	87.3049	18.4074	16.2815	19.2427	307	91.2415	94.1427	48.5694	36.4996	27.1208	307	87.1899	56.8577	30.082	26.6156	20.5082
307.5	91.9018	87.3049	18.4074	15.7913	19.2427	307.5	91.2415	94.1427	49.0596	36.4996	26.6307	307.5	87.1899	56.8577	30.082	26.6156	20.5082
308	91.9018	87.3049	17.9172	16.2815	18.7525	308	91.2415	94.1427	48.5694	36.4996	26.6307	308	87.1899	56.8577	30.082	26.6156	20.5082
308.5	91.9018	87.3049	18.4074	16.2815	18.7525	308.5	91.2415	94.1427	48.5694	36.0094	26.6307	308.5	87.1899	56.8577	30.082	26.6156	20.9984
309	91.9018	87.3049	17.9172	15.7913	19.2427	309	91.2415	94.1427	48.5694	36.0094	26.6307	309	87.1899	56.8577	29.5918	26.6156	22.9592
309.5	91.9018	87.3049	17.9172	15.7913	19.2427	309.5	91.2415	94.1427	48.5694	36.0094	26.6307	309.5	87.1899	56.8577	29.5918	26.6156	21.4886
310	91.9018	87.3049	18.4074	15.7913	19.2427	310	91.2415	93.6525	48.5694	36.0094	26.6307	310	87.1899	57.3479	29.5918	26.6156	25.4102
310.5	91.9018	87.3049	18.4074	15.7913	19.2427	310.5	91.2415	94.1427	48.5694	36.0094	26.6307	310.5	87.1899	57.3479	30.082	26.6156	24.4298
311	91.9018	87.3049	17.9172	15.7913	19.2427	311	91.2415	94.1427	48.5694	36.0094	27.1208	311	87.1899	56.8577	30.082	26.6156	21.9788
311.5	91.9018	87.3049	17.9172	16.2815	19.2427	311.5	91.2415	94.1427	48.5694	36.4996	26.6307	311.5	87.1899	56.8577	29.5918	26.6156	20.9984
312	91.4116	87.3049	17.9172	15.3011	19.7329	312	91.2415	94.1427	48.5694	36.0094	26.6307	312	87.1899	57.3479	29.5918	26.6156	20.5082
312.5	91.4116	87.3049	17.9172	15.7913	19.2427	312.5	91.2415	94.1427	48.5694	36.0094	26.6307	312.5	87.1899	56.8577	30.082	26.6156	20.5082
313	91.4116	87.3049	17.9172	16.2815	19.2427	313	91.2415	94.1427	48.5694	36.0094	26.6307	313	87.1899	57.3479	30.082	26.6156	21.4886
313.5	91.4116	87.3049	17.9172	15.7913	19.2427	313.5	91.2415	94.1427	48.5694	36.0094	26.6307	313.5	87.1899	56.8577	30.082	26.6156	20.5082
314	91.4116	87.3049	17.9172	15.3011	19.7329	314	91.2415	94.1427	48.5694	36.0094	26.6307	314	87.1899	56.8577	30.082	26.6156	20.5082
314.5	91.4116	87.3049	17.9172	15.7913	19.2427	314.5	91.2415	94.1427	48.5694	36.4996	26.6307	314.5	87.1899	56.8577	30.082	26.6156	20.018
315	91.4116	87.3049	17.9172	16.2815	19.2427	315	91.2415	94.1427	48.5694	36.0094	26.6307	315	87.1899	56.8577	30.082	26.1255	20.018
315.5	91.4116	87.3049	17.9172	16.2815	19.2427	315.5	91.2415	94.1427	48.5694	36.0094	26.6307	315.5	87.1899	56.8577	30.082	26.6156	20.5082
316	91.4116	87.3049	17.9172	15.7913	19.2427	316	91.2415	94.1427	48.5694	36.0094	26.6307	316	87.1899	56.8577	29.5918	26.6156	20.9984
316.5	91.4116	87.3049	17.427	15.7913	19.2427	316.5	91.2415	94.1427	48.5694	36.0094	26.6307	316.5	87.1899	56.8577	29.5918	26.1255	20.9984
317	91.4116	87.3049	17.9172	15.7913	19.2427	317	91.2415	93.6525	48.5694	36.0094	26.6307	317	87.1899	56.8577	29.5918	26.1255	21.4886
317.5	91.4116	87.3049	17.427	15.7913	19.2427	317.5	91.2415	93.6525	48.5694	36.0094	26.6307	317.5	87.1899	56.8577	29.5918	26.1255	20.5082
318	91.4116	87.3049	17.9172	16.2815	18.7525	318	91.2415	94.1427	48.5694	36.0094	26.6307	318	87.1899	57.3479	29.5918	26.1255	20.5082
318.5	91.4116	87.3049	17.9172	15.7913	19.2427	318.5	91.2415	94.1427	48.5694	36.0094	26.6307	318.5	86.6997	56.8577	29.5918	26.6156	20.5082
319	91.4116	87.3049	17.9172	15.3011	19.2427	319	91.2415	94.1427	48.5694	36.0094	26.6307	319	87.1899	56.8577	29.5918	26.1255	22.9592
319.5	91.4116	87.3049	17.9172	16.2815	19.2427	319.5	91.2415	94.1427	48.5694	36.0094	26.6307	319.5	87.1899	56.8577	29.5918	26.1255	20.5082
320	91.4116	87.3049	17.9172	16.2815	19.2427	320	91.2415	94.1427	48.5694	36.0094	26.1405	320	87.1899	57.3479	29.5918	25.6353	20.5082
320.5	91.4116	87.3049	17.9172	16.2815	19.2427	320.5	91.2415	93.6525	48.5694	36.0094	26.1405	320.5	87.1899	57.3479	29.5918	26.1255	20.9984
321	91.4116	87.3049	17.9172	15.7913	18.7525	321	91.2415	94.1427	48.5694	36.0094	26.6307	321	87.1899	56.8577	29.5918	26.1255	20.018
321.5	91.4116	86.8147	17.9172	15.7913	19.2427	321.5	91.2415	94.1427	48.5694	36.0094	26.6307	321.5	86.6997	57.3479	29.5918	26.1255	20.018
322	91.4116	87.3049	17.9172	15.7913	19.7329	322	91.2415	94.1427	48.5694	36.0094	26.1405	322	87.1899	57.8381	29.5918	26.1255	20.018
322.5	91.4116	87.3049	17.9172	15.7913	19.2427	322.5	91.2415	93.6525	48.5694	35.5192	26.1405	322.5	87.1899	57.3479	29.5918	25.6353	20.018
323	91.4116	86.8147	17.427	15.3011	19.2427	323	91.2415	94.1427	48.5694	36.0094	26.1405	323	87.1899	56.8577	29.5918	26.1255	20.018
323.5	91.4116	86.8147	17.427	16.2815	19.2427	323.5	91.2415	94.1427	48.5694	35.5192	26.1405	323.5	87.1899	56.8577	29.5918	25.6353	20.018
324	91.4116	87.3049	17.9172	16.2815	18.7525	324	91.2415	94.1427	48.5694	36.0094	26.1405	324	86.6997	56.8577	29.5918	26.1255	21.4886
324.5	91.4116	86.8147	17.9172	15.7913	19.2427	324.5	91.2415	93.6525	48.5694	36.0094	26.1405	324.5	86.6997	56.8577	29.5918	26.1255	20.018
325	91.4116	86.8147	17.9172	15.7913	19.2427	325	91.2415	93.6525	48.5694	36.0094	26.1405	325	86.6997	56.8577	29.1016	26.1255	20.018
325.5	91.4116	86.8147	17.9172	16.2815	19.2427	325.5	91.2415	93.6525	48.0792	36.0094	26.1405	325.5	86.6997	56.8577	29.5918	26.1255	20.018
326	91.4116	87.3049	17.9172	16.2815	19.2427	326	91.2415	94.1427	48.0792	36.0094	26.1405	326	87.1899	57.3479	29.5918	26.1255	20.018
326.5	91.4116	86.8147	17.427	16.2815	19.2427	326.5	91.2415	94.1427	48.0792	36.0094	26.1405	326.5	86.6997	56.8577	29.5918	26.1255	20.018
327	91.4116	86.8147	17.427	15.3011	19.7329	327	91.2415	94.1427	48.0792	35.5192	26.1405	327	87.1899	56.8577	29.5918	26.1255	20.018
327.5	91.4116	86.8147	17.427	15.7913	19.7329	327.5	91.2415	94.1427	48.0792	35.5192	26.1405	327.5	86.6997	56.8577	29.5918	26.1255	20.5082
328	91.4116	86.8147	17.9172	16.2815	19.2427	328	91.2415	94.1427	48.0792	35.5192	26.1405	328	86.6997	56.8577	29.5918	26.1255	20.5082
328.5	91.4116	86.8147	17.427	15.7913	19.2427	328.5	91.2415	93.6525	48.0792	36.0094	26.1405	328.5	87.1899	56.8577	29.5918	25.6353	20.018
329	91.4116	86.8147	17.427	15.7913	19.2427	329	91.2415	93.6525	48.0792	36.0094	26.1405	329	86.6997	56.8577	29.1016	25.6353	20.018
329.5	91.4116	86.8147	17.9172	15.3011	19.2427	329.5	91.2415	93.6525	48.0792	36.0094	26.1405	329.5	86.6997	56.8577	29.1016	25.6353	20.018
330	91.4116	86.8147	17.427	15.3011	18.7525	330	91.2415	93.6525	48.0792	36.0094	26.1405	330	86.6997	56.8577	29.5918	25.6353	19.5278
330.5	91.4116	86.8147	17.427	15.3011	19.2427	330.5	91.2415	93.6525	48.0792	35.5192	26.1405	330.5	86.6997	56.3675	29.1016	25.6353	20.018
331	91.4116	86.8147	17.427	15.3011	19.2427	331	90.7513	94.1427	48.0792	36.0094	26.1405	331	86.6997	56.8577	29.1016	25.6353	20.018
331.5	91.4116	86.8147	17.9172	15.7913	19.2427	331.5	91.2415	94.1427	48.0792	35.5192	26.1405	331.5	86.6997	56.8577	29.1016	25.6353	19.5278
332	91.4116	86.8147	17.9172	16.2815	18.7525	332	91.2415	94.1427	48.0792	35.5192	26.1405	332	86.6997	56.8577	29.1016	25.6353	19.5278
332.5	91.4116	86.8147	17.427	15.7913	18.7525	332.5	91.2415	93.6525	48.0792	35.5192	26.1405	332.5	86.6997	57.3479	29.5918	25.6353	22.469
333	91.4116	86.8147	17.9172	15.7913	18.7525	333	91.2415	93.6525	48.0792	35.5192	26.1405	333	86.6997	56.3675	29.1016	26.1255	22.9592
333.5	91.4116	86.8147	17.427	15.7913	18.7525	333.5	91.2415	93.6525	48.0792	35.5192	26.1405	333.5	86.6997	56.3675	29.1016	25.6353	21.4886
334	91.4116	86.8147	17.9172	15.7913	19.2427	334	91.2415	93.6525	48.0792	35.5192	25.6503	334	86.6997	56.8577	29.1016	25.6353	20.5082
334.5	91.4116	86.8147	17.427	15.7913	18.7525	334.5	91.2415	93.6525	48.0792	35.5192	25.6503	334.5	86.6997	56.8577	29.5918	25.6353	20.5082
335	91.4116	86.8147	17.9172	15.7913	18.7525	335	91.2415	94.1427	48.0792	35.5192	25.6503	335	86.6997	56.8577	29.1016	25.6353	21.9788
335.5	91.4116	86.8147	17.427	15.7913	18.7525	335.5	91.2415	93.6525	48.0792	35.5192	25.6503	335.5	86.6997	56.8577	29.1016	25.6353	20.9984
336	91.4116	86.8147	17.427	15.3011	18.7525	336	91.2415	93.6525	48.0792	35.5192	25.6503	336	86.6997	56.3675	29.1016	25.6353	20.018
336.5	91.4116	86.8147	17.9172	15.3011	18.7525	336.5	91.2415	93.6525	48.0792	35.5192	25.6503	336.5	86.6997	56.8577	29.1016	25.6353	19.5278
337	91.4116	86.8147	17.9172	15.3011	18.7525	337	91.2415	94.1427	48.0792	35.5192	26.1405	337	86.6997	56.8577	29.1016	25.6353	19.5278
337.5	91.4116	86.8147	17.9172	15.3011	19.2427	337.5	90.7513	94.1427	48.0792	35.5192	26.1405	337.5	86.6997	56.8577	29.1016	25.6353	20.018
338	91.4116	86.8147	17.427	15.3011	19.2427	338	90.7513	93.6525	47.589	35.5192	26.1405	338	86.6997	56.8577	29.1016	25.6353	20.018
338.5	91.4116	86.8147	17.427	15.3011	18.7525	338.5	90.7513	94.1427	47.589	35.029	26.1405	338.5	86.6997	56.3675	29.1016	25.6353	20.9984
339	91.4116	86.8147	17.427	15.3011	18.7525	339	90.7513	93.6525	48.0792	35.029	25.6503	339	86.6997	56.3675	29.1016	25.6353	20.5082
339.5	91.4116	86.8147	17.427	15.3011	18.7525	339.5	90.7513	93.6525	47.589	35.5192	25.6503	339.5	86.6997	56.3675	29.1016	25.6353	20.5082
340	91.4116	86.8147	17.427	16.2815	18.7525	340	91.2415	93.6525	47.589	35.5192	25.6503	340	86.6997	56.3675	29.1016	25.6353	20.9984
340.5	91.4116	86.8147	17.427	15.7913	19.2427	340.5	91.2415	93.6525	48.0792	35.5192	26.1405	340.5	86.6997	56.3675	29.1016	25.6353	20.018
341	91.4116	86.8147	17.427	15.7913	18.7525	341	90.7513	93.6525	47.589	35.5192	25.6503	341	86.6997	56.3675	29.1016	25.1451	19.5278
341.5	91.4116	86.8147	17.427	15.7913	18.7525	341.5	90.7513	93.6525	47.589	35.5192	25.6503	341.5	86.6997	56.3675	29.1016	25.6353	19.5278
342	91.4116	86.8147	17.427	14.8109	19.2427	342	91.2415	93.6525	47.589	35.029	25.6503	342	86.6997	56.3675	29.1016	25.1451	19.5278
342.5	91.4116	86.8147	16.9368	14.8109	19.2427	342.5	91.2415	93.6525	47.589	35.5192	25.6503	342.5	86.6997	56.8577	29.1016	25.1451	19.5278
343	91.4116	86.8147	16.9368	15.3011	19.7329	343	91.2415	93.6525	47.589	35.5192	25.6503	343	86.6997	56.3675	29.1016	25.1451	20.018
343.5	91.4116	86.8147	16.9368	15.3011	19.2427	343.5	91.2415	94.1427	47.589	35.5192	25.6503	343.5	86.6997	56.3675	29.1016	25.6353	20.018
344	91.4116	86.8147	17.427	15.3011	18.7525	344	90.7513	93.6525	47.589	35.5192	25.6503	344	86.6997	56.8577	29.1016	25.6353	20.018
344.5	91.4116	86.8147	17.427	15.7913	18.7525	344.5	90.7513	93.6525	47.589	35.5192	25.6503	344.5	86.6997	56.8577	29.1016	25.6353	21.4886
345	91.4116	86.8147	17.427	15.7913	19.2427	345	90.7513	93.6525	47.589	35.5192	25.6503	345	86.6997	56.3675	29.1016	25.1451	20.9984
345.5	91.4116	86.8147	17.427	15.3011	19.7329	345.5	90.7513	93.6525	47.589	35.5192	25.6503	345.5	86.6997	56.3675	29.1016	25.6353	21.4886
346	91.4116	86.8147	17.9172	15.7913	18.7525	346	90.7513	93.6525	47.589	35.5192	25.6503	346	86.2095	56.8577	29.1016	25.1451	20.5082
346.5	91.4116	86.8147	17.427	15.7913	18.7525	346.5	90.7513	93.6525	47.589	35.5192	25.6503	346.5	86.6997	56.3675	29.1016	25.1451	20.5082
347	91.4116	86.8147	16.9368	15.7913	18.7525	347	90.7513	93.6525	47.589	35.5192	25.6503	347	86.6997	56.3675	28.6114	25.1451	19.5278
347.5	91.4116	86.8147	16.9368	15.7913	18.2623	347.5	90.7513	93.6525	47.0988	35.5192	25.6503	347.5	86.6997	56.3675	29.1016	25.1451	21.9788
348	91.4116	86.8147	17.427	15.3011	18.7525	348	90.7513	93.6525	47.589	35.5192	25.6503	348	86.6997	56.3675	29.1016	25.6353	28.3513
348.5	91.4116	86.8147	17.427	15.3011	18.7525	348.5	90.7513	93.6525	47.589	35.5192	25.6503	348.5	86.2095	56.3675	29.1016	25.1451	24.4298
349	91.4116	86.8147	17.427	15.7913	18.7525	349	90.7513	93.6525	47.589	35.5192	25.6503	349	86.2095	56.3675	29.1016	25.1451	22.469
349.5	91.4116	86.8147	17.427	15.3011	18.7525	349.5	90.7513	93.1623	47.589	35.029	25.1601	349.5	86.2095	56.3675	29.1016	25.1451	20.5082
350	91.4116	86.3245	17.9172	15.3011	18.7525	350	90.7513	93.1623	47.589	35.029	25.6503	350	86.2095	56.3675	29.1016	25.1451	20.5082
350.5	91.4116	86.8147	17.9172	15.3011	18.7525	350.5	90.7513	93.1623	47.589	35.5192	25.1601	350.5	86.6997	56.8577	29.1016	25.1451	20.018
351	90.9214	86.8147	16.9368	15.3011	18.7525	351	90.7513	93.6525	47.589	35.5192	25.1601	351	86.6997	56.8577	29.1016	24.6549	20.5082
351.5	90.9214	86.8147	17.427	15.3011	18.7525	351.5	90.7513	93.6525	47.0988	35.5192	25.1601	351.5	86.6997	56.8577	29.1016	25.1451	20.018
352	91.4116	86.3245	17.427	15.7913	18.7525	352	90.7513	93.6525	47.0988	35.5192	25.1601	352	86.2095	56.3675	29.1016	25.1451	19.5278
352.5	91.4116	86.8147	17.9172	15.7913	18.7525	352.5	90.7513	93.1623	47.0988	35.029	25.1601	352.5	86.2095	56.3675	29.1016	25.1451	19.5278
353	90.9214	86.3245	17.427	15.7913	18.7525	353	90.7513	93.1623	47.0988	35.029	25.1601	353	86.2095	56.3675	29.1016	25.1451	19.0376
353.5	91.4116	86.8147	16.9368	15.3011	18.7525	353.5	90.7513	93.6525	47.0988	35.5192	25.1601	353.5	86.2095	56.3675	29.1016	25.1451	19.5278
354	90.9214	86.8147	17.427	15.3011	18.7525	354	90.7513	93.1623	47.0988	35.5192	25.1601	354	86.2095	56.8577	28.6114	25.1451	20.9984
354.5	90.9214	86.8147	17.427	15.3011	18.7525	354.5	90.7513	93.6525	47.0988	35.029	25.1601	354.5	86.2095	56.3675	29.1016	24.6549	21.4886
355	90.9214	86.8147	17.427	15.7913	18.7525	355	90.7513	93.1623	47.0988	35.029	25.1601	355	86.2095	56.3675	29.1016	25.1451	22.469
355.5	90.9214	86.3245	16.9368	15.7913	18.2623	355.5	90.7513	93.6525	47.0988	35.5192	25.1601	355.5	86.2095	56.3675	29.1016	25.1451	20.018
356	90.9214	86.8147	17.427	15.7913	18.7525	356	90.7513	93.6525	47.0988	35.5192	25.6503	356	86.2095	56.3675	28.6114	25.1451	20.5082
356.5	90.9214	86.3245	17.427	15.3011	18.7525	356.5	90.7513	93.1623	47.0988	35.029	25.1601	356.5	86.2095	56.3675	29.1016	25.1451	20.5082
357	91.4116	86.3245	16.9368	15.3011	18.7525	357	90.7513	93.1623	47.0988	35.029	25.1601	357	86.2095	56.3675	29.1016	25.1451	19.5278
357.5	90.9214	86.3245	16.9368	15.3011	18.7525	357.5	90.7513	93.1623	47.0988	35.029	25.1601	357.5	86.2095	56.3675	29.1016	25.1451	20.018
358	90.9214	86.3245	17.9172	15.7913	19.2427	358	90.7513	93.1623	47.0988	35.029	25.1601	358	86.2095	56.3675	28.6114	24.6549	19.5278
358.5	90.9214	86.3245	17.427	15.7913	19.2427	358.5	90.7513	93.1623	47.0988	35.029	25.1601	358.5	86.2095	56.3675	29.1016	25.1451	19.5278
359	90.9214	86.3245	16.9368	15.3011	18.7525	359	90.7513	93.6525	47.0988	35.029	25.6503	359	86.2095	56.8577	29.1016	25.1451	19.0376
359.5	91.4116	86.3245	17.427	15.3011	18.7525							359.5	86.2095	56.8577	28.6114	24.6549	19.0376
360	90.9214	86.3245	17.427	16.2815	18.2623							360	86.2095	56.3675	28.6114	25.1451	20.9984
360.5	90.9214	86.3245	17.427	15.7913	18.7525							360.5	86.2095	56.3675	28.6114	25.1451	20.018
361	90.9214	86.3245	17.427	15.3011	18.7525							361	86.2095	56.3675	28.6114	25.1451	19.0376
361.5	90.9214	86.3245	17.427	15.3011	18.7525							361.5	86.2095	56.8577	28.6114	25.1451	19.0376
362	91.4116	86.3245	17.427	15.3011	18.2623							362	86.2095	56.3675	29.1016	25.1451	20.018
362.5	90.9214	86.3245	16.9368	15.3011	18.2623							362.5	86.2095	56.3675	28.6114	25.1451	19.5278
363	90.9214	86.3245	17.427	15.3011	18.2623							363	86.2095	56.3675	28.6114	25.1451	20.9984
363.5	90.9214	86.3245	17.427	15.3011	18.2623							363.5	86.2095	56.3675	28.6114	25.1451	21.4886
364	90.9214	86.3245	16.9368	15.3011	18.7525							364	86.2095	56.3675	28.6114	24.6549	20.5082
364.5	90.9214	86.3245	16.9368	15.3011	18.7525							364.5	86.2095	56.8577	28.6114	25.1451	20.5082
365	90.9214	86.3245	16.9368	15.7913	18.2623							365	86.2095	56.8577	28.6114	25.1451	19.5278
365.5	90.9214	86.3245	16.9368	15.3011	18.7525							365.5	86.2095	56.3675	28.6114	25.1451	20.018
366	90.9214	86.3245	16.9368	15.3011	18.7525							366	86.2095	56.3675	28.6114	24.6549	19.5278
366.5	90.9214	86.3245	16.9368	15.3011	18.7525							366.5	86.2095	55.8774	28.1212	24.6549	19.0376
367	90.9214	86.3245	16.9368	15.3011	18.2623							367	86.2095	56.3675	28.6114	24.6549	19.0376
367.5	90.9214	86.3245	16.9368	14.8109	18.7525							367.5	86.2095	56.8577	28.6114	24.6549	19.0376
368	90.9214	86.3245	16.9368	15.3011	18.7525							368	86.2095	56.3675	28.6114	24.6549	19.0376
368.5	90.9214	86.3245	16.9368	15.7913	18.7525							368.5	86.2095	56.3675	28.6114	24.6549	19.0376
369	90.9214	86.3245	16.9368	15.3011	18.7525							369	86.2095	56.3675	28.6114	24.6549	19.0376
369.5	90.9214	86.3245	16.9368	15.3011	18.2623							369.5	86.2095	56.3675	28.6114	24.6549	20.018
370	90.9214	86.3245	17.427	14.8109	18.7525							370	86.2095	56.3675	28.6114	24.1647	19.5278
370.5	90.9214	86.3245	16.9368	15.3011	18.7525							370.5	86.2095	56.3675	28.6114	24.6549	19.0376
371	90.9214	86.3245	16.9368	15.3011	18.7525							371	86.2095	56.8577	28.6114	24.6549	19.0376
371.5	90.9214	86.3245	16.9368	15.3011	18.7525							371.5	86.2095	56.3675	28.6114	24.6549	18.5474
372	90.9214	86.3245	16.9368	15.7913	19.2427							372	86.2095	56.3675	28.6114	24.6549	19.0376
372.5	90.9214	86.3245	17.427	15.3011	19.2427							372.5	86.2095	56.3675	28.1212	24.1647	19.0376
												373	86.2095	56.3675	28.1212	24.6549	19.0376
												373.5	86.2095	56.3675	28.1212	24.6549	19.0376
												374	86.2095	56.8577	28.6114	24.6549	19.0376
												374.5	86.2095	56.3675	28.6114	24.6549	18.5474
												375	86.2095	56.3675	28.6114	24.6549	19.0376
												375.5	86.2095	56.3675	28.6114	24.6549	19.0376
												376	86.2095	56.3675	28.1212	24.6549	19.0376
												376.5	86.2095	56.3675	28.6114	24.6549	19.0376
												377	86.2095	56.3675	28.6114	24.6549	19.5278
												377.5	86.2095	56.3675	28.6114	24.6549	19.0376
												378	86.2095	56.3675	28.1212	24.1647	20.9984
												378.5	86.2095	56.3675	28.6114	24.1647	20.018
												379	86.2095	55.8774	28.1212	24.1647	19.5278
												379.5	86.2095	56.3675	28.6114	24.1647	19.5278
												380	86.2095	56.8577	28.1212	24.1647	19.0376
												380.5	86.2095	56.8577	28.1212	24.1647	19.0376
												381	86.2095	56.3675	28.1212	24.1647	19.0376
												381.5	86.2095	56.3675	28.6114	24.1647	18.5474
												382	86.2095	55.8774	28.1212	24.1647	19.0376
												382.5	86.2095	56.3675	28.6114	24.1647	18.5474
												383	86.2095	56.8577	28.1212	24.1647	18.5474
												383.5	86.2095	56.3675	28.1212	24.1647	18.5474
												384	86.2095	55.8774	28.1212	24.1647	19.0376
												384.5	86.2095	56.3675	28.1212	24.1647	19.0376
												385	86.2095	56.3675	28.1212	24.1647	20.9984
												385.5	86.2095	56.3675	28.1212	24.1647	20.9984
												386	86.2095	56.3675	28.1212	24.1647	19.5278
												386.5	86.2095	56.3675	28.6114	24.1647	19.5278
												387	86.2095	55.8774	28.6114	24.6549	19.5278
												387.5	86.2095	55.8774	28.1212	24.1647	20.018
												388	86.2095	55.8774	28.1212	24.1647	20.018
												388.5	86.2095	55.8774	28.1212	24.1647	19.5278
												389	86.2095	55.8774	28.1212	24.1647	18.5474
												389.5	85.7193	55.8774	28.1212	24.1647	19.0376
												390	85.7193	56.3675	28.1212	24.1647	19.0376
												390.5	85.7193	56.3675	28.1212	24.1647	21.9788
												391	85.7193	56.3675	28.1212	24.1647	20.5082
												391.5	85.7193	56.3675	28.1212	24.1647	19.5278
												392	85.7193	55.8774	28.1212	24.1647	20.5082
												392.5	86.2095	56.3675	28.1212	24.1647	19.5278
												393	85.7193	56.3675	28.1212	23.6745	19.0376
												393.5	85.7193	55.8774	28.1212	24.1647	18.5474
												394	85.7193	55.8774	28.1212	24.1647	18.0572
												394.5	85.7193	55.8774	28.1212	24.1647	18.5474
												395	85.7193	55.8774	28.1212	24.1647	18.0572
												395.5	85.7193	55.8774	28.1212	23.6745	19.0376
												396	85.7193	55.8774	28.1212	24.1647	18.5474
												396.5	85.7193	55.8774	28.1212	24.1647	18.5474
												397	85.7193	56.3675	28.1212	24.1647	19.0376
												397.5	85.7193	56.3675	28.1212	23.6745	19.0376
												398	85.7193	56.3675	28.1212	24.1647	19.0376
												398.5	85.7193	56.3675	28.1212	24.1647	21.4886
												399	85.7193	55.8774	28.1212	24.1647	20.9984
												399.5	85.7193	56.3675	28.1212	24.1647	18.5474
												400	85.7193	55.8774	27.6311	24.1647	18.5474
												400.5	85.7193	55.8774	28.1212	24.1647	18.5474
												401	85.7193	56.3675	28.1212	23.6745	18.5474
												401.5	85.7193	55.8774	28.1212	24.1647	18.0572
												402	85.7193	55.8774	28.1212	24.1647	20.9984
												402.5	85.7193	55.8774	28.1212	24.1647	19.0376
												403	85.7193	55.8774	28.1212	24.1647	18.0572
												403.5	85.7193	55.8774	28.1212	24.1647	18.0572
												404	85.7193	55.8774	28.1212	23.6745	18.0572
												404.5	85.7193	55.8774	28.1212	23.6745	18.5474
												405	85.7193	55.8774	27.6311	24.1647	19.0376
												405.5	85.7193	55.8774	27.6311	24.1647	18.5474
												406	85.7193	55.8774	28.1212	23.6745	18.0572
												406.5	85.7193	55.8774	28.1212	23.6745	18.0572
												407	85.7193	55.8774	28.1212	23.6745	18.0572
												407.5	85.7193	55.8774	28.1212	23.6745	18.0572
												408	85.7193	55.8774	28.1212	23.6745	18.0572
												408.5	85.7193	55.8774	27.6311	24.1647	18.0572
												409	85.7193	56.3675	28.1212	24.1647	19.0376
												409.5	85.7193	55.8774	28.1212	24.1647	18.0572
												410	85.7193	55.8774	28.1212	24.1647	18.0572
												410.5	85.7193	55.8774	27.6311	24.1647	19.0376
												411	85.7193	55.8774	27.6311	24.1647	19.0376
												411.5	85.7193	55.8774	27.6311	23.6745	18.5474
												412	85.7193	55.8774	27.6311	23.6745	19.0376
												412.5	85.7193	55.8774	27.6311	24.1647	18.0572
												413	85.7193	55.8774	27.6311	23.6745	18.5474
												413.5	85.7193	55.8774	27.6311	23.6745	18.5474
												414	85.7193	55.8774	27.6311	23.6745	19.0376
												414.5	85.7193	55.8774	27.6311	23.6745	18.5474
												415	85.7193	55.8774	27.6311	23.6745	19.0376
												415.5	85.7193	56.3675	27.6311	23.6745	19.0376
												416	85.7193	56.3675	28.1212	24.1647	18.5474
												416.5	85.7193	55.8774	27.6311	23.6745	18.5474
												417	85.7193	56.3675	27.6311	23.6745	18.5474
												417.5	85.7193	55.8774	27.6311	23.6745	19.0376
												418	85.7193	55.8774	27.6311	23.6745	18.0572
												418.5	85.7193	55.8774	27.6311	23.6745	18.0572
												419	85.7193	56.3675	27.6311	23.6745	18.0572
												419.5	85.7193	55.8774	27.6311	23.6745	18.5474
												420	85.7193	55.8774	27.6311	23.6745	18.5474
												420.5	85.7193	55.8774	27.6311	23.6745	19.0376
												421	85.7193	55.8774	28.1212	23.6745	18.0572
												421.5	85.7193	55.8774	27.6311	23.6745	18.0572
												422	85.7193	56.3675	27.6311	23.6745	18.5474
												422.5	85.7193	57.3479	27.6311	23.6745	18.0572
												423	85.7193	56.3675	27.6311	23.6745	18.0572
												423.5	85.7193	55.8774	27.6311	23.6745	18.0572
												424	85.7193	55.8774	27.6311	23.6745	18.0572
												424.5	85.7193	55.8774	27.6311	23.6745	18.5474
												425	85.7193	55.8774	27.6311	23.6745	20.5082
												425.5	85.7193	55.8774	28.1212	23.6745	19.0376
												426	85.7193	55.8774	27.6311	23.6745	18.0572
												426.5	85.2291	55.8774	27.6311	23.1843	18.0572
												427	85.7193	55.8774	27.6311	23.1843	18.5474
												427.5	85.7193	55.8774	27.6311	23.1843	18.5474
												428	85.7193	55.8774	27.6311	23.1843	17.567
												428.5	85.7193	56.3675	27.6311	23.1843	17.567
												429	85.7193	56.3675	27.6311	23.1843	18.0572
												429.5	85.7193	55.8774	27.6311	23.6745	23.4494
												430	85.7193	55.8774	27.6311	23.6745	19.5278
												430.5	85.7193	56.3675	27.6311	23.6745	20.5082
												431	85.2291	55.8774	27.6311	23.1843	18.5474
												431.5	85.7193	55.8774	27.6311	23.1843	18.0572
												432	85.7193	56.3675	27.1409	23.1843	18.5474
												432.5	85.7193	55.8774	27.6311	23.1843	20.9984
												433	85.7193	55.8774	27.6311	23.1843	21.4886
												433.5	85.2291	55.8774	27.6311	23.1843	19.0376
												434	85.2291	55.8774	27.6311	23.1843	18.0572
												434.5	85.2291	55.8774	27.6311	23.1843	18.0572
												435	85.2291	55.8774	27.1409	23.1843	18.0572
												435.5	85.2291	55.8774	27.6311	23.1843	18.0572
												436	85.2291	55.8774	27.6311	23.1843	18.0572
												436.5	85.2291	55.8774	27.6311	23.1843	18.5474
												437	85.2291	55.3872	27.1409	23.1843	18.0572

## Sheet: Fig.3Bi-ii
Figure 3Bi
Donor 1							Donor 2							Donor 3
Time (s)	Concentration of Nb2-4 (nM)						Time (s)	Concentration of Nb2-4 (nM)						Time (s)	Concentration of Nb2-4 (nM)							16	mean	-0.988729
	16	8	4	2	1	0.5		16	8	4	2	1	0.5		16	8	4	2	1	0.5			std deviation	1.24636
0	100.045	100.04	100.715	100.395	99.89	100.215	0	99.6999	100.85	101.286	100.515	100.915	100.46	0	100.23	100.295	100.51	100.33	100.055	100.28			SEM	0.719583
0.5	100.045	100.04	100.715	100.395	99.89	100.215	0.5	99.6999	100.36	101.286	100.515	100.425	100.46	0.5	100.23	100.295	100.51	100.33	100.055	100.28
1	100.045	100.04	100.715	100.395	100.38	100.215	1	99.6999	100.36	101.286	100.515	100.425	100.46	1	100.23	100.785	100.51	100.33	100.055	100.28		8	mean	4.15333
1.5	100.045	100.04	100.715	100.395	100.38	99.7249	1.5	99.6999	100.36	101.286	101.005	100.425	100.46	1.5	100.23	100.295	100.51	100.33	100.055	100.28			std deviation	2.51306
2	100.045	100.04	100.715	100.395	99.89	100.215	2	99.6999	100.36	101.286	100.515	100.425	100.46	2	100.23	100.295	100.51	100.33	100.055	100.28			SEM	1.45091
2.5	100.045	100.04	100.715	100.395	100.38	100.215	2.5	99.6999	100.36	101.286	101.005	100.425	100.46	2.5	100.23	100.295	100.51	100.33	100.055	100.28
3	100.045	100.04	100.715	100.395	99.89	100.215	3	99.6999	100.36	101.286	100.515	100.915	100.46	3	100.23	100.785	100.51	100.33	100.055	100.28		4	mean	3.94158
3.5	100.045	100.04	100.715	100.395	99.89	99.7249	3.5	99.6999	100.36	101.286	100.515	100.915	100.46	3.5	100.23	100.785	100.51	100.33	100.055	100.28			std deviation	2.80949
4	100.045	100.04	100.715	100.395	99.89	99.7249	4	99.6999	100.36	101.286	100.515	100.915	100.46	4	100.23	100.785	100.51	100.33	100.055	100.28			SEM	1.62206
4.5	100.045	100.04	100.715	100.395	99.89	99.7249	4.5	99.6999	100.36	101.286	100.515	100.425	100.46	4.5	100.23	100.295	100.51	100.33	100.055	100.28
5	100.045	100.04	100.715	100.395	99.89	99.7249	5	99.6999	100.36	101.286	100.515	100.425	100.46	5	100.23	100.295	100.51	100.33	100.055	100.28		2	mean	35.7076
5.5	100.045	100.04	100.715	100.395	99.89	99.7249	5.5	99.6999	100.36	101.286	100.515	100.425	100.46	5.5	100.23	100.295	100.51	100.33	100.055	100.28			std deviation	42.1494
6	100.045	100.04	100.715	99.905	99.89	99.7249	6	99.2097	100.36	101.286	101.005	100.425	100.46	6	100.23	100.295	100.51	100.33	100.055	100.28			SEM	24.335
6.5	100.045	100.04	100.715	99.905	99.89	99.7249	6.5	99.6999	100.36	101.286	100.515	100.425	100.46	6.5	100.23	100.785	100.51	100.33	100.055	100.28
7	100.045	100.04	100.715	99.905	99.89	99.7249	7	99.6999	100.36	101.286	100.515	100.425	100.46	7	100.72	106.668	100.51	100.33	100.055	101.261		1	mean	87.8685
7.5	100.045	100.04	100.715	99.905	99.89	99.7249	7.5	99.6999	100.36	101.286	100.515	100.425	100.46	7.5	102.681	111.57	100.51	102.291	100.055	111.064			std deviation	8.40389
8	100.045	100.04	100.715	99.905	99.89	99.7249	8	99.6999	100.36	101.286	100.515	100.425	100.46	8	102.681	104.217	100.51	103.271	100.055	109.104			SEM	4.85199
8.5	100.045	99.5498	100.715	99.905	99.89	99.7249	8.5	99.6999	100.36	101.286	100.515	100.425	100.46	8.5	103.171	100.785	105.412	104.252	103.486	111.555
9	100.535	99.5498	100.715	99.905	99.89	99.7249	9	99.6999	100.36	101.286	100.515	100.425	100.46	9	100.23	99.8049	109.334	99.8399	107.898	103.711		0.5	mean	92.3119
9.5	102.986	102.491	100.715	99.905	100.38	100.705	9.5	99.2097	100.36	101.286	100.515	103.857	100.46	9.5	99.7399	99.8049	101.981	98.3693	104.467	99.7899			std deviation	4.54533
10	107.398	112.295	105.617	110.689	112.145	111.98	10	101.17	102.811	103.736	100.515	104.837	100.46	10	99.7399	99.8049	100.02	98.3693	101.035	98.8095			SEM	2.62425
10.5	101.025	112.295	107.088	110.689	112.635	111.98	10.5	98.2293	106.733	110.109	110.809	112.19	111.244	10.5	99.7399	99.8049	99.5298	98.3693	100.545	98.8095
11	99.5548	102.981	102.676	102.846	112.145	104.627	11	97.7391	106.242	110.109	110.809	104.347	111.244	11	99.7399	99.8049	99.5298	98.3693	100.055	98.8095
11.5	99.0646	99.5498	101.205	99.4148	103.321	100.215	11.5	97.7391	99.8699	110.109	110.319	101.406	111.244	11.5	99.7399	99.8049	99.5298	98.3693	100.055	98.8095
12	99.0646	99.0596	101.205	98.9246	101.361	99.7249	12	98.2293	98.8896	105.697	101.005	100.425	107.323	12	99.7399	99.8049	99.5298	97.8792	100.545	98.8095
12.5	99.0646	98.5694	101.205	98.9246	101.361	99.7249	12.5	98.2293	98.8896	104.227	99.0446	100.425	101.931	12.5	99.7399	99.8049	99.5298	98.3693	100.055	98.8095
13	99.0646	98.5694	101.205	98.9246	100.87	99.2347	13	98.2293	98.8896	103.736	98.5544	100.425	100.95	13	99.7399	99.8049	99.5298	98.3693	100.055	98.8095
13.5	99.0646	99.0596	101.205	98.9246	100.87	99.2347	13.5	98.2293	98.8896	103.736	98.5544	100.425	100.46	13.5	99.7399	99.8049	99.5298	98.3693	100.055	98.8095
14	99.0646	98.5694	101.205	98.9246	100.87	99.2347	14	98.2293	98.8896	103.736	98.5544	100.425	100.46	14	99.7399	99.8049	99.5298	98.3693	100.055	98.8095
14.5	99.0646	98.5694	101.205	98.9246	100.87	99.2347	14.5	98.2293	98.8896	103.736	98.5544	100.425	100.46	14.5	99.7399	99.8049	99.5298	98.3693	100.055	98.8095
15	99.0646	98.5694	101.205	98.9246	100.87	99.2347	15	98.2293	98.8896	103.736	98.5544	100.425	100.46	15	99.7399	99.8049	99.5298	98.3693	100.055	98.8095
15.5	99.0646	98.5694	101.205	98.9246	100.87	99.2347	15.5	98.2293	98.8896	103.736	98.5544	99.935	100.46	15.5	99.7399	99.8049	99.5298	97.8792	100.055	98.8095
16	99.0646	98.5694	101.205	98.9246	100.87	99.2347	16	98.2293	98.8896	103.736	98.5544	100.425	99.97	16	99.7399	99.8049	99.5298	97.8792	100.055	98.8095
16.5	99.0646	98.5694	101.205	98.9246	100.87	99.7249	16.5	98.2293	98.3994	103.736	98.5544	100.425	99.97	16.5	99.7399	99.8049	99.5298	98.3693	100.055	98.8095
17	99.0646	98.5694	101.205	98.9246	100.87	99.7249	17	98.2293	98.8896	103.736	98.5544	100.425	100.46	17	100.23	99.8049	99.5298	97.8792	100.055	98.3193
17.5	99.0646	98.5694	101.205	98.9246	100.87	99.7249	17.5	98.2293	98.3994	103.736	98.5544	99.935	100.46	17.5	100.23	99.8049	99.5298	97.8792	100.055	98.8095
18	99.0646	98.5694	101.205	98.9246	100.87	99.2347	18	98.2293	98.8896	103.736	98.5544	100.425	99.97	18	100.23	99.8049	99.5298	97.8792	100.055	98.8095
18.5	99.0646	98.5694	101.205	98.9246	100.87	99.2347	18.5	98.2293	98.8896	103.736	98.5544	100.425	100.46	18.5	100.23	99.8049	99.5298	97.8792	100.055	98.3193
19	99.0646	98.5694	101.205	98.9246	100.87	99.2347	19	98.2293	98.8896	103.736	98.5544	100.425	100.46	19	100.23	99.8049	99.5298	97.8792	100.055	98.8095
19.5	99.0646	98.5694	101.205	98.9246	100.87	99.2347	19.5	98.2293	98.8896	103.736	98.5544	100.425	100.46	19.5	100.23	99.8049	99.5298	97.8792	100.055	98.8095
20	99.5548	98.5694	101.205	98.9246	100.87	99.2347	20	98.2293	98.8896	103.736	98.5544	100.425	100.46	20	100.23	99.8049	99.5298	97.8792	100.055	98.8095
20.5	99.5548	98.5694	101.205	98.4344	100.87	99.2347	20.5	98.2293	98.8896	103.736	98.5544	100.425	100.46	20.5	100.23	99.8049	99.5298	97.8792	100.055	98.3193
21	99.5548	98.5694	101.205	98.9246	100.87	99.2347	21	98.7195	98.8896	103.736	98.5544	99.935	99.97	21	100.23	99.8049	99.5298	98.3693	100.055	98.8095
21.5	99.5548	99.0596	101.205	98.9246	100.87	99.2347	21.5	98.7195	98.8896	103.736	98.5544	99.935	100.46	21.5	100.23	99.8049	99.5298	98.3693	100.055	98.8095
22	99.5548	99.0596	101.205	98.9246	100.87	99.2347	22	98.7195	98.8896	103.736	98.5544	99.935	99.97	22	100.23	99.8049	99.5298	97.8792	100.055	98.8095
22.5	99.5548	99.0596	101.205	98.9246	100.87	99.2347	22.5	98.7195	98.8896	103.736	98.5544	99.935	99.97	22.5	100.23	99.8049	99.5298	98.3693	100.055	98.8095
23	99.5548	99.0596	101.205	98.9246	100.87	99.2347	23	98.7195	98.8896	103.736	98.5544	100.425	100.46	23	100.23	99.8049	99.5298	98.3693	99.5648	98.3193
23.5	99.5548	99.0596	101.205	98.9246	100.38	99.2347	23.5	98.7195	98.8896	103.736	98.5544	99.935	100.46	23.5	100.23	99.8049	99.5298	98.3693	99.5648	98.3193
24	99.5548	99.0596	101.205	98.9246	100.87	99.2347	24	98.7195	98.8896	103.736	98.5544	100.425	100.46	24	100.23	99.8049	99.5298	98.3693	100.055	98.3193
24.5	99.5548	99.0596	101.205	98.9246	100.87	99.2347	24.5	98.7195	98.8896	103.736	98.5544	100.425	99.97	24.5	100.23	99.8049	99.5298	98.3693	100.055	98.8095
25	99.5548	99.0596	101.205	98.9246	100.87	99.2347	25	99.2097	98.8896	103.736	98.5544	99.935	99.97	25	100.23	99.8049	99.5298	98.3693	99.5648	98.3193
25.5	99.5548	99.0596	101.205	98.9246	100.87	99.2347	25.5	99.2097	98.8896	103.736	98.5544	100.425	99.97	25.5	99.7399	99.8049	99.5298	98.3693	99.5648	98.3193
26	99.5548	99.0596	101.205	98.9246	100.87	99.2347	26	99.2097	98.8896	103.736	98.5544	100.425	99.97	26	99.7399	99.8049	99.5298	98.3693	99.5648	98.3193
26.5	99.0646	99.0596	101.205	98.9246	100.87	99.2347	26.5	99.2097	98.8896	103.736	98.5544	99.935	99.97	26.5	99.7399	99.8049	99.5298	98.3693	99.5648	98.3193
27	99.0646	99.0596	101.205	98.9246	100.87	99.2347	27	99.2097	98.8896	103.736	98.5544	100.425	99.97	27	99.2497	99.8049	99.5298	98.3693	99.5648	98.3193
27.5	99.0646	99.0596	101.205	98.9246	100.87	99.2347	27.5	99.6999	98.8896	103.736	98.5544	99.935	99.97	27.5	99.2497	99.8049	99.5298	97.8792	99.5648	98.3193
28	98.5744	99.0596	101.205	98.9246	100.87	99.2347	28	99.6999	98.8896	103.736	98.5544	99.935	99.97	28	98.7595	99.8049	99.5298	98.3693	99.5648	98.3193
28.5	98.5744	99.0596	101.205	98.9246	100.87	99.2347	28.5	99.6999	98.8896	103.736	98.5544	100.425	99.97	28.5	98.7595	99.3147	100.02	98.3693	99.5648	98.8095
29	98.5744	99.0596	101.205	98.9246	100.87	99.2347	29	99.6999	99.3798	103.736	98.5544	99.935	99.97	29	98.2693	99.3147	100.02	98.3693	99.5648	98.3193
29.5	98.0842	99.0596	101.205	98.9246	100.87	99.2347	29.5	99.6999	98.8896	103.736	98.5544	99.935	99.97	29.5	97.7791	99.3147	100.02	98.3693	99.5648	98.3193
30	98.0842	99.0596	101.205	98.9246	100.87	99.2347	30	100.19	98.8896	103.736	98.5544	99.935	99.97	30	97.2889	99.3147	100.02	98.3693	99.5648	98.3193
30.5	97.594	99.0596	101.205	98.9246	100.87	99.2347	30.5	100.19	98.8896	103.736	99.0446	99.935	99.97	30.5	96.7987	99.3147	100.02	98.3693	99.5648	98.3193
31	97.1038	99.0596	101.205	98.9246	100.87	99.2347	31	100.19	99.3798	103.736	98.5544	99.935	99.97	31	96.7987	98.8245	100.02	98.3693	99.5648	98.3193
31.5	97.1038	99.0596	101.205	98.9246	100.87	99.2347	31.5	100.19	99.3798	103.736	98.5544	99.935	99.97	31.5	96.3085	98.8245	100.02	98.3693	99.5648	98.3193
32	96.6136	99.0596	101.696	98.9246	100.87	99.2347	32	100.19	99.3798	103.736	98.5544	99.935	99.97	32	95.8183	98.3343	100.02	98.3693	99.5648	98.8095
32.5	96.1234	99.0596	101.696	98.9246	100.87	99.2347	32.5	100.19	99.3798	103.736	98.5544	99.935	99.97	32.5	94.8379	98.3343	100.02	98.3693	99.5648	98.8095
33	96.1234	99.0596	101.205	98.9246	100.87	99.2347	33	100.19	99.3798	103.736	98.5544	99.935	99.97	33	94.3477	97.8441	99.5298	98.3693	99.5648	98.8095
33.5	95.1431	99.0596	101.205	98.9246	100.87	99.2347	33.5	100.19	99.3798	103.736	99.0446	99.935	99.97	33.5	93.8575	97.8441	99.5298	98.3693	99.5648	98.8095
34	94.6529	98.5694	101.696	98.9246	100.87	99.2347	34	100.19	99.3798	103.736	98.5544	99.935	99.97	34	93.3673	97.3539	99.5298	98.3693	99.5648	98.8095
34.5	94.6529	98.5694	101.205	98.9246	100.87	99.2347	34.5	100.19	99.3798	103.736	98.5544	99.935	99.97	34.5	92.387	97.3539	99.5298	98.3693	100.055	98.8095
35	93.6725	98.5694	101.205	98.9246	100.87	99.2347	35	100.19	99.3798	103.736	99.0446	99.935	99.97	35	91.8968	96.8637	99.5298	98.3693	100.055	98.8095
35.5	93.1823	98.5694	101.696	98.9246	100.87	99.2347	35.5	100.19	99.3798	103.736	98.5544	99.935	99.97	35.5	91.4066	96.8637	99.5298	98.3693	99.5648	98.8095
36	92.6921	98.0792	101.205	98.9246	100.87	99.2347	36	100.19	99.3798	103.736	98.5544	99.935	99.97	36	90.4262	96.3735	99.5298	98.3693	99.5648	98.3193
36.5	92.2019	98.0792	101.205	98.9246	100.87	99.2347	36.5	100.19	99.3798	103.736	99.0446	99.935	99.97	36.5	89.936	95.8834	99.5298	98.3693	99.5648	98.3193
37	91.7117	98.0792	101.205	98.9246	100.87	99.2347	37	100.19	99.3798	103.736	99.0446	99.935	99.97	37	88.9556	95.8834	99.0396	98.3693	100.055	98.8095
37.5	90.7313	97.589	101.205	98.9246	100.87	99.2347	37.5	100.19	99.3798	103.736	99.0446	99.935	99.97	37.5	87.9752	95.3932	99.0396	98.3693	100.055	98.8095
38	90.2411	97.589	101.205	98.9246	100.87	99.2347	38	100.19	99.3798	103.736	99.0446	99.935	99.97	38	87.485	94.903	99.0396	97.8792	100.055	98.8095
38.5	89.7509	97.589	101.205	98.9246	100.38	99.2347	38.5	100.19	99.3798	103.736	99.0446	99.935	99.97	38.5	86.5046	94.903	99.0396	97.8792	100.055	98.8095
39	88.7705	97.0988	101.205	98.9246	100.87	99.2347	39	100.19	99.3798	104.227	99.0446	99.935	99.97	39	85.5242	94.4128	98.5494	97.8792	100.055	98.8095
39.5	88.2803	97.0988	101.205	98.9246	100.87	99.2347	39.5	100.19	99.3798	104.227	99.0446	99.935	99.97	39.5	84.5438	93.9226	98.5494	97.8792	100.055	98.8095
40	87.2999	96.6086	101.205	98.9246	100.87	99.2347	40	99.6999	99.3798	104.227	99.0446	99.935	99.97	40	83.5634	93.4324	98.5494	97.8792	100.055	98.8095
40.5	86.3195	96.6086	101.205	98.9246	100.87	99.2347	40.5	99.6999	99.3798	103.736	99.0446	99.935	99.97	40.5	83.0732	92.9422	98.0592	97.8792	100.055	98.8095
41	85.8293	96.1184	101.205	98.9246	100.87	99.2347	41	99.2097	99.3798	104.227	99.0446	99.935	99.97	41	82.0928	92.452	97.569	97.8792	100.055	98.8095
41.5	85.3391	95.6283	100.715	98.9246	100.87	99.2347	41.5	99.2097	99.3798	104.227	99.0446	99.935	99.97	41.5	81.1124	91.9618	97.569	97.8792	100.055	98.8095
42	84.3587	95.6283	100.715	98.9246	100.87	99.2347	42	98.7195	99.3798	104.227	99.0446	99.935	99.97	42	80.1321	91.4716	97.569	97.389	100.055	98.8095
42.5	83.3784	95.1381	100.715	98.9246	100.38	99.2347	42.5	98.7195	99.3798	104.227	99.0446	99.935	99.97	42.5	79.6419	90.9814	97.0788	97.389	100.055	98.8095
43	82.8882	94.6479	100.715	98.9246	100.87	99.2347	43	98.2293	99.3798	104.227	99.0446	99.935	99.97	43	78.6615	90.4912	96.5886	97.389	100.055	98.8095
43.5	81.9078	94.1577	100.715	98.9246	100.87	99.2347	43.5	98.2293	99.3798	104.227	99.0446	99.935	99.97	43.5	77.6811	89.5108	96.5886	97.389	100.055	98.8095
44	80.9274	94.1577	100.225	98.9246	100.38	99.2347	44	97.7391	98.8896	104.227	99.0446	99.935	99.97	44	76.7007	89.0206	96.5886	96.8988	100.055	98.8095
44.5	79.947	93.6675	100.225	98.9246	100.87	99.2347	44.5	97.2489	98.8896	104.227	99.0446	99.935	99.97	44.5	75.7203	88.5304	96.0984	96.8988	100.055	98.8095
45	78.9666	93.1773	100.225	98.9246	100.38	99.2347	45	96.7587	98.8896	104.227	99.0446	99.935	99.97	45	74.7399	88.0402	95.6082	96.8988	100.055	98.8095
45.5	77.9862	92.6871	99.7349	98.9246	100.38	99.2347	45.5	96.7587	98.8896	104.227	99.0446	99.935	99.97	45.5	74.2497	87.55	95.118	96.8988	100.055	98.8095
46	77.496	92.1969	99.7349	98.9246	100.38	99.2347	46	96.2685	98.8896	104.227	99.0446	99.935	99.97	46	73.2693	86.5696	95.118	96.4086	100.055	98.8095
46.5	76.5156	91.7067	99.7349	98.9246	100.87	99.2347	46.5	95.7783	98.8896	104.227	99.0446	99.935	99.97	46.5	72.2889	86.0794	94.6279	96.4086	100.055	98.8095
47	75.5352	91.2165	99.2447	98.9246	100.87	99.2347	47	95.2881	98.8896	104.227	99.0446	99.935	99.97	47	71.3085	85.099	94.1377	96.4086	100.055	98.8095
47.5	75.045	90.7263	99.2447	98.9246	100.87	98.7445	47.5	94.7979	98.8896	104.227	99.0446	99.935	99.97	47.5	70.8183	84.6088	93.6475	95.9184	100.055	98.8095
48	74.0646	89.7459	98.7545	98.9246	100.87	99.2347	48	94.3077	98.3994	104.227	99.0446	99.935	99.97	48	69.8379	84.1186	93.6475	95.9184	100.055	98.8095
48.5	73.0842	89.2557	98.7545	98.4344	100.87	99.2347	48.5	93.8175	98.3994	104.717	99.0446	99.935	99.97	48.5	68.8575	83.1383	93.1573	95.9184	100.055	98.8095
49	72.1038	88.7655	98.2643	98.4344	100.87	99.2347	49	93.3273	98.3994	104.227	99.0446	99.935	99.97	49	68.3673	82.6481	92.6671	95.4282	100.055	98.8095
49.5	71.1234	88.2753	98.2643	98.4344	100.87	99.2347	49.5	92.8371	98.3994	104.227	99.0446	99.935	99.97	49.5	67.387	81.6677	92.1769	95.4282	100.055	98.8095
50	70.1431	87.2949	98.2643	98.4344	100.87	98.7445	50	92.3469	97.9092	104.227	99.0446	99.935	99.97	50	66.4066	81.1775	91.6867	94.938	100.055	98.8095
50.5	69.6529	86.8047	97.7741	98.4344	100.87	98.7445	50.5	91.8567	97.9092	104.227	99.0446	99.935	99.97	50.5	65.4262	80.1971	91.6867	94.938	100.055	98.8095
51	68.6725	85.8243	97.2839	98.4344	100.87	98.7445	51	91.3665	97.9092	104.227	99.0446	99.935	99.97	51	64.936	79.2167	90.7063	94.4478	100.055	98.8095
51.5	67.6921	85.3341	97.2839	98.4344	100.38	98.7445	51.5	90.8764	97.9092	104.227	99.5348	99.935	99.97	51.5	63.4654	78.7265	90.2161	94.4478	100.055	98.8095
52	67.2019	84.8439	96.7937	98.4344	100.87	99.2347	52	90.3862	97.419	104.227	99.0446	99.935	99.97	52	62.9752	77.7461	89.7259	94.4478	100.055	98.8095
52.5	66.7117	83.8635	96.3035	98.4344	100.38	99.2347	52.5	89.896	97.419	104.227	99.0446	99.935	99.97	52.5	61.9948	76.7657	89.2357	93.9576	100.055	98.8095
53	65.2411	83.3733	96.3035	97.9442	100.87	98.7445	53	88.9156	96.9288	104.227	99.0446	99.935	99.97	53	61.0144	76.2755	88.7455	93.9576	99.5648	98.8095
53.5	64.2607	82.8832	95.8133	97.9442	100.87	99.2347	53.5	88.4254	96.9288	104.717	99.0446	99.935	99.97	53.5	60.5242	75.7853	88.2553	93.4674	100.055	98.8095
54	63.2803	81.9028	95.3231	97.9442	100.87	99.2347	54	87.9352	96.9288	104.717	99.0446	99.935	99.97	54	60.034	74.8049	87.7651	92.9772	99.5648	98.8095
54.5	62.2999	80.9224	94.8329	97.9442	100.87	98.7445	54.5	87.445	96.9288	104.717	99.5348	99.935	99.97	54.5	59.5438	73.8245	87.2749	92.9772	99.5648	98.8095
55	61.3195	79.942	94.8329	97.9442	100.87	98.7445	55	86.9548	96.4386	104.717	99.5348	99.935	99.97	55	58.5634	73.3343	86.2945	92.487	99.5648	98.8095
55.5	60.8293	79.4518	94.3427	97.9442	100.87	98.7445	55.5	85.9744	96.4386	104.717	99.5348	99.935	99.97	55.5	57.583	72.3539	85.8043	91.9968	99.5648	98.8095
56	60.3391	78.4714	93.8525	97.454	100.87	99.2347	56	85.4842	95.9484	104.227	99.5348	99.935	99.97	56	57.0928	71.8637	85.3141	91.9968	99.5648	98.8095
56.5	59.3587	77.9812	93.3623	97.454	100.38	99.2347	56.5	84.994	95.9484	104.717	99.5348	99.935	99.97	56.5	56.6026	70.8834	84.8239	91.9968	99.5648	98.8095
57	58.3784	77.0008	92.8721	97.454	100.38	98.7445	57	84.5038	95.4582	104.227	99.0446	99.935	99.97	57	55.6222	69.903	83.8435	91.5066	99.5648	98.8095
57.5	57.8882	76.0204	92.382	96.9638	100.38	98.7445	57.5	83.5234	95.4582	104.227	99.5348	99.935	99.97	57.5	55.1321	69.4128	83.3533	91.0164	99.5648	98.8095
58	56.9078	75.5302	91.8918	96.9638	100.38	98.7445	58	83.0332	94.968	104.227	99.0446	99.935	99.97	58	54.6419	68.4324	82.3729	90.5262	99.5648	98.8095
58.5	56.9078	74.5498	91.8918	96.9638	100.38	98.7445	58.5	82.0528	94.968	104.227	99.5348	100.425	99.97	58.5	54.6419	67.9422	81.8828	90.5262	99.5648	98.8095
59	55.9274	73.5694	90.9114	96.9638	100.38	98.7445	59	81.5626	94.968	104.717	99.5348	99.935	99.97	59	53.6615	66.9618	80.9024	90.036	99.5648	98.8095
59.5	55.4372	72.589	90.4212	96.4736	100.38	98.7445	59.5	81.0724	94.4778	104.227	99.5348	99.935	99.97	59.5	52.6811	65.9814	80.4122	89.5458	99.5648	98.8095
60	54.4568	72.0988	89.931	96.4736	100.38	98.7445	60	80.5822	93.9876	104.227	99.5348	99.935	99.97	60	52.1909	65.001	79.922	89.0556	99.0746	98.8095
60.5	52.9862	71.1184	89.4408	96.4736	100.38	98.7445	60.5	80.092	93.9876	104.227	99.0446	99.935	99.97	60.5	51.2105	64.5108	78.9416	89.0556	99.5648	98.8095
61	52.496	70.6283	88.4604	95.9834	100.38	98.7445	61	79.1116	93.4974	104.227	99.5348	99.935	99.97	61	50.7203	63.5304	77.9612	88.5654	99.5648	98.8095
61.5	52.0058	69.6479	87.9702	95.9834	100.38	98.7445	61.5	78.6214	93.4974	104.227	99.5348	99.935	99.97	61.5	50.2301	62.55	77.471	88.0752	99.0746	98.8095
62	52.0058	68.6675	87.48	95.9834	100.38	98.7445	62	78.1313	93.0072	104.227	99.5348	99.935	99.97	62	49.7399	61.5696	76.4906	87.585	99.0746	98.8095
62.5	51.5156	67.6871	86.9898	95.4932	100.38	98.7445	62.5	77.1509	92.517	104.227	99.5348	99.935	99.97	62.5	48.7595	61.0794	76.0004	87.0948	99.0746	98.8095
63	50.045	67.6871	86.0094	95.4932	100.38	98.7445	63	76.6607	92.517	104.227	99.5348	99.935	99.97	63	48.2693	60.5892	75.02	87.0948	99.0746	98.8095
63.5	49.5548	66.7067	85.5192	95.003	100.38	98.7445	63.5	76.1705	92.0268	104.227	99.5348	99.935	99.97	63.5	48.2693	60.099	74.5298	86.6046	99.0746	98.8095
64	49.0646	64.7459	85.029	95.003	100.38	98.7445	64	75.6803	92.0268	104.227	99.5348	100.425	99.4798	64	47.7791	59.6088	73.5494	86.1144	99.0746	98.3193
64.5	49.0646	64.2557	84.5388	95.003	100.38	98.7445	64.5	75.1901	91.5366	104.227	99.5348	99.935	99.97	64.5	47.2889	59.1186	73.0592	85.6242	99.0746	98.3193
65	48.0842	64.2557	83.5584	94.5128	100.38	98.7445	65	74.2097	91.0464	104.227	99.5348	100.425	99.97	65	46.7987	58.6285	72.0788	85.1341	99.0746	98.3193
65.5	47.1038	63.7655	82.578	94.5128	100.38	98.7445	65.5	73.7195	90.5562	104.227	99.5348	99.935	99.97	65.5	46.3085	58.1383	71.0984	84.6439	99.0746	98.3193
66	46.6136	62.2949	82.0878	94.0226	100.38	98.7445	66	73.2293	90.5562	104.227	99.5348	99.935	99.97	66	45.8183	57.1579	70.6082	84.1537	98.5844	98.3193
66.5	46.6136	61.3145	81.5976	94.0226	100.38	98.7445	66.5	72.7391	90.066	104.227	99.5348	100.425	99.97	66.5	45.3281	56.1775	70.118	83.6635	98.5844	98.3193
67	45.6333	61.3145	80.6172	93.5324	100.38	98.7445	67	72.2489	89.5758	104.227	99.5348	99.935	99.97	67	45.3281	56.1775	69.1377	83.1733	98.5844	98.3193
67.5	44.6529	60.8243	80.1271	93.5324	100.38	98.7445	67.5	71.2685	89.0856	104.227	99.5348	100.425	99.4798	67.5	44.3477	55.1971	68.1573	82.6831	98.5844	98.3193
68	45.1431	59.8439	79.1467	93.0422	100.38	98.7445	68	70.7783	89.0856	104.227	99.5348	100.425	99.4798	68	43.8575	54.7069	67.1769	82.1929	98.5844	98.3193
68.5	44.6529	58.8635	78.6565	93.0422	100.38	98.7445	68.5	70.2881	88.5954	103.736	99.5348	100.425	99.4798	68.5	43.8575	53.7265	66.6867	81.7027	98.5844	98.3193
69	44.1627	58.3733	77.6761	92.552	100.38	98.7445	69	69.7979	88.1052	103.736	99.5348	100.425	99.97	69	43.3673	52.7461	65.7063	81.2125	98.5844	98.3193
69.5	42.6921	57.393	76.6957	92.0618	100.38	98.7445	69.5	69.3077	87.615	103.736	99.5348	100.425	99.97	69.5	42.8772	53.2363	64.7259	80.2321	98.5844	98.3193
70	42.2019	56.9028	75.7153	92.0618	100.38	98.7445	70	68.8175	87.1248	103.736	99.5348	99.935	99.4798	70	41.8968	52.7461	64.2357	79.7419	98.0942	98.3193
70.5	42.6921	55.9224	75.2251	91.5716	99.89	98.7445	70.5	68.3273	87.1248	103.736	99.5348	99.935	99.97	70.5	41.8968	51.7657	63.2553	79.2517	98.0942	98.3193
71	42.2019	55.4322	74.7349	91.5716	99.89	98.7445	71	67.8371	86.1445	103.736	99.5348	100.425	99.97	71	40.9164	50.7853	62.2749	78.7615	98.0942	98.3193
71.5	42.2019	54.942	73.7545	91.0814	99.89	98.7445	71.5	67.3469	85.6543	103.736	99.5348	100.425	99.97	71.5	39.936	50.2951	61.7847	78.2713	98.0942	98.3193
72	41.7117	55.4322	72.7741	90.5912	99.89	98.7445	72	66.3665	85.6543	103.246	99.5348	100.425	99.97	72	39.936	49.8049	61.2945	77.7811	98.0942	98.3193
72.5	41.2215	53.9616	72.2839	90.5912	99.89	98.7445	72.5	65.8764	85.1641	103.736	99.5348	100.425	99.97	72.5	39.936	49.3147	60.3141	76.8007	98.0942	98.3193
73	41.2215	53.4714	71.3035	90.101	100.38	98.7445	73	65.3862	84.6739	103.246	99.5348	100.425	99.97	73	39.936	49.3147	59.8239	76.3105	98.0942	97.8291
73.5	40.2411	52.491	70.3231	89.6108	100.38	98.7445	73.5	64.4058	84.1837	103.246	99.5348	99.935	99.97	73.5	39.4458	48.3343	58.8435	75.8203	97.604	97.8291
74	40.2411	52.491	69.8329	89.1206	99.89	98.7445	74	63.9156	83.2033	103.246	99.5348	99.935	99.97	74	38.9556	47.8441	58.3533	75.3301	97.604	97.8291
74.5	39.2607	51.5106	68.8525	89.1206	99.89	98.7445	74.5	63.4254	83.2033	103.246	99.5348	99.935	99.97	74.5	38.4654	47.3539	58.3533	74.8399	97.604	97.8291
75	39.2607	51.5106	68.3623	88.6305	99.89	98.7445	75	62.9352	82.2229	103.246	99.5348	100.425	99.97	75	38.4654	47.3539	56.8828	73.8595	97.604	97.8291
75.5	38.7705	51.5106	66.8918	88.1403	99.89	98.7445	75.5	62.445	82.2229	102.756	99.5348	100.425	99.97	75.5	37.9752	46.3735	56.3926	73.3693	97.604	97.8291
76	37.7901	50.5302	65.9114	88.1403	99.89	98.7445	76	61.9548	81.7327	102.756	99.5348	100.425	99.97	76	37.9752	45.8834	56.3926	72.8792	97.1138	97.8291
76.5	37.7901	51.0204	65.4212	87.6501	99.89	98.7445	76.5	60.9744	81.2425	102.756	99.5348	100.425	99.97	76.5	36.9948	45.3932	55.9024	72.389	97.1138	97.8291
77	37.2999	49.5498	64.931	87.1599	99.89	98.7445	77	60.4842	80.2621	102.756	99.5348	100.425	99.97	77	36.5046	44.903	54.922	71.8988	97.1138	97.8291
77.5	37.2999	48.5694	63.4604	86.6697	100.38	98.7445	77.5	60.4842	79.7719	102.756	99.5348	100.425	99.4798	77.5	36.5046	44.903	54.4318	70.9184	97.1138	97.8291
78	36.8097	48.0792	62.9702	86.1795	100.38	98.7445	78	59.994	79.2817	102.756	99.5348	100.425	99.4798	78	36.0144	44.4128	52.9612	69.938	97.1138	97.8291
78.5	36.8097	47.589	61.9898	85.6893	99.89	98.7445	78.5	59.5038	78.7915	102.756	99.5348	99.935	99.4798	78.5	36.0144	43.9226	52.471	69.4478	97.1138	97.8291
79	36.3195	48.0792	61.4996	85.1991	99.89	98.7445	79	59.0136	78.3013	102.756	99.5348	99.935	99.4798	79	35.5242	43.4324	52.471	68.9576	96.6236	97.8291
79.5	36.3195	47.589	61.4996	84.7089	99.89	98.7445	79.5	58.5234	77.8111	102.266	99.5348	100.425	99.4798	79.5	35.034	42.9422	51.9808	68.4674	96.6236	97.8291
80	36.8097	46.1184	60.5192	84.2187	99.89	98.7445	80	58.0332	77.3209	102.266	99.5348	99.935	99.97	80	35.034	42.9422	51.9808	67.9772	96.6236	97.8291
80.5	35.3391	46.1184	60.029	83.7285	99.89	98.7445	80.5	57.543	76.3405	102.266	99.5348	100.425	99.97	80.5	34.5438	41.9618	51.0004	66.9968	96.6236	97.3389
81	34.8489	45.6283	59.5388	83.2383	99.89	98.7445	81	57.0528	76.3405	102.266	99.5348	100.425	99.97	81	34.5438	41.4716	50.5102	66.9968	96.6236	97.3389
81.5	35.3391	45.1381	58.0682	82.7481	99.89	98.7445	81.5	57.0528	75.3601	102.266	99.5348	100.425	99.4798	81.5	34.0536	41.4716	50.02	66.0164	96.6236	97.3389
82	34.3587	44.1577	57.0878	82.2579	99.89	98.7445	82	56.5626	74.8699	101.776	99.5348	100.425	99.97	82	34.0536	41.9618	49.5298	65.5262	96.1335	97.3389
82.5	34.3587	44.6479	56.5976	81.7677	99.89	98.7445	82.5	56.0724	73.8896	101.776	99.5348	100.425	99.4798	82.5	33.5634	40.9814	49.0396	64.5458	96.1335	97.3389
83	33.8685	44.1577	56.1074	81.2775	99.89	98.7445	83	55.5822	73.8896	101.776	99.5348	100.425	99.4798	83	33.5634	40.4912	48.5494	64.0556	96.1335	97.3389
83.5	33.8685	43.6675	55.1271	80.7873	99.89	98.2543	83.5	55.092	72.9092	101.776	99.0446	100.425	99.4798	83.5	33.0732	40.001	48.0592	63.0752	96.1335	97.3389
84	33.3784	43.1773	54.6369	80.2971	99.89	98.2543	84	54.6018	72.419	101.776	99.5348	99.935	99.4798	84	32.583	39.5108	48.0592	62.585	96.1335	97.3389
84.5	32.8882	43.6675	54.1467	79.8069	99.89	98.2543	84.5	54.1116	71.9288	101.776	99.5348	99.935	99.4798	84.5	32.0928	39.5108	47.569	62.0948	95.6433	97.3389
85	32.8882	42.1969	53.1663	78.8265	99.89	98.7445	85	53.6214	71.4386	101.286	99.5348	99.935	99.97	85	32.0928	39.0206	46.0984	61.1144	95.6433	97.3389
85.5	32.398	41.7067	53.1663	78.3363	99.89	98.2543	85.5	53.1313	70.4582	101.286	99.0446	100.425	99.97	85.5	31.6026	39.5108	45.6082	60.6242	95.6433	97.3389
86	32.8882	42.6871	52.6761	77.8461	99.89	98.2543	86	52.6411	69.968	101.286	99.5348	99.935	99.4798	86	31.1124	39.5108	45.6082	60.1341	95.6433	97.3389
86.5	32.398	42.1969	51.6957	77.3559	99.89	98.2543	86.5	52.1509	69.4778	100.795	99.5348	99.935	99.97	86.5	31.1124	38.5304	45.118	59.6439	95.1531	97.3389
87	31.9078	41.7067	50.7153	76.8657	99.89	98.2543	87	52.1509	68.4974	100.795	99.0446	100.425	99.97	87	31.1124	38.0402	44.6279	59.1537	95.1531	96.8487
87.5	31.4176	41.2165	50.2251	76.3756	99.89	98.2543	87.5	51.6607	68.0072	100.795	99.0446	100.425	99.4798	87.5	30.6222	37.0598	45.118	59.1537	95.1531	97.3389
88	30.9274	40.7263	49.7349	75.3952	99.89	98.2543	88	51.1705	67.517	100.305	99.0446	100.425	99.4798	88	30.6222	37.0598	44.1377	58.1733	95.1531	97.3389
88.5	31.4176	40.7263	49.2447	74.4148	99.89	98.2543	88.5	51.1705	67.0268	100.305	99.5348	100.425	99.4798	88.5	29.6419	37.0598	43.6475	57.6831	95.1531	96.8487
89	30.9274	41.7067	48.7545	73.9246	99.89	98.2543	89	50.1901	66.5366	100.305	99.0446	100.425	99.4798	89	29.6419	37.0598	43.1573	57.6831	95.1531	96.8487
89.5	30.9274	40.2361	48.2643	73.4344	99.89	98.2543	89.5	50.1901	65.5562	100.305	99.0446	100.425	99.4798	89.5	29.1517	36.0794	42.6671	56.7027	95.1531	96.8487
90	30.4372	40.2361	48.2643	72.9442	99.89	98.2543	90	50.1901	64.5758	99.8149	99.0446	100.425	99.4798	90	29.1517	36.0794	42.6671	56.2125	94.6629	96.8487
90.5	29.947	39.7459	47.2839	72.454	99.89	98.2543	90.5	49.6999	63.5954	99.8149	99.5348	99.935	99.4798	90.5	29.1517	35.5892	42.6671	56.2125	94.6629	96.8487
91	28.9666	39.2557	47.2839	71.9638	99.89	98.2543	91	49.2097	63.5954	99.8149	99.0446	99.935	99.97	91	28.6615	35.5892	42.1769	55.2321	94.6629	96.8487
91.5	29.947	39.2557	46.7937	70.9834	99.89	98.2543	91.5	48.7195	63.1052	99.3247	99.0446	99.935	99.97	91.5	28.6615	35.099	41.1965	54.7419	94.6629	96.8487
92	29.947	39.2557	46.3035	70.4932	99.89	98.2543	92	48.7195	62.1248	99.3247	99.0446	99.935	99.4798	92	28.6615	35.099	41.1965	54.2517	94.6629	96.8487
92.5	29.947	38.7655	45.8133	69.5128	99.89	98.2543	92.5	48.2293	61.6347	99.3247	99.0446	100.425	99.97	92.5	28.1713	34.6088	40.7063	53.7615	94.1727	96.8487
93	28.9666	37.7851	45.3231	69.0226	99.89	98.2543	93	47.7391	61.1445	98.8345	99.0446	99.935	99.97	93	28.1713	34.1186	40.7063	53.2713	94.1727	96.8487
93.5	28.4764	36.8047	45.3231	68.0422	99.89	98.2543	93.5	47.2489	60.1641	98.8345	99.0446	100.425	99.4798	93.5	27.6811	34.6088	40.7063	53.2713	94.1727	96.8487
94	28.4764	35.8243	44.8329	67.552	99.89	98.2543	94	46.7587	60.1641	98.8345	99.0446	99.935	99.4798	94	28.1713	34.1186	40.2161	52.2909	94.1727	96.8487
94.5	27.9862	36.8047	44.3427	67.0618	99.3998	98.2543	94.5	46.2685	60.1641	98.3443	99.0446	99.935	99.4798	94.5	27.1909	33.6285	39.7259	51.8007	93.6825	96.8487
95	27.9862	36.8047	43.8525	66.5716	99.89	98.2543	95	46.2685	58.6935	98.3443	99.0446	99.935	99.4798	95	26.7007	33.1383	39.2357	51.3105	93.6825	96.8487
95.5	28.4764	36.3145	43.3623	65.101	99.3998	98.2543	95.5	46.2685	58.2033	98.3443	99.0446	100.425	99.97	95.5	26.7007	33.1383	39.7259	51.3105	93.6825	96.3585
96	27.496	36.3145	42.382	65.101	99.3998	98.2543	96	45.7783	57.7131	97.8541	99.0446	99.935	99.4798	96	26.2105	33.1383	38.2553	50.3301	93.6825	96.3585
96.5	28.4764	35.8243	41.8918	64.1206	99.89	98.2543	96.5	44.7979	57.2229	97.8541	99.0446	99.935	99.4798	96.5	26.2105	33.1383	37.7651	50.3301	93.6825	96.3585
97	27.496	34.8439	41.8918	62.6501	99.3998	98.2543	97	44.7979	56.7327	97.3639	99.0446	99.935	99.4798	97	26.7007	33.1383	37.7651	49.8399	93.6825	96.3585
97.5	27.496	34.8439	41.4016	62.1599	99.3998	98.2543	97.5	44.7979	56.2425	97.3639	99.0446	100.425	99.4798	97.5	26.7007	32.6481	37.2749	49.3497	93.1923	96.3585
98	27.0058	34.3537	41.8918	61.6697	99.3998	98.2543	98	44.7979	56.2425	97.3639	99.0446	99.935	99.4798	98	25.7203	31.6677	37.2749	48.8595	93.1923	96.3585
98.5	27.0058	34.8439	40.9114	61.1795	99.89	98.2543	98.5	44.3077	55.7523	96.8737	99.0446	99.935	99.4798	98.5	25.7203	32.1579	37.2749	48.8595	93.1923	96.3585
99	27.0058	33.3733	40.9114	60.1991	99.89	98.2543	99	43.8175	55.2621	96.8737	99.0446	99.935	99.4798	99	25.7203	31.6677	36.7847	48.3693	93.1923	96.3585
99.5	26.5156	34.8439	39.931	59.2187	99.89	98.2543	99.5	43.3273	54.2817	96.8737	99.0446	99.935	99.4798	99.5	25.7203	31.6677	36.2945	47.8792	93.1923	96.3585
100	27.0058	35.3341	38.9506	59.2187	99.89	98.2543	100	43.3273	54.2817	96.3836	99.0446	99.935	99.4798	100	25.2301	31.1775	35.8043	47.8792	92.7021	96.3585
100.5	26.5156	34.3537	38.9506	58.7285	99.3998	98.2543	100.5	42.8371	53.3013	96.3836	99.0446	99.935	99.4798	100.5	25.2301	30.6873	35.8043	47.8792	92.7021	96.3585
101	25.5352	34.3537	38.9506	58.2383	99.3998	98.2543	101	42.8371	53.3013	95.8934	99.0446	99.935	99.4798	101	24.7399	30.1971	35.3141	46.8988	92.7021	96.3585
101.5	25.045	33.8635	38.9506	58.2383	99.3998	98.2543	101.5	41.8567	52.8111	95.8934	99.0446	99.935	99.4798	101.5	25.2301	30.1971	35.3141	46.4086	92.7021	96.3585
102	25.045	33.8635	38.4604	57.7481	99.3998	98.2543	102	41.8567	52.3209	95.4032	99.0446	99.935	99.4798	102	24.7399	30.6873	35.3141	46.4086	92.2119	96.3585
102.5	25.045	32.8832	37.9702	56.2775	99.3998	98.2543	102.5	41.3665	51.8307	95.4032	99.0446	99.935	99.4798	102.5	24.7399	29.7069	34.8239	46.4086	92.2119	95.8683
103	25.045	32.8832	37.48	55.7873	99.3998	98.2543	103	40.8764	51.3405	94.913	99.0446	99.935	99.4798	103	24.7399	29.2167	34.3337	45.4282	92.2119	95.8683
103.5	24.5548	31.9028	36.9898	55.2971	99.3998	98.2543	103.5	40.8764	51.3405	94.913	99.0446	99.935	99.4798	103.5	24.2497	29.2167	34.8239	44.938	92.2119	95.8683
104	25.5352	32.393	37.48	54.3167	99.3998	97.7641	104	41.3665	50.3601	94.4228	99.0446	99.935	99.4798	104	24.2497	29.7069	34.8239	44.938	92.2119	95.8683
104.5	25.045	32.8832	36.9898	53.8265	99.3998	98.2543	104.5	40.8764	49.8699	94.4228	99.0446	99.935	99.4798	104.5	23.7595	29.2167	34.3337	43.9576	92.2119	95.8683
105	24.5548	32.8832	36.9898	53.3363	99.3998	98.2543	105	40.3862	49.8699	93.9326	99.0446	99.935	99.4798	105	23.7595	28.7265	33.8435	43.9576	91.7217	95.8683
105.5	25.045	31.9028	36.4996	52.8461	99.3998	97.7641	105.5	40.3862	49.3798	93.9326	99.0446	99.935	99.4798	105.5	23.7595	29.2167	34.3337	44.4478	91.7217	95.8683
106	24.5548	31.4126	36.4996	52.8461	99.3998	98.2543	106	39.896	48.8896	93.4424	98.5544	99.935	99.4798	106	23.2693	29.2167	33.3533	43.9576	91.7217	95.8683
106.5	24.0646	31.4126	35.029	52.3559	99.3998	98.2543	106.5	39.896	48.3994	93.4424	98.5544	99.935	99.4798	106.5	22.7791	28.7265	32.8631	43.4674	91.7217	95.8683
107	23.5744	30.9224	35.5192	51.8657	99.3998	98.2543	107	39.4058	48.3994	93.4424	98.5544	99.935	99.4798	107	23.2693	28.7265	32.8631	42.9772	91.7217	95.8683
107.5	23.0842	30.9224	35.5192	50.8854	99.3998	97.7641	107.5	38.9156	47.9092	92.9522	98.5544	99.935	99.4798	107.5	22.7791	28.7265	32.8631	42.487	91.7217	95.8683
108	23.0842	30.4322	35.029	50.3952	99.3998	97.7641	108	38.9156	47.419	92.9522	98.5544	99.935	99.4798	108	22.7791	28.2363	32.8631	42.487	91.2315	95.8683
108.5	23.5744	29.942	34.5388	49.4148	99.3998	97.7641	108.5	38.4254	47.419	92.462	98.5544	99.935	99.4798	108.5	23.2693	27.7461	32.3729	41.5066	91.2315	95.8683
109	22.594	30.4322	34.5388	49.4148	99.3998	97.7641	109	38.4254	46.9288	92.462	98.5544	99.935	99.4798	109	22.7791	27.7461	32.3729	42.487	91.2315	95.8683
109.5	22.594	29.942	34.5388	48.9246	99.3998	97.7641	109.5	38.4254	46.4386	91.9718	98.5544	99.935	99.4798	109.5	22.2889	27.2559	32.3729	41.9968	91.2315	95.3782
110	23.0842	30.4322	34.0486	48.4344	99.3998	97.7641	110	37.9352	45.9484	91.4816	98.5544	99.935	99.4798	110	22.2889	27.2559	31.8828	41.5066	91.2315	95.3782
110.5	21.6136	30.9224	34.0486	47.9442	99.3998	97.7641	110.5	37.445	45.9484	91.4816	98.5544	99.935	99.4798	110.5	22.7791	26.7657	31.3926	41.5066	90.7413	95.3782
111	22.1038	30.4322	34.0486	46.9638	99.3998	97.7641	111	37.445	45.4582	91.4816	98.5544	99.935	99.4798	111	21.7987	27.2559	31.3926	40.036	90.7413	95.3782
111.5	22.1038	31.4126	33.5584	47.454	99.3998	97.7641	111.5	36.9548	44.968	90.9914	98.5544	99.935	99.4798	111.5	21.3085	26.2755	30.9024	39.5458	90.7413	95.3782
112	22.594	30.4322	33.5584	46.4736	98.9096	97.7641	112	36.9548	44.968	90.9914	98.5544	99.935	99.4798	112	21.3085	26.7657	31.3926	40.036	90.7413	95.3782
112.5	22.594	29.942	33.0682	45.9834	99.3998	97.7641	112.5	36.4646	44.4778	90.5012	98.5544	99.935	99.4798	112.5	21.3085	26.7657	30.9024	40.036	90.7413	95.3782
113	22.1038	29.942	32.0878	45.9834	99.3998	97.7641	113	36.4646	43.9876	90.5012	98.5544	99.935	99.4798	113	21.3085	26.2755	30.9024	40.036	90.7413	95.3782
113.5	21.6136	30.4322	32.0878	45.4932	99.3998	97.7641	113.5	35.9744	43.4974	90.011	98.5544	99.935	99.4798	113.5	21.3085	26.2755	31.3926	39.5458	90.2511	95.3782
114	21.6136	29.4518	32.0878	44.5128	99.3998	97.7641	114	35.9744	43.0072	90.011	98.5544	99.935	99.4798	114	21.3085	26.2755	30.9024	38.5654	90.2511	95.3782
114.5	22.1038	29.4518	32.578	45.003	99.3998	97.7641	114.5	35.4842	43.0072	89.5208	98.5544	99.935	99.4798	114.5	20.8183	26.2755	30.4122	38.5654	90.2511	95.3782
115	21.6136	29.942	32.0878	44.0226	99.3998	97.7641	115	34.994	43.0072	89.5208	98.5544	99.935	99.4798	115	20.8183	25.2951	29.922	38.5654	90.2511	95.3782
115.5	20.6333	29.942	31.1074	44.0226	98.9096	97.7641	115.5	34.994	42.517	89.0306	98.5544	99.935	99.4798	115.5	20.8183	25.2951	29.922	38.5654	90.2511	95.3782
116	21.1234	29.942	31.5976	44.0226	98.9096	97.7641	116	34.994	42.0268	89.0306	98.5544	99.935	99.4798	116	19.8379	25.7853	29.922	38.0752	90.2511	95.3782
116.5	21.6136	29.942	31.1074	43.0422	98.9096	97.7641	116.5	34.5038	41.5366	88.5404	98.5544	99.935	99.4798	116.5	19.8379	25.2951	29.4318	37.585	90.2511	95.3782
117	21.1234	27.9812	31.5976	42.0618	98.9096	97.7641	117	34.5038	41.5366	88.5404	98.5544	99.935	99.4798	117	20.3281	25.2951	29.922	37.585	89.7609	94.888
117.5	20.1431	27.491	31.1074	42.552	98.9096	97.7641	117.5	34.5038	41.0464	88.0502	98.5544	99.935	99.4798	117.5	19.8379	25.2951	29.4318	37.0948	89.7609	94.888
118	20.6333	27.9812	32.0878	42.0618	98.9096	97.7641	118	34.0136	41.0464	88.0502	98.5544	99.935	99.4798	118	19.8379	25.2951	28.9416	37.585	89.7609	94.888
118.5	20.6333	28.4714	30.6172	41.5716	98.9096	97.7641	118.5	34.0136	40.5562	87.56	98.5544	99.935	99.4798	118.5	20.3281	25.2951	28.9416	37.585	89.7609	94.888
119	20.1431	27.491	30.1271	41.5716	98.9096	97.7641	119	34.0136	40.5562	87.56	98.5544	99.935	99.4798	119	19.3477	24.8049	28.9416	36.6046	89.2707	94.888
119.5	20.6333	27.491	30.1271	40.5912	98.9096	97.7641	119.5	33.5234	40.066	87.0698	98.5544	99.935	99.4798	119.5	19.3477	25.2951	28.4514	37.0948	89.2707	94.888
120	20.1431	27.491	30.1271	40.5912	98.9096	97.7641	120	33.5234	40.066	87.0698	98.5544	99.935	99.4798	120	19.8379	24.8049	28.4514	37.0948	89.2707	94.888
120.5	19.6529	27.491	30.1271	40.5912	98.9096	97.7641	120.5	33.0332	39.0856	86.5796	98.5544	99.935	99.4798	120.5	18.8575	24.8049	28.4514	36.6046	89.2707	94.888
121	19.6529	27.0008	30.1271	40.5912	98.9096	97.7641	121	32.543	39.0856	86.0894	98.5544	99.935	99.4798	121	18.8575	25.2951	28.4514	36.1144	89.2707	94.888
121.5	20.1431	27.0008	30.1271	40.101	98.9096	97.7641	121.5	32.543	39.0856	86.0894	98.5544	99.935	99.4798	121.5	18.3673	24.3147	27.9612	35.6242	89.2707	94.888
122	20.1431	26.5106	29.6369	40.101	98.9096	97.7641	122	32.543	39.0856	85.5992	98.0642	99.935	99.4798	122	18.8575	24.3147	28.4514	35.6242	89.2707	94.888
122.5	19.6529	26.5106	28.6565	39.6108	98.4194	97.7641	122.5	32.543	38.1052	85.5992	98.0642	99.935	99.4798	122.5	18.8575	24.3147	27.9612	35.1341	88.7805	94.888
123	19.1627	27.0008	29.1467	39.1206	98.9096	97.7641	123	32.0528	37.615	85.109	98.0642	99.935	99.4798	123	18.8575	24.3147	27.9612	35.6242	88.7805	94.888
123.5	19.6529	27.491	28.6565	38.6305	98.9096	97.7641	123.5	32.0528	37.615	85.109	98.0642	99.935	99.4798	123.5	18.3673	24.3147	27.9612	35.1341	88.7805	94.888
124	19.6529	27.0008	28.6565	38.1403	98.9096	97.7641	124	32.543	37.615	84.6188	98.0642	99.935	99.4798	124	17.8772	24.3147	27.9612	35.1341	88.7805	94.888
124.5	19.1627	25.5302	28.6565	37.6501	98.9096	97.7641	124.5	32.0528	37.615	84.6188	98.0642	99.935	99.4798	124.5	18.3673	24.3147	27.471	34.6439	88.7805	94.888
125	19.1627	25.5302	28.6565	38.1403	98.9096	97.7641	125	31.5626	37.1248	84.1287	98.0642	99.935	99.4798	125	18.3673	23.8245	27.471	34.6439	88.7805	94.888
125.5	19.6529	26.0204	28.6565	37.1599	98.9096	97.7641	125.5	31.0724	37.1248	84.1287	98.0642	99.935	99.4798	125.5	18.3673	23.8245	26.9808	34.6439	88.7805	94.888
126	19.1627	25.5302	28.1663	37.6501	98.4194	97.7641	126	31.0724	36.6347	84.1287	98.0642	99.935	99.4798	126	18.3673	23.3343	26.9808	34.1537	88.2903	94.888
126.5	18.6725	25.04	28.1663	37.1599	98.4194	97.2739	126.5	31.0724	36.6347	83.6385	98.0642	99.935	99.4798	126.5	17.8772	23.3343	26.4906	33.6635	88.2903	94.888
127	18.6725	25.04	27.6761	36.6697	98.4194	97.2739	127	30.5822	36.1445	83.6385	98.0642	99.935	99.4798	127	17.8772	23.3343	26.4906	33.6635	88.2903	94.888
127.5	19.6529	25.04	27.6761	36.1795	98.4194	97.2739	127.5	30.5822	36.1445	83.1483	98.0642	99.935	99.4798	127.5	17.8772	23.3343	26.4906	33.6635	88.2903	94.3978
128	18.6725	25.04	27.1859	36.6697	98.4194	97.7641	128	30.092	36.1445	82.6581	98.0642	99.935	99.4798	128	17.8772	22.8441	26.0004	33.6635	88.2903	94.3978
128.5	18.6725	24.5498	27.1859	36.6697	98.9096	97.7641	128.5	30.092	35.6543	82.6581	98.0642	99.4448	99.4798	128.5	17.8772	22.8441	26.0004	33.6635	88.2903	94.3978
129	18.6725	25.04	27.1859	36.1795	98.4194	97.7641	129	30.5822	35.6543	82.1679	98.0642	99.935	99.4798	129	17.387	22.8441	26.4906	32.6831	87.8001	94.3978
129.5	18.6725	26.0204	27.1859	36.1795	98.4194	97.2739	129.5	30.092	35.1641	82.1679	98.0642	99.935	99.4798	129.5	17.8772	22.8441	25.5102	32.1929	87.8001	94.3978
130	18.1823	25.5302	27.1859	34.7089	98.4194	97.2739	130	30.092	35.1641	81.6777	98.0642	99.935	99.4798	130	17.387	22.3539	25.02	32.1929	87.8001	94.3978
130.5	18.1823	25.04	27.1859	35.6893	98.9096	97.2739	130.5	30.092	34.6739	81.6777	98.0642	99.935	99.4798	130.5	16.8968	22.3539	25.5102	32.1929	87.8001	94.3978
131	18.6725	25.04	27.6761	34.7089	98.4194	97.2739	131	29.6018	34.1837	81.1875	98.0642	99.935	99.4798	131	16.8968	22.3539	25.5102	32.6831	87.8001	94.3978
131.5	18.1823	25.04	27.6761	34.7089	98.4194	97.2739	131.5	29.1116	34.1837	81.1875	98.0642	99.935	99.4798	131.5	16.8968	22.3539	25.02	32.6831	87.8001	94.3978
132	17.2019	25.04	27.1859	35.1991	98.4194	97.2739	132	29.1116	34.1837	80.6973	98.0642	99.935	99.4798	132	16.8968	22.8441	25.02	31.7027	87.8001	94.3978
132.5	17.2019	24.5498	26.2055	34.7089	98.4194	97.2739	132.5	29.1116	33.6935	80.2071	98.0642	99.4448	99.4798	132.5	16.8968	22.3539	25.02	31.7027	87.8001	94.3978
133	17.6921	23.5694	26.6957	35.1991	98.4194	97.2739	133	29.1116	33.6935	80.2071	98.0642	99.4448	99.4798	133	15.9164	22.3539	24.5298	32.1929	87.3099	94.3978
133.5	17.2019	24.0596	25.7153	34.7089	98.4194	97.2739	133.5	29.1116	33.2033	79.7169	97.574	99.4448	99.4798	133.5	15.9164	21.8637	24.5298	31.7027	87.3099	94.3978
134	17.2019	23.5694	26.2055	33.7285	98.4194	97.2739	134	28.6214	33.2033	79.2267	97.574	99.4448	99.4798	134	16.4066	21.3735	24.5298	31.7027	87.3099	94.3978
134.5	17.2019	24.0596	25.7153	33.7285	98.4194	97.2739	134.5	28.6214	33.2033	79.2267	98.0642	99.4448	99.4798	134.5	16.4066	21.8637	24.0396	31.7027	87.3099	94.3978
135	17.2019	23.0792	25.7153	33.7285	98.4194	97.2739	135	28.6214	32.7131	78.7365	98.0642	99.935	99.4798	135	16.4066	21.3735	24.0396	31.2125	87.3099	94.3978
135.5	17.2019	24.0596	25.7153	34.2187	98.4194	97.2739	135.5	28.1313	32.7131	78.2463	98.0642	99.935	99.4798	135.5	16.4066	21.8637	24.0396	31.7027	87.3099	94.3978
136	17.2019	24.0596	25.7153	33.7285	98.4194	97.2739	136	28.1313	32.7131	78.2463	98.0642	99.935	99.4798	136	15.9164	21.3735	24.0396	31.2125	87.3099	94.3978
136.5	17.2019	24.0596	25.7153	33.2383	98.4194	97.2739	136.5	27.6411	32.7131	77.7561	97.574	99.935	99.4798	136.5	15.9164	21.3735	24.0396	31.2125	87.3099	94.3978
137	17.2019	23.5694	25.2251	32.7481	98.4194	97.2739	137	28.1313	32.2229	77.2659	97.574	99.4448	99.4798	137	15.9164	21.3735	24.0396	30.7223	87.3099	94.3978
137.5	17.2019	23.5694	25.2251	32.7481	98.4194	97.2739	137.5	28.1313	32.2229	76.7757	97.574	99.4448	99.4798	137.5	15.9164	20.8834	24.0396	30.2321	86.8197	94.3978
138	16.7117	23.0792	25.2251	31.7677	98.4194	97.2739	138	28.1313	31.7327	76.7757	97.574	99.4448	99.4798	138	15.4262	20.3932	24.0396	30.2321	86.8197	93.9076
138.5	16.2215	23.0792	25.7153	31.7677	98.4194	97.2739	138.5	27.6411	31.7327	76.2855	97.574	99.4448	99.4798	138.5	14.936	20.3932	24.0396	30.2321	86.8197	93.9076
139	16.7117	23.0792	25.2251	31.7677	98.4194	97.2739	139	27.1509	31.2425	75.7953	97.574	99.935	99.4798	139	14.936	20.3932	23.5494	30.2321	86.8197	94.3978
139.5	16.7117	23.5694	24.7349	31.7677	98.4194	97.2739	139.5	27.1509	31.2425	75.3051	97.574	99.4448	99.4798	139.5	14.936	19.903	24.0396	29.7419	86.8197	93.9076
140	16.7117	23.5694	24.7349	31.7677	98.4194	97.2739	140	27.1509	30.7523	74.8149	97.574	99.4448	99.4798	140	14.936	20.3932	23.5494	29.2517	86.8197	93.9076
140.5	17.6921	23.0792	24.7349	31.2775	98.4194	97.2739	140.5	27.1509	30.7523	74.8149	97.574	99.4448	99.4798	140.5	14.4458	20.8834	23.5494	29.2517	86.8197	93.9076
141	17.2019	22.589	24.7349	31.7677	97.9292	97.2739	141	26.6607	30.7523	74.3247	97.574	99.935	99.4798	141	14.936	20.8834	23.5494	29.2517	86.8197	93.9076
141.5	17.2019	22.589	24.2447	31.7677	97.9292	97.2739	141.5	26.1705	30.7523	73.8345	97.574	99.935	99.4798	141.5	14.936	20.8834	23.0592	28.7615	86.3295	93.9076
142	16.2215	22.0988	23.7545	31.7677	97.9292	97.2739	142	26.6607	30.2621	73.3443	97.574	99.4448	99.4798	142	15.4262	19.903	22.569	29.7419	86.3295	93.9076
142.5	16.7117	22.589	24.2447	31.2775	97.9292	97.2739	142.5	26.6607	30.2621	72.8541	97.574	99.935	99.4798	142.5	15.4262	20.3932	23.0592	29.2517	86.3295	93.9076
143	16.2215	22.589	23.7545	31.2775	97.9292	96.7837	143	26.1705	30.2621	72.3639	97.574	99.4448	99.4798	143	14.4458	20.3932	22.569	29.2517	86.3295	93.9076
143.5	16.2215	22.0988	24.2447	30.7873	97.9292	96.7837	143.5	25.6803	29.7719	72.3639	97.574	99.935	99.4798	143.5	13.9556	20.3932	23.0592	29.2517	86.3295	93.9076
144	15.7313	22.589	24.2447	31.2775	97.9292	96.7837	144	25.6803	29.7719	71.8737	97.574	99.935	98.9896	144	14.4458	19.903	22.569	28.7615	86.3295	93.9076
144.5	15.7313	22.589	23.7545	30.2971	97.9292	96.7837	144.5	25.6803	29.7719	71.3836	97.574	99.4448	99.4798	144.5	14.4458	20.3932	22.569	28.7615	86.3295	93.9076
145	15.2411	22.589	23.2643	30.2971	97.9292	97.2739	145	25.6803	29.2817	70.8934	97.574	99.4448	99.4798	145	13.9556	19.903	23.0592	28.7615	86.3295	93.9076
145.5	15.7313	22.0988	23.2643	31.2775	97.9292	96.7837	145.5	25.1901	29.2817	70.4032	97.574	99.4448	99.4798	145.5	13.9556	19.4128	23.0592	28.2713	86.3295	93.9076
146	15.7313	22.0988	22.7741	29.8069	97.9292	96.7837	146	25.1901	29.7719	69.913	97.574	99.4448	99.4798	146	13.9556	19.4128	22.0788	28.7615	85.8393	93.9076
146.5	16.2215	22.0988	22.2839	28.8265	97.9292	96.7837	146.5	25.1901	29.2817	69.4228	97.574	99.4448	98.9896	146.5	13.9556	18.9226	22.0788	28.7615	85.8393	93.9076
147	15.7313	21.1184	22.7741	29.8069	97.9292	96.7837	147	25.1901	28.7915	68.9326	97.574	99.4448	99.4798	147	13.9556	18.9226	22.569	28.2713	86.3295	93.9076
147.5	15.2411	21.6086	22.7741	29.8069	97.9292	96.7837	147.5	25.1901	29.2817	68.4424	97.574	99.4448	98.9896	147.5	13.4654	18.9226	21.5886	28.2713	85.8393	93.9076
148	15.7313	21.1184	22.7741	28.8265	97.9292	96.7837	148	25.1901	28.7915	67.9522	97.574	99.4448	99.4798	148	13.4654	19.4128	21.5886	27.7811	85.8393	93.9076
148.5	15.7313	21.6086	22.2839	28.3363	97.9292	96.7837	148.5	25.1901	28.7915	67.462	97.574	99.4448	99.4798	148.5	13.4654	19.4128	21.5886	28.2713	85.8393	93.9076
149	15.7313	21.6086	22.2839	28.8265	97.9292	96.7837	149	24.6999	28.3013	66.9718	97.0838	99.4448	99.4798	149	13.4654	18.9226	21.5886	28.2713	85.8393	93.9076
149.5	14.7509	21.6086	22.2839	28.8265	97.9292	96.7837	149.5	24.6999	28.3013	66.9718	97.0838	99.4448	98.9896	149.5	13.4654	18.4324	21.0984	27.7811	85.8393	93.9076
150	14.7509	21.6086	22.7741	29.3167	97.9292	96.7837	150	24.2097	28.3013	65.9914	97.0838	99.4448	98.9896	150	12.9752	18.9226	21.5886	27.7811	85.8393	93.9076
150.5	14.7509	21.1184	22.2839	28.8265	97.9292	96.7837	150.5	24.2097	28.3013	65.5012	97.0838	99.4448	99.4798	150.5	12.9752	18.9226	21.5886	27.7811	85.8393	93.9076
151	14.7509	21.1184	21.3035	28.3363	97.9292	96.7837	151	23.7195	28.3013	65.5012	97.0838	99.4448	99.4798	151	12.485	18.4324	21.5886	27.2909	85.3491	93.9076
151.5	14.7509	20.6283	22.2839	28.8265	97.9292	96.7837	151.5	23.7195	27.8111	65.011	97.0838	99.4448	98.9896	151.5	12.485	18.4324	21.5886	27.2909	85.3491	93.9076
152	14.7509	20.6283	22.2839	28.3363	97.9292	96.7837	152	23.7195	27.3209	64.5208	97.0838	99.4448	98.9896	152	12.9752	18.9226	21.0984	27.2909	85.3491	93.9076
152.5	14.2607	20.6283	22.2839	28.8265	97.9292	96.7837	152.5	23.7195	27.3209	63.5404	97.0838	99.4448	98.9896	152.5	12.485	18.4324	21.0984	26.8007	85.3491	93.9076
153	15.7313	20.6283	21.7937	28.8265	97.9292	96.7837	153	23.7195	26.8307	63.0502	97.0838	99.4448	98.9896	153	12.485	18.4324	21.0984	26.3105	85.3491	93.4174
153.5	15.2411	20.1381	21.3035	27.8461	97.9292	96.7837	153.5	23.2293	26.8307	62.56	97.0838	99.4448	98.9896	153.5	11.9948	18.4324	21.0984	26.8007	85.3491	93.9076
154	14.2607	19.6479	21.7937	27.3559	97.439	96.7837	154	23.2293	26.8307	62.0698	97.0838	99.4448	98.9896	154	12.485	18.4324	21.0984	26.8007	85.3491	93.9076
154.5	14.2607	20.6283	21.3035	27.3559	97.439	96.7837	154.5	22.7391	27.3209	61.5796	97.0838	99.4448	98.9896	154.5	11.9948	18.4324	20.6082	26.8007	85.3491	93.4174
155	14.2607	20.1381	21.3035	27.8461	97.439	96.7837	155	23.2293	27.3209	61.0894	97.0838	99.4448	98.9896	155	11.9948	18.4324	20.6082	26.8007	85.3491	93.4174
155.5	15.2411	20.6283	21.3035	28.3363	97.439	96.7837	155.5	22.7391	26.8307	60.5992	97.0838	99.4448	98.9896	155.5	12.485	17.9422	20.118	26.3105	85.3491	93.4174
156	14.2607	20.6283	21.3035	27.8461	97.439	96.7837	156	22.7391	26.3405	60.109	97.0838	99.4448	98.9896	156	12.485	17.9422	20.6082	26.3105	85.3491	93.4174
156.5	14.7509	20.6283	21.3035	27.3559	97.439	96.7837	156.5	22.2489	26.8307	59.6188	97.0838	99.4448	99.4798	156.5	12.485	17.452	20.6082	26.3105	85.3491	93.4174
157	14.2607	20.1381	20.8133	27.3559	97.439	96.7837	157	22.2489	26.3405	59.1287	97.0838	99.4448	98.9896	157	11.5046	17.452	20.6082	26.3105	85.3491	93.4174
157.5	13.7705	20.6283	20.8133	26.8657	97.439	96.7837	157.5	22.7391	26.8307	58.6385	97.0838	99.4448	98.9896	157.5	11.9948	17.452	20.118	26.3105	84.8589	93.4174
158	14.2607	20.1381	21.3035	27.3559	97.439	96.7837	158	22.2489	26.8307	58.1483	97.0838	99.4448	98.9896	158	11.5046	16.9618	20.118	25.8203	84.8589	93.4174
158.5	14.7509	20.1381	20.8133	28.3363	97.439	96.7837	158.5	22.2489	25.8503	58.1483	97.0838	99.4448	99.4798	158.5	11.5046	17.452	20.118	25.8203	84.8589	93.4174
159	14.2607	19.6479	20.8133	26.8657	97.439	96.7837	159	22.2489	26.3405	57.6581	97.0838	99.4448	98.9896	159	11.5046	18.4324	20.118	25.8203	84.8589	93.4174
159.5	13.7705	19.6479	21.3035	26.8657	97.439	96.7837	159.5	22.2489	25.8503	56.6777	97.0838	99.4448	98.9896	159.5	11.5046	17.9422	20.118	25.8203	84.8589	93.4174
160	13.7705	19.6479	21.3035	25.8854	97.439	96.7837	160	21.7587	25.8503	56.6777	97.0838	99.4448	98.9896	160	11.5046	16.9618	19.6279	25.8203	84.8589	93.4174
160.5	14.2607	19.6479	20.8133	26.8657	97.439	96.7837	160.5	21.7587	25.3601	56.1875	97.0838	99.4448	98.9896	160.5	11.5046	16.9618	20.118	25.8203	84.8589	93.4174
161	13.7705	19.6479	20.3231	27.3559	97.439	96.7837	161	21.7587	25.3601	55.6973	97.0838	99.4448	98.9896	161	11.5046	16.9618	19.6279	25.8203	84.8589	93.4174
161.5	13.7705	19.6479	20.8133	26.3756	97.439	96.7837	161.5	21.7587	25.3601	55.2071	97.0838	99.4448	98.9896	161.5	11.0144	16.9618	19.6279	25.3301	84.8589	93.4174
162	13.7705	19.6479	20.8133	26.3756	97.439	96.7837	162	21.7587	24.8699	55.2071	97.0838	99.4448	98.9896	162	11.0144	16.9618	19.6279	25.3301	84.8589	93.4174
162.5	13.7705	19.6479	20.3231	25.8854	97.439	96.7837	162.5	21.2685	24.8699	54.7169	97.0838	99.4448	98.9896	162.5	11.0144	16.4716	19.6279	25.3301	84.8589	93.4174
163	13.7705	19.1577	20.3231	24.905	97.439	96.7837	163	20.7783	24.8699	54.2267	97.0838	99.4448	98.9896	163	11.0144	16.9618	19.1377	25.3301	84.8589	93.4174
163.5	13.2803	18.1773	19.8329	25.8854	97.439	96.7837	163.5	21.2685	24.8699	53.7365	97.0838	99.4448	98.9896	163.5	11.0144	17.452	19.1377	25.3301	84.8589	93.4174
164	13.2803	18.1773	19.8329	25.8854	97.439	96.7837	164	20.7783	24.3798	53.7365	96.5936	99.4448	98.9896	164	11.0144	16.9618	19.6279	24.8399	84.8589	93.4174
164.5	12.7901	19.1577	19.8329	25.8854	97.439	96.7837	164.5	20.7783	24.3798	53.2463	96.5936	99.4448	98.9896	164.5	10.5242	16.4716	19.6279	24.8399	84.8589	93.4174
165	12.7901	19.6479	19.8329	25.8854	97.439	96.7837	165	20.7783	24.3798	52.7561	96.5936	99.4448	98.9896	165	10.5242	16.4716	19.1377	24.8399	84.8589	93.4174
165.5	13.2803	18.1773	20.3231	26.3756	97.439	96.7837	165.5	20.7783	24.3798	52.2659	96.5936	99.4448	98.9896	165.5	10.034	16.4716	19.1377	24.3497	84.8589	93.4174
166	13.2803	19.1577	19.8329	26.3756	97.439	96.7837	166	20.7783	24.3798	51.7757	96.5936	99.4448	98.9896	166	10.5242	16.4716	19.1377	24.3497	84.8589	93.4174
166.5	13.2803	17.6871	19.8329	25.8854	96.9488	96.2935	166.5	20.7783	23.8896	51.7757	96.5936	99.4448	98.9896	166.5	11.0144	15.9814	19.6279	24.3497	84.3687	93.4174
167	12.7901	18.1773	19.8329	25.3952	96.9488	96.2935	167	20.2881	23.8896	51.2855	96.5936	99.4448	98.9896	167	11.0144	16.4716	19.1377	24.8399	84.3687	93.4174
167.5	12.2999	18.6675	19.8329	24.905	96.9488	96.2935	167.5	20.7783	23.8896	50.7953	96.5936	99.4448	98.9896	167.5	10.5242	16.4716	19.6279	24.3497	84.3687	93.4174
168	12.7901	18.1773	19.8329	25.3952	96.9488	96.2935	168	20.2881	23.3994	50.3051	96.5936	99.4448	98.9896	168	10.034	16.4716	18.6475	23.3693	84.3687	93.4174
168.5	13.2803	18.1773	18.8525	25.3952	96.9488	96.2935	168.5	19.7979	23.3994	49.8149	96.5936	99.4448	98.9896	168.5	10.5242	16.9618	18.6475	23.8595	84.3687	93.4174
169	12.2999	19.1577	18.8525	24.905	96.9488	96.2935	169	19.7979	23.3994	49.8149	96.5936	99.4448	98.9896	169	10.034	16.4716	18.6475	23.8595	84.3687	93.4174
169.5	12.7901	18.6675	19.8329	23.9246	96.9488	96.2935	169.5	19.7979	23.3994	49.8149	96.5936	99.4448	98.9896	169.5	10.034	15.9814	18.6475	23.3693	84.3687	93.4174
170	12.7901	18.6675	19.8329	23.9246	96.9488	96.2935	170	19.7979	23.3994	48.8345	96.5936	99.4448	98.9896	170	9.54382	15.9814	18.1573	23.3693	84.3687	93.4174
170.5	12.7901	19.1577	19.8329	23.9246	96.9488	96.2935	170.5	19.7979	22.9092	48.8345	96.5936	99.4448	98.9896	170.5	9.54382	15.4912	18.1573	23.8595	84.3687	93.4174
171	12.7901	18.1773	18.8525	24.4148	96.9488	96.2935	171	19.3077	22.419	48.3443	96.5936	99.4448	98.9896	171	10.034	15.4912	18.1573	23.8595	84.3687	93.4174
171.5	12.2999	18.1773	19.3427	23.9246	96.9488	96.2935	171.5	19.3077	22.9092	47.8541	96.5936	99.4448	98.9896	171.5	10.034	15.4912	18.1573	23.8595	84.3687	93.4174
172	12.2999	17.6871	19.3427	23.4344	96.9488	96.2935	172	19.3077	22.9092	47.8541	96.5936	99.4448	98.9896	172	10.034	15.4912	18.1573	23.8595	84.3687	92.9272
172.5	12.2999	17.6871	18.8525	22.9442	96.9488	96.2935	172.5	19.3077	22.9092	47.3639	96.5936	99.4448	98.9896	172.5	9.54382	15.9814	17.6671	23.8595	84.3687	93.4174
173	12.2999	17.6871	18.3623	23.4344	96.9488	96.2935	173	19.3077	22.419	47.3639	96.5936	99.4448	98.9896	173	9.54382	15.9814	18.1573	23.3693	84.3687	93.4174
173.5	11.8097	17.6871	18.3623	23.9246	96.9488	96.2935	173.5	19.3077	22.419	46.8737	96.5936	99.4448	98.9896	173.5	10.034	15.4912	17.6671	23.3693	84.3687	93.4174
174	11.8097	17.6871	18.8525	24.905	96.9488	96.2935	174	18.8175	21.9288	46.3836	96.5936	99.4448	98.9896	174	10.034	15.001	17.6671	23.3693	83.8786	93.4174
174.5	12.2999	17.6871	18.3623	23.9246	96.9488	96.2935	174.5	18.8175	21.9288	46.3836	96.5936	99.4448	98.9896	174.5	9.54382	15.4912	17.6671	22.8792	83.8786	92.9272
175	12.2999	17.1969	18.3623	23.9246	96.9488	96.2935	175	18.8175	21.9288	45.8934	96.5936	99.4448	98.9896	175	9.54382	15.9814	17.6671	23.3693	83.8786	92.9272
175.5	11.8097	17.1969	18.3623	23.4344	96.9488	96.2935	175.5	19.3077	21.9288	45.4032	96.5936	99.4448	98.9896	175.5	9.54382	15.4912	17.1769	23.3693	83.8786	92.9272
176	12.2999	17.1969	18.8525	23.9246	96.9488	96.2935	176	18.8175	22.419	44.913	96.5936	99.4448	98.9896	176	9.54382	15.001	17.1769	22.8792	83.8786	92.9272
176.5	11.8097	17.1969	18.3623	22.9442	96.9488	96.2935	176.5	18.8175	21.9288	44.913	96.5936	99.4448	98.9896	176.5	9.54382	15.001	17.1769	22.8792	83.8786	92.9272
177	11.8097	16.7067	18.3623	22.9442	96.4586	96.2935	177	18.8175	22.419	44.913	96.5936	99.4448	98.9896	177	9.05362	15.4912	17.1769	23.3693	83.8786	92.9272
177.5	11.8097	16.7067	18.3623	23.9246	96.4586	96.2935	177.5	18.3273	21.9288	44.4228	96.5936	99.4448	98.9896	177.5	9.05362	15.001	17.6671	23.3693	83.8786	92.9272
178	12.2999	16.7067	18.8525	23.4344	96.9488	96.2935	178	18.3273	21.4386	44.4228	96.5936	99.4448	98.9896	178	9.54382	15.001	16.6867	22.8792	83.8786	92.9272
178.5	11.8097	16.7067	18.3623	23.4344	96.9488	96.2935	178.5	17.8371	21.4386	44.4228	96.5936	99.4448	98.9896	178.5	9.54382	15.001	17.1769	22.8792	83.8786	92.9272
179	11.8097	17.1969	18.8525	22.9442	96.4586	96.2935	179	17.8371	21.4386	43.9326	96.1034	99.4448	98.9896	179	9.54382	14.5108	17.1769	22.8792	83.8786	92.9272
179.5	11.8097	16.7067	17.8721	23.4344	96.4586	96.2935	179.5	18.3273	20.9484	42.9522	96.1034	99.4448	98.9896	179.5	9.05362	14.5108	17.1769	22.389	83.8786	92.9272
180	11.3195	16.2165	17.8721	22.9442	96.4586	95.8033	180	18.3273	21.4386	42.9522	96.1034	99.4448	98.9896	180	9.05362	14.5108	17.1769	22.389	83.8786	92.9272
180.5	11.3195	17.1969	17.382	22.9442	96.4586	95.8033	180.5	17.8371	21.4386	42.462	96.1034	99.4448	98.9896	180.5	9.05362	14.5108	16.6867	22.389	83.8786	92.9272
181	11.8097	16.7067	17.8721	22.454	96.4586	95.8033	181	17.8371	21.4386	41.9718	96.1034	99.4448	98.9896	181	9.05362	14.5108	16.6867	22.389	83.8786	92.9272
181.5	11.3195	16.2165	17.382	23.4344	96.4586	95.8033	181.5	17.8371	21.4386	42.462	96.1034	99.4448	98.9896	181.5	9.05362	14.5108	17.1769	22.389	83.8786	92.9272
182	11.8097	16.2165	17.382	23.4344	96.4586	95.8033	182	17.8371	20.9484	41.9718	96.1034	99.4448	98.9896	182	9.05362	14.5108	16.6867	22.389	83.8786	92.9272
182.5	11.8097	16.7067	17.382	22.9442	96.4586	96.2935	182.5	17.3469	20.4582	41.4816	96.1034	99.4448	98.9896	182.5	9.05362	14.5108	16.6867	22.8792	83.8786	92.9272
183	11.3195	16.2165	17.382	22.454	96.4586	95.8033	183	17.8371	20.4582	41.4816	96.1034	99.4448	98.9896	183	8.56343	14.5108	16.6867	22.8792	83.3884	92.9272
183.5	11.3195	16.2165	17.8721	22.9442	96.4586	95.8033	183.5	17.8371	20.4582	40.9914	96.1034	99.4448	98.9896	183.5	8.07323	14.0206	17.1769	22.389	83.8786	92.9272
184	10.8293	16.2165	17.382	22.9442	96.4586	95.8033	184	17.8371	20.4582	40.9914	96.1034	98.9546	98.9896	184	8.56343	14.5108	16.6867	21.8988	83.3884	92.9272
184.5	11.3195	16.2165	17.8721	22.454	96.4586	95.8033	184.5	17.3469	20.4582	40.5012	96.1034	98.9546	98.9896	184.5	9.05362	14.5108	16.6867	21.8988	83.8786	92.9272
185	11.3195	16.2165	17.382	21.9638	96.4586	95.8033	185	17.3469	20.4582	40.011	96.1034	99.4448	98.9896	185	8.56343	14.0206	16.6867	21.8988	83.3884	92.9272
185.5	11.3195	16.2165	17.8721	22.454	96.4586	95.8033	185.5	16.8567	19.968	40.5012	96.1034	99.4448	98.9896	185.5	8.56343	14.0206	17.1769	21.8988	83.3884	92.9272
186	10.8293	16.2165	17.382	21.9638	96.4586	95.8033	186	17.3469	19.968	40.011	96.1034	99.4448	98.9896	186	8.56343	14.0206	16.6867	21.8988	83.3884	92.9272
186.5	11.3195	15.7263	16.8918	21.9638	96.4586	95.8033	186.5	17.3469	19.968	39.5208	96.1034	99.4448	98.9896	186.5	8.56343	14.0206	16.1965	21.4086	83.3884	92.9272
187	11.3195	16.2165	16.8918	21.9638	96.4586	95.8033	187	17.3469	19.968	39.5208	96.1034	99.4448	98.9896	187	8.56343	14.0206	16.1965	21.8988	83.3884	92.9272
187.5	10.8293	15.7263	16.8918	21.9638	96.4586	95.8033	187.5	16.8567	20.4582	39.5208	96.1034	98.9546	98.9896	187.5	8.56343	13.5304	16.1965	21.8988	83.3884	92.9272
188	10.8293	16.2165	16.8918	21.4736	96.4586	95.8033	188	16.8567	19.968	39.0306	96.1034	98.9546	98.9896	188	8.07323	14.0206	16.1965	21.4086	83.3884	92.9272
188.5	10.8293	16.2165	16.8918	20.9834	95.9684	95.8033	188.5	16.3665	19.968	39.0306	96.1034	98.9546	98.9896	188.5	8.07323	14.0206	15.7063	21.4086	83.3884	92.9272
189	10.8293	15.7263	16.4016	21.4736	96.4586	95.8033	189	16.8567	19.968	38.5404	96.1034	99.4448	98.9896	189	8.07323	14.0206	15.7063	21.8988	83.3884	92.9272
189.5	10.8293	15.7263	16.8918	21.4736	95.9684	95.8033	189.5	16.8567	19.968	38.5404	96.1034	99.4448	98.9896	189.5	8.07323	13.5304	15.7063	21.4086	83.3884	92.9272
190	10.8293	16.2165	16.4016	21.9638	96.4586	95.8033	190	16.3665	19.968	39.0306	96.1034	99.4448	98.9896	190	7.58303	14.0206	15.7063	21.8988	83.3884	92.9272
190.5	10.8293	15.7263	16.4016	21.9638	96.4586	95.8033	190.5	16.8567	19.4778	38.0502	96.1034	98.9546	98.9896	190.5	7.58303	13.5304	16.1965	21.4086	83.3884	92.9272
191	10.8293	15.7263	16.4016	21.9638	95.9684	95.8033	191	16.8567	19.4778	38.0502	96.1034	99.4448	98.9896	191	8.07323	13.0402	15.7063	21.4086	83.3884	92.9272
191.5	10.8293	16.2165	15.9114	21.9638	95.9684	95.8033	191.5	16.3665	19.4778	37.56	96.1034	98.9546	98.9896	191.5	8.07323	13.0402	15.7063	21.4086	83.3884	92.9272
192	10.8293	15.7263	15.9114	21.4736	95.9684	95.8033	192	15.8764	19.4778	37.0698	96.1034	98.9546	98.9896	192	8.07323	13.0402	15.7063	21.8988	83.3884	92.9272
192.5	10.3391	16.2165	16.4016	20.9834	95.9684	95.8033	192.5	15.8764	19.4778	37.0698	96.1034	99.4448	98.9896	192.5	7.58303	13.5304	15.7063	21.4086	83.3884	92.9272
193	10.3391	15.2361	16.4016	20.9834	95.9684	95.8033	193	16.3665	19.4778	37.0698	96.1034	99.4448	98.9896	193	8.07323	13.5304	15.7063	20.9184	83.3884	92.9272
193.5	10.3391	15.7263	15.9114	20.9834	95.9684	95.8033	193.5	15.8764	18.9876	36.5796	95.6132	99.4448	98.9896	193.5	8.07323	13.5304	15.7063	21.4086	83.3884	92.9272
194	10.8293	16.2165	16.4016	20.9834	95.9684	95.8033	194	15.8764	19.4778	36.5796	95.6132	98.9546	98.9896	194	7.58303	13.5304	15.7063	21.4086	83.3884	92.9272
194.5	10.3391	16.2165	15.9114	20.9834	95.9684	95.8033	194.5	15.8764	18.9876	36.5796	96.1034	99.4448	98.9896	194.5	7.58303	13.0402	15.7063	20.9184	83.3884	92.9272
195	10.3391	15.2361	16.4016	20.4932	95.9684	95.8033	195	15.8764	18.9876	36.5796	96.1034	99.4448	98.9896	195	7.58303	13.0402	15.2161	20.9184	83.3884	92.9272
195.5	10.3391	15.2361	15.9114	20.003	95.9684	95.8033	195.5	15.3862	19.4778	36.0894	96.1034	98.9546	98.9896	195.5	7.58303	13.5304	15.7063	20.4282	83.3884	92.437
196	10.3391	15.2361	15.9114	20.4932	95.9684	95.8033	196	15.3862	18.9876	35.5992	96.1034	98.9546	98.9896	196	7.09284	13.0402	15.7063	20.9184	83.3884	92.437
196.5	10.3391	15.2361	16.4016	20.4932	95.9684	95.8033	196.5	15.3862	18.9876	35.5992	95.6132	98.9546	98.9896	196.5	7.09284	12.55	15.7063	20.9184	82.8982	92.437
197	9.84894	15.2361	15.4212	20.9834	95.9684	95.8033	197	14.896	18.4974	35.5992	96.5936	98.9546	98.9896	197	7.09284	12.55	15.7063	20.4282	83.3884	92.9272
197.5	9.84894	15.2361	15.4212	21.4736	95.9684	95.8033	197.5	14.896	18.4974	35.109	96.1034	98.9546	98.9896	197.5	7.09284	13.0402	15.2161	20.9184	82.8982	92.437
198	9.35874	15.7263	15.4212	20.9834	95.9684	95.8033	198	14.896	18.9876	34.6188	95.6132	99.4448	98.9896	198	6.60264	13.0402	15.2161	20.9184	82.8982	92.437
198.5	9.84894	14.7459	15.9114	20.9834	95.9684	95.8033	198.5	14.896	18.4974	35.109	95.6132	99.4448	98.9896	198.5	6.60264	13.0402	15.2161	20.4282	82.8982	92.437
199	9.35874	14.7459	15.9114	20.4932	95.9684	95.3131	199	14.896	18.4974	34.6188	95.6132	98.9546	98.9896	199	6.60264	12.55	15.2161	20.4282	82.8982	92.9272
199.5	9.35874	14.7459	15.4212	20.003	95.4782	95.3131	199.5	14.896	18.9876	34.6188	95.6132	98.9546	98.9896	199.5	6.60264	12.55	15.2161	20.4282	82.8982	92.437
200	9.84894	14.7459	15.4212	20.4932	95.4782	95.8033	200	14.896	18.4974	34.6188	95.6132	98.9546	98.9896	200	6.60264	13.0402	14.7259	19.938	82.8982	92.9272
200.5	9.35874	15.2361	15.4212	20.003	95.4782	95.3131	200.5	14.896	18.4974	34.1287	95.6132	98.9546	98.9896	200.5	7.09284	12.55	14.7259	20.4282	82.8982	92.437
201	9.84894	15.2361	15.4212	20.003	95.4782	95.3131	201	14.4058	18.4974	34.1287	95.6132	98.9546	98.9896	201	7.09284	12.55	14.7259	20.4282	82.8982	92.437
201.5	9.35874	13.7655	14.931	20.003	95.9684	95.3131	201.5	14.4058	18.0072	34.1287	95.6132	98.9546	98.9896	201.5	7.09284	12.55	15.2161	19.938	82.8982	92.437
202	9.35874	14.2557	15.4212	20.4932	95.4782	95.3131	202	14.4058	18.4974	33.6385	95.6132	99.4448	98.9896	202	6.60264	12.55	14.7259	19.938	82.8982	92.437
202.5	9.35874	15.2361	14.931	20.4932	95.4782	95.3131	202.5	14.4058	18.4974	33.1483	95.6132	98.9546	98.9896	202.5	6.60264	12.0598	14.7259	19.938	82.8982	92.437
203	9.35874	14.7459	14.931	20.4932	95.4782	95.3131	203	14.4058	18.0072	33.1483	95.6132	98.9546	98.9896	203	7.09284	12.55	14.7259	19.938	82.8982	92.437
203.5	9.35874	14.7459	15.4212	20.003	95.4782	95.3131	203.5	13.9156	18.0072	33.1483	95.6132	98.9546	98.9896	203.5	6.60264	12.55	14.7259	19.938	82.8982	92.437
204	9.35874	14.2557	15.4212	19.5128	95.4782	95.3131	204	14.4058	18.0072	33.1483	95.6132	98.9546	98.9896	204	6.60264	12.55	14.7259	19.938	82.8982	92.437
204.5	9.35874	14.7459	15.4212	19.5128	95.4782	95.3131	204.5	14.4058	17.517	32.6581	95.6132	98.9546	98.9896	204.5	6.60264	12.0598	14.7259	19.938	82.408	92.437
205	8.86855	14.7459	15.4212	19.5128	95.4782	95.3131	205	14.4058	18.0072	32.6581	95.6132	98.9546	98.9896	205	6.11244	12.0598	14.2357	19.938	82.8982	92.437
205.5	9.35874	14.2557	14.931	19.5128	95.4782	95.3131	205.5	14.4058	18.0072	32.1679	95.6132	98.9546	98.9896	205.5	6.60264	12.0598	14.2357	19.938	82.8982	92.437
206	8.86855	14.2557	14.931	19.0226	95.4782	95.3131	206	14.4058	18.0072	32.1679	95.6132	98.9546	98.9896	206	6.60264	12.0598	14.7259	19.938	82.8982	92.437
206.5	9.35874	13.7655	14.4408	19.0226	95.4782	95.3131	206.5	13.9156	18.0072	32.1679	95.6132	98.9546	98.9896	206.5	6.60264	12.0598	14.2357	19.938	82.8982	92.437
207	8.86855	13.7655	14.4408	18.5324	95.4782	95.3131	207	13.9156	17.517	31.6777	95.6132	98.9546	98.9896	207	6.60264	12.0598	14.2357	19.4478	82.8982	92.437
207.5	8.86855	14.2557	14.931	19.0226	95.4782	95.3131	207.5	13.9156	17.517	31.6777	95.6132	98.9546	98.9896	207.5	6.11244	12.0598	14.2357	19.4478	82.8982	92.437
208	8.86855	14.2557	14.4408	19.0226	95.4782	95.3131	208	13.9156	17.0268	31.6777	95.6132	98.9546	98.9896	208	6.60264	11.5696	13.7455	19.4478	82.408	92.437
208.5	9.35874	14.2557	14.4408	19.0226	95.4782	95.3131	208.5	13.9156	17.517	31.6777	95.6132	98.9546	98.9896	208.5	6.11244	11.5696	13.7455	19.938	82.408	92.437
209	9.35874	14.2557	13.9506	18.5324	95.4782	95.3131	209	13.4254	17.517	31.1875	95.6132	98.9546	98.9896	209	6.11244	11.5696	14.2357	19.938	82.8982	92.437
209.5	8.86855	13.7655	13.9506	19.0226	95.4782	95.3131	209.5	13.4254	17.0268	30.6973	95.6132	98.9546	98.9896	209.5	6.11244	11.5696	14.2357	19.938	82.408	92.437
210	8.86855	13.2753	13.9506	19.5128	95.4782	95.3131	210	13.4254	17.517	30.6973	96.5936	98.9546	98.9896	210	6.11244	11.5696	14.2357	19.4478	82.408	92.437
210.5	8.86855	13.7655	14.4408	19.0226	95.4782	95.3131	210.5	13.4254	17.0268	31.1875	95.6132	98.9546	98.9896	210.5	6.11244	11.5696	14.2357	19.4478	82.408	92.437
211	8.86855	14.2557	14.4408	19.0226	95.4782	95.3131	211	13.4254	17.0268	30.6973	95.6132	99.4448	98.4994	211	6.11244	11.5696	14.2357	19.4478	82.408	92.437
211.5	8.86855	13.7655	14.4408	19.5128	94.988	95.3131	211.5	12.9352	17.0268	30.6973	95.6132	98.9546	98.4994	211.5	6.11244	12.0598	14.2357	19.4478	82.408	92.437
212	8.86855	13.7655	14.4408	19.0226	94.988	95.3131	212	12.9352	17.0268	30.2071	95.6132	98.9546	98.9896	212	6.11244	11.5696	14.2357	19.4478	82.408	92.437
212.5	8.37835	13.7655	13.9506	18.5324	95.4782	95.3131	212.5	12.9352	17.0268	30.2071	95.6132	98.9546	98.9896	212.5	6.11244	11.0794	14.2357	19.4478	82.408	92.437
213	7.88816	13.2753	13.9506	19.0226	95.4782	95.3131	213	12.9352	17.0268	30.2071	95.6132	98.9546	98.4994	213	6.11244	11.5696	13.2553	19.4478	82.408	92.437
213.5	7.88816	13.7655	13.9506	19.0226	94.988	95.3131	213.5	12.9352	16.5366	30.2071	95.123	98.9546	98.4994	213.5	5.62225	11.5696	13.7455	19.4478	82.408	92.437
214	8.37835	13.2753	13.4604	18.5324	94.988	95.3131	214	12.9352	16.5366	30.2071	95.6132	98.9546	98.4994	214	6.11244	11.5696	13.7455	19.4478	82.408	92.437
214.5	8.37835	12.7851	13.4604	18.5324	94.988	95.3131	214.5	12.9352	16.5366	30.2071	95.123	98.9546	98.4994	214.5	6.11244	11.5696	13.2553	19.4478	82.408	92.437
215	7.88816	13.2753	13.4604	18.5324	94.988	95.3131	215	12.9352	16.5366	29.7169	95.123	98.9546	98.4994	215	6.11244	11.0794	13.7455	18.9576	82.408	92.437
215.5	7.88816	13.2753	13.9506	19.0226	94.988	94.8229	215.5	12.9352	16.0464	29.7169	95.123	98.9546	98.9896	215.5	6.11244	11.5696	13.2553	18.9576	82.408	92.437
216	7.88816	12.7851	13.9506	18.5324	94.988	95.3131	216	12.9352	16.0464	29.7169	95.123	98.9546	98.4994	216	5.62225	11.0794	13.2553	18.9576	82.408	92.437
216.5	7.88816	13.2753	13.4604	18.5324	94.988	95.3131	216.5	12.9352	16.0464	29.2267	95.123	98.9546	98.4994	216.5	6.11244	11.0794	13.2553	19.4478	82.408	92.437
217	8.37835	13.2753	13.4604	18.5324	94.988	95.3131	217	12.9352	16.5366	29.2267	95.123	98.9546	98.9896	217	6.11244	11.0794	13.2553	19.4478	82.408	92.437
217.5	8.37835	13.2753	13.4604	18.0422	94.988	94.8229	217.5	12.445	16.5366	29.2267	95.123	98.9546	98.4994	217.5	6.11244	11.0794	13.7455	19.4478	82.408	92.437
218	8.37835	13.2753	13.4604	18.0422	94.988	94.8229	218	12.445	16.5366	28.7365	95.123	98.9546	98.4994	218	5.62225	11.0794	13.2553	18.9576	82.408	92.437
218.5	8.37835	13.7655	13.4604	18.0422	94.988	95.3131	218.5	12.445	16.0464	28.7365	95.123	98.9546	98.4994	218.5	5.62225	11.0794	13.2553	18.4674	82.408	92.437
219	7.88816	13.7655	12.9702	18.0422	94.988	95.3131	219	12.445	16.0464	28.7365	95.123	98.9546	98.9896	219	5.62225	10.5892	13.2553	18.9576	82.408	92.437
219.5	8.37835	13.2753	13.4604	18.5324	94.988	94.8229	219.5	11.9548	16.0464	28.7365	95.123	98.9546	98.4994	219.5	5.62225	10.5892	13.2553	18.4674	82.408	92.437
220	8.37835	12.2949	12.9702	18.0422	94.988	94.8229	220	12.445	16.0464	28.7365	95.123	98.9546	98.4994	220	5.62225	10.5892	13.2553	18.4674	82.408	92.437
220.5	8.37835	12.7851	12.9702	17.552	94.988	94.8229	220.5	11.9548	16.0464	28.2463	95.123	98.9546	98.4994	220.5	5.62225	10.5892	13.2553	18.9576	82.408	92.437
221	7.88816	13.2753	13.4604	18.0422	94.988	94.8229	221	11.9548	16.0464	28.2463	95.123	98.9546	98.4994	221	5.62225	11.0794	13.2553	18.9576	81.9178	92.437
221.5	7.88816	13.7655	12.9702	17.552	94.988	94.8229	221.5	11.9548	16.0464	28.2463	95.123	98.9546	98.4994	221.5	5.62225	10.5892	12.7651	18.9576	82.408	92.437
222	7.88816	13.2753	12.9702	18.0422	94.988	94.8229	222	11.9548	16.0464	27.7561	95.123	98.9546	98.4994	222	5.13205	11.0794	12.7651	18.9576	81.9178	92.437
222.5	7.88816	13.2753	13.4604	17.552	94.988	94.8229	222.5	11.9548	16.0464	27.7561	95.123	98.9546	98.4994	222.5	5.62225	10.5892	12.7651	18.9576	81.9178	92.437
223	7.88816	12.7851	12.9702	17.0618	94.988	94.8229	223	11.9548	15.5562	27.7561	95.123	98.9546	98.4994	223	5.13205	10.5892	12.7651	18.4674	81.9178	92.437
223.5	7.39796	12.2949	12.9702	17.552	94.4978	94.8229	223.5	11.9548	15.5562	27.7561	95.123	98.9546	98.4994	223.5	5.62225	10.5892	12.2749	18.4674	81.9178	92.437
224	7.88816	12.7851	12.48	18.5324	94.988	94.8229	224	11.9548	15.5562	27.7561	95.123	98.9546	98.4994	224	5.13205	10.5892	12.2749	18.4674	81.9178	92.437
224.5	7.88816	12.7851	12.9702	18.0422	94.4978	94.8229	224.5	11.4646	16.0464	27.7561	95.123	98.9546	98.4994	224.5	5.13205	10.5892	12.2749	18.4674	81.9178	92.437
225	7.39796	12.7851	12.9702	17.552	94.988	94.8229	225	11.4646	15.5562	27.2659	95.123	98.9546	98.4994	225	5.13205	10.099	12.7651	18.4674	81.9178	92.437
225.5	7.88816	12.7851	12.48	17.552	94.988	94.8229	225.5	11.4646	15.5562	27.2659	95.123	98.9546	98.4994	225.5	5.13205	10.5892	12.7651	18.4674	81.9178	92.437
226	7.39796	12.7851	12.48	18.5324	94.4978	94.8229	226	11.4646	15.5562	26.7757	95.123	98.9546	98.4994	226	4.64186	10.5892	12.7651	17.9772	81.9178	92.437
226.5	6.90776	12.7851	12.9702	18.5324	94.4978	94.8229	226.5	11.4646	15.5562	26.7757	95.123	98.9546	98.4994	226.5	4.64186	10.099	12.7651	18.4674	81.9178	92.437
227	6.90776	12.7851	12.9702	18.0422	94.4978	94.8229	227	11.4646	15.5562	26.7757	95.123	98.9546	98.4994	227	4.64186	10.5892	12.7651	18.4674	81.9178	92.437
227.5	7.39796	12.7851	12.9702	17.0618	94.4978	94.8229	227.5	10.9744	15.5562	26.7757	95.123	98.9546	98.4994	227.5	5.13205	10.5892	12.2749	18.4674	81.9178	92.437
228	6.90776	12.7851	12.9702	17.0618	94.4978	94.8229	228	10.9744	15.5562	26.7757	95.123	98.9546	98.4994	228	4.64186	10.5892	12.7651	17.9772	81.9178	92.437
228.5	6.90776	12.7851	12.9702	17.0618	94.4978	94.8229	228.5	11.4646	15.066	26.2855	94.6329	98.9546	98.4994	228.5	5.13205	10.5892	12.2749	17.9772	81.9178	92.437
229	6.90776	11.8047	12.9702	17.0618	94.4978	94.8229	229	10.9744	15.066	26.2855	95.123	98.9546	98.4994	229	5.13205	10.099	12.2749	17.9772	81.9178	92.437
229.5	7.39796	12.2949	12.48	17.552	94.4978	94.8229	229.5	10.9744	15.066	26.2855	94.6329	98.9546	98.4994	229.5	4.64186	10.099	12.7651	17.9772	81.9178	92.437
230	7.39796	12.2949	11.9898	17.552	94.4978	94.8229	230	10.9744	15.066	25.7953	94.6329	98.9546	98.4994	230	4.64186	9.60884	12.7651	17.9772	81.9178	92.437
230.5	7.39796	12.2949	11.9898	18.5324	94.4978	94.8229	230.5	10.9744	15.066	25.7953	94.6329	98.9546	98.4994	230.5	4.64186	9.60884	12.7651	17.9772	81.9178	92.437
231	6.90776	12.7851	11.9898	17.552	94.4978	94.8229	231	10.9744	15.066	25.7953	94.6329	98.9546	98.4994	231	4.15166	9.60884	11.7847	17.9772	81.9178	92.437
231.5	6.90776	12.2949	11.9898	18.0422	94.4978	94.3327	231.5	10.9744	14.5758	25.7953	94.6329	98.9546	98.4994	231.5	4.64186	9.60884	12.2749	17.9772	81.9178	92.437
232	6.41757	12.2949	11.4996	17.0618	94.4978	94.8229	232	10.9744	15.5562	25.7953	94.6329	98.9546	98.4994	232	4.15166	9.60884	12.2749	17.9772	81.9178	92.437
232.5	6.41757	12.7851	11.4996	17.0618	94.4978	94.8229	232.5	10.9744	15.066	25.7953	94.6329	98.9546	98.4994	232.5	4.64186	9.60884	12.2749	17.9772	81.9178	92.437
233	6.90776	12.7851	11.9898	17.0618	94.4978	94.8229	233	10.4842	15.066	25.7953	94.6329	98.9546	98.4994	233	4.64186	10.099	12.7651	17.9772	81.9178	92.437
233.5	6.90776	12.2949	11.4996	17.552	94.4978	94.3327	233.5	10.9744	14.5758	25.3051	94.6329	98.9546	98.4994	233.5	4.15166	10.099	12.7651	17.9772	81.9178	92.437
234	6.90776	12.7851	11.4996	17.552	94.4978	94.3327	234	10.4842	14.5758	25.3051	94.6329	98.9546	98.4994	234	4.15166	9.60884	12.2749	17.9772	81.9178	92.437
234.5	6.90776	12.7851	11.9898	17.0618	94.0076	94.3327	234.5	10.9744	14.5758	25.3051	94.6329	98.9546	98.4994	234.5	4.15166	9.11865	12.7651	17.9772	81.9178	92.437
235	6.90776	12.2949	11.9898	17.0618	94.4978	94.3327	235	10.4842	15.066	24.8149	94.6329	98.9546	98.4994	235	4.15166	9.60884	12.2749	17.487	81.4276	92.437
235.5	6.90776	11.8047	11.9898	17.0618	94.4978	94.3327	235.5	10.4842	14.5758	24.8149	94.6329	98.9546	98.4994	235.5	4.15166	9.60884	12.2749	17.9772	81.9178	92.437
236	6.90776	12.2949	11.9898	17.0618	94.4978	94.3327	236	9.994	14.5758	24.8149	94.6329	98.9546	98.4994	236	4.64186	9.60884	12.2749	17.9772	81.4276	92.437
236.5	6.41757	12.2949	11.4996	17.0618	94.4978	94.3327	236.5	10.4842	15.066	24.8149	94.6329	98.9546	98.4994	236.5	4.64186	9.60884	11.7847	17.9772	81.9178	92.437
237	6.90776	11.8047	11.9898	17.0618	94.4978	94.3327	237	10.4842	15.066	24.8149	94.6329	98.9546	98.4994	237	4.64186	9.11865	12.2749	17.487	81.4276	92.437
237.5	6.41757	11.8047	11.9898	17.0618	94.4978	94.3327	237.5	10.4842	14.5758	24.8149	94.6329	98.9546	98.4994	237.5	4.64186	9.60884	12.2749	17.9772	81.9178	92.437
238	6.41757	11.8047	11.4996	17.552	94.0076	94.3327	238	10.4842	14.5758	24.3247	94.6329	98.9546	98.4994	238	4.15166	9.11865	11.7847	17.9772	81.4276	92.437
238.5	6.41757	11.8047	11.4996	17.0618	94.0076	94.3327	238.5	9.994	14.5758	24.3247	94.6329	98.9546	98.4994	238.5	4.15166	9.11865	11.7847	17.487	81.4276	92.437
239	6.41757	11.8047	11.0094	17.0618	94.0076	94.3327	239	9.994	14.5758	24.3247	94.6329	98.9546	98.4994	239	4.15166	9.11865	11.7847	17.487	81.4276	92.437
239.5	6.90776	11.3145	11.4996	17.0618	94.0076	94.3327	239.5	9.994	14.5758	24.3247	94.6329	98.9546	98.4994	239.5	4.15166	9.11865	11.7847	17.487	81.4276	92.437
240	6.90776	11.8047	11.0094	17.0618	94.0076	94.3327	240	9.994	14.5758	23.8345	94.6329	98.9546	98.4994	240	4.15166	9.11865	11.7847	16.9968	81.4276	92.437
240.5	6.41757	11.8047	11.0094	16.5716	94.0076	94.3327	240.5	9.994	14.0856	23.8345	94.6329	98.9546	98.4994	240.5	4.15166	9.60884	11.2945	16.9968	81.4276	92.437
241	6.90776	11.3145	11.0094	17.552	94.0076	94.3327	241	9.994	14.0856	23.8345	94.6329	98.9546	98.4994	241	3.66146	9.60884	11.7847	17.487	81.4276	92.437
241.5	6.41757	11.3145	11.4996	16.5716	94.0076	94.3327	241.5	9.994	14.0856	23.3443	94.6329	98.9546	98.4994	241.5	4.15166	9.60884	11.7847	17.487	81.4276	92.437
242	6.41757	11.8047	11.4996	17.0618	94.0076	94.3327	242	9.994	14.5758	23.3443	94.6329	98.9546	98.4994	242	3.66146	9.11865	11.2945	17.487	81.4276	92.437
242.5	6.41757	11.3145	11.0094	17.0618	94.0076	94.3327	242.5	9.994	14.5758	23.3443	94.6329	98.4644	98.4994	242.5	3.66146	9.11865	11.7847	16.9968	81.9178	92.437
243	5.92737	11.8047	11.0094	16.5716	94.0076	94.3327	243	9.994	14.0856	23.3443	94.6329	98.9546	98.4994	243	4.15166	8.62845	11.2945	16.9968	81.9178	92.437
243.5	5.92737	11.8047	11.0094	16.5716	94.0076	94.3327	243.5	9.994	14.0856	23.3443	94.6329	98.9546	98.4994	243.5	3.66146	8.62845	11.2945	16.9968	81.4276	92.437
244	6.41757	11.8047	11.4996	16.5716	94.0076	94.3327	244	9.5038	14.0856	23.3443	94.6329	98.9546	98.4994	244	4.15166	9.11865	11.2945	16.9968	81.9178	92.437
244.5	5.92737	11.8047	11.4996	16.0814	94.0076	94.3327	244.5	9.5038	13.5954	23.3443	94.6329	98.9546	98.4994	244.5	4.15166	8.62845	11.2945	16.9968	81.4276	92.437
245	5.92737	11.8047	11.4996	16.5716	94.0076	94.3327	245	9.5038	13.5954	22.8541	94.6329	98.9546	98.4994	245	4.15166	9.11865	11.2945	16.9968	81.4276	92.437
245.5	6.41757	11.3145	11.0094	16.0814	94.0076	94.3327	245.5	9.994	13.5954	22.8541	94.6329	98.9546	98.4994	245.5	3.66146	9.11865	11.2945	16.9968	81.4276	92.437
246	5.92737	11.8047	11.0094	16.0814	94.0076	94.3327	246	9.5038	13.5954	22.8541	94.6329	98.9546	98.4994	246	3.66146	8.62845	10.8043	16.9968	81.4276	92.437
246.5	5.92737	11.3145	11.0094	16.0814	94.0076	94.3327	246.5	9.5038	13.5954	22.8541	94.6329	98.9546	98.4994	246.5	3.66146	8.62845	10.8043	16.5066	81.4276	92.437
247	5.92737	11.3145	11.4996	16.5716	94.0076	94.3327	247	9.01361	14.0856	22.8541	94.6329	98.9546	98.4994	247	3.66146	9.11865	10.8043	16.5066	81.4276	92.437
247.5	5.92737	11.3145	11.0094	16.0814	94.0076	93.8425	247.5	9.5038	13.5954	22.8541	94.6329	98.9546	98.4994	247.5	3.17127	8.62845	10.8043	16.9968	81.4276	92.437
248	5.92737	11.3145	11.0094	16.0814	94.0076	94.3327	248	9.5038	13.5954	22.3639	94.6329	98.4644	98.4994	248	3.66146	8.62845	10.3141	16.9968	81.4276	92.437
248.5	5.92737	11.3145	11.0094	16.5716	94.0076	93.8425	248.5	9.5038	13.5954	22.3639	94.6329	98.4644	98.4994	248.5	3.66146	8.62845	10.8043	16.9968	81.4276	92.437
249	5.92737	11.3145	11.0094	16.0814	93.5174	94.3327	249	9.01361	13.5954	21.8737	94.6329	98.9546	98.4994	249	3.66146	8.62845	10.8043	16.9968	81.4276	92.437
249.5	5.43717	10.8243	11.0094	16.0814	93.5174	93.8425	249.5	9.01361	13.5954	21.8737	94.1427	98.9546	98.4994	249.5	3.66146	8.62845	10.8043	16.5066	81.4276	92.437
250	5.92737	11.3145	11.0094	15.5912	93.5174	93.8425	250	9.01361	13.5954	21.8737	94.6329	98.4644	98.4994	250	4.15166	8.62845	10.8043	16.5066	81.4276	92.437
250.5	5.92737	11.3145	11.0094	16.0814	93.5174	93.8425	250.5	9.01361	13.5954	22.3639	94.1427	98.4644	98.4994	250.5	3.66146	8.62845	10.8043	16.9968	81.4276	92.437
251	5.43717	10.8243	10.5192	15.101	93.5174	93.8425	251	9.01361	13.1052	21.8737	94.6329	98.4644	98.4994	251	3.66146	8.62845	10.8043	16.9968	81.4276	92.437
251.5	5.43717	11.3145	10.5192	15.5912	93.5174	93.8425	251.5	9.01361	13.1052	21.8737	94.6329	98.9546	98.4994	251.5	3.66146	8.13826	10.8043	16.5066	81.4276	92.437
252	5.43717	11.8047	10.029	16.0814	93.5174	93.8425	252	9.5038	13.1052	21.8737	94.6329	98.9546	98.4994	252	3.66146	8.13826	10.3141	16.5066	81.4276	92.437
252.5	5.43717	11.3145	10.5192	16.0814	93.5174	93.8425	252.5	9.01361	13.1052	21.8737	94.6329	98.9546	98.4994	252.5	3.17127	8.13826	10.3141	16.5066	81.4276	92.437
253	5.92737	10.8243	10.5192	15.5912	93.5174	93.8425	253	9.01361	13.1052	21.8737	94.6329	98.9546	98.4994	253	3.17127	8.13826	10.3141	16.5066	81.4276	92.437
253.5	5.92737	10.8243	10.5192	15.5912	93.5174	93.8425	253.5	9.01361	13.1052	21.3836	94.1427	98.4644	98.4994	253.5	3.17127	8.13826	10.3141	16.5066	81.4276	92.437
254	5.43717	10.8243	10.5192	15.5912	93.5174	93.8425	254	9.01361	13.1052	21.3836	94.1427	98.9546	98.4994	254	3.17127	7.64806	10.3141	16.0164	81.4276	91.9468
254.5	5.92737	10.3341	10.5192	15.101	93.5174	93.8425	254.5	9.01361	13.1052	21.3836	94.1427	98.9546	98.4994	254.5	3.17127	8.13826	10.3141	16.5066	81.4276	92.437
255	5.92737	11.3145	10.5192	15.101	93.5174	93.8425	255	9.01361	13.1052	21.3836	94.1427	98.9546	98.4994	255	3.17127	8.62845	10.8043	16.0164	81.4276	92.437
255.5	5.43717	11.3145	10.5192	15.101	93.5174	93.8425	255.5	9.01361	13.1052	21.3836	94.1427	98.4644	98.4994	255.5	3.17127	8.13826	10.3141	16.0164	81.4276	92.437
256	5.43717	10.8243	10.5192	15.5912	93.5174	93.8425	256	9.01361	12.615	21.3836	94.1427	98.9546	98.4994	256	3.17127	8.13826	10.3141	16.5066	81.4276	92.437
256.5	4.94698	10.8243	10.5192	15.5912	93.5174	93.8425	256.5	9.01361	13.1052	21.3836	94.1427	98.9546	98.4994	256.5	3.17127	8.13826	10.3141	16.0164	81.4276	92.437
257	5.92737	10.8243	10.5192	15.5912	93.5174	93.8425	257	9.01361	12.615	20.8934	94.1427	98.4644	98.4994	257	3.17127	8.13826	10.3141	15.5262	81.4276	92.437
257.5	5.92737	10.8243	10.029	15.5912	93.5174	93.8425	257.5	8.52341	12.615	20.8934	94.1427	98.4644	98.4994	257.5	3.17127	8.13826	10.3141	16.0164	81.4276	92.437
258	4.94698	11.3145	10.029	15.5912	93.5174	93.8425	258	8.52341	12.615	20.8934	94.1427	98.4644	98.4994	258	3.17127	8.13826	10.3141	16.0164	81.4276	92.437
258.5	5.43717	10.8243	10.029	15.5912	93.5174	93.8425	258.5	8.52341	12.615	20.8934	94.1427	98.9546	98.4994	258.5	3.17127	8.13826	10.3141	16.0164	81.4276	92.437
259	5.43717	10.8243	10.5192	15.5912	93.5174	93.8425	259	8.52341	12.615	20.8934	94.1427	98.9546	98.4994	259	3.17127	7.64806	10.3141	16.0164	81.4276	92.437
259.5	4.94698	10.3341	10.029	15.101	93.5174	93.8425	259.5	8.03321	12.615	20.4032	94.1427	98.9546	98.0092	259.5	3.17127	7.64806	9.82393	16.0164	81.4276	92.437
260	4.94698	10.8243	10.029	15.5912	93.5174	93.8425	260	8.52341	12.615	20.4032	94.1427	98.4644	98.4994	260	2.68107	7.64806	9.82393	16.0164	81.4276	92.437
260.5	4.94698	10.3341	10.029	15.101	93.5174	93.8425	260.5	8.52341	13.1052	20.4032	94.1427	98.4644	98.4994	260.5	2.68107	7.64806	9.82393	15.5262	81.4276	92.437
261	4.94698	10.3341	10.029	15.5912	93.5174	93.8425	261	8.03321	12.615	20.4032	94.1427	98.4644	98.0092	261	3.17127	8.13826	9.82393	16.0164	81.4276	92.437
261.5	4.94698	10.3341	10.029	15.5912	93.5174	93.3523	261.5	8.03321	12.615	20.4032	94.1427	98.4644	98.4994	261.5	3.17127	8.13826	9.33373	16.0164	81.4276	92.437
262	5.43717	10.3341	10.029	15.101	93.0272	93.3523	262	8.03321	12.1248	20.4032	94.1427	98.4644	98.4994	262	3.17127	8.13826	9.82393	15.5262	81.4276	92.437
262.5	4.94698	10.8243	10.029	15.5912	93.0272	93.3523	262.5	8.03321	12.1248	20.4032	94.1427	98.4644	98.4994	262.5	3.17127	7.64806	9.33373	16.0164	81.4276	92.437
263	5.43717	10.8243	10.029	15.5912	93.0272	93.3523	263	8.03321	12.615	19.913	94.1427	98.4644	98.4994	263	2.68107	7.15786	9.82393	16.0164	81.4276	92.437
263.5	5.43717	10.3341	10.029	15.101	93.0272	93.3523	263.5	8.03321	12.615	19.913	94.1427	98.4644	98.4994	263.5	2.19088	7.64806	9.82393	16.0164	80.9374	92.437
264	4.94698	9.84394	10.029	15.101	93.0272	93.3523	264	8.03321	12.615	19.913	94.1427	98.9546	98.0092	264	2.68107	7.64806	9.82393	15.5262	80.9374	92.437
264.5	5.43717	9.84394	10.029	15.101	93.0272	93.3523	264.5	8.03321	12.615	19.913	94.1427	98.4644	98.4994	264.5	2.68107	7.15786	9.33373	16.0164	80.9374	92.437
265	4.94698	10.3341	10.029	15.101	93.5174	93.3523	265	8.03321	12.1248	19.913	94.1427	98.9546	98.0092	265	2.68107	7.64806	9.82393	16.0164	80.9374	92.437
265.5	4.94698	10.3341	10.029	15.101	93.0272	93.3523	265.5	8.03321	12.615	19.913	94.1427	98.9546	98.4994	265.5	2.68107	7.64806	9.82393	16.0164	81.4276	92.437
266	5.43717	9.84394	10.029	15.101	93.0272	93.3523	266	8.03321	12.615	19.913	94.1427	98.4644	98.4994	266	2.68107	7.64806	9.82393	15.5262	81.4276	92.437
266.5	4.94698	9.84394	9.53882	14.6108	93.0272	93.3523	266.5	8.03321	12.615	19.4228	94.1427	98.4644	98.4994	266.5	2.19088	7.64806	9.82393	15.5262	80.9374	92.437
267	4.94698	9.84394	9.53882	15.101	93.0272	93.3523	267	8.03321	12.1248	19.913	94.1427	98.4644	98.4994	267	2.19088	7.15786	9.82393	15.5262	80.9374	92.437
267.5	5.43717	10.3341	9.53882	15.101	93.0272	93.3523	267.5	8.03321	12.1248	19.4228	94.1427	98.4644	98.4994	267.5	2.19088	7.64806	9.33373	15.5262	80.9374	92.437
268	5.43717	10.3341	9.53882	14.6108	93.0272	93.3523	268	7.54302	12.1248	19.4228	94.1427	98.4644	98.4994	268	2.19088	7.15786	9.33373	15.5262	80.9374	92.437
268.5	4.94698	9.84394	9.53882	15.101	93.0272	93.3523	268.5	7.54302	12.1248	19.4228	94.1427	98.4644	98.4994	268.5	2.68107	7.15786	9.33373	15.036	80.9374	92.437
269	4.94698	10.3341	9.53882	14.6108	93.0272	93.3523	269	7.54302	12.1248	19.4228	93.6525	98.4644	98.4994	269	2.68107	7.15786	9.33373	15.5262	80.9374	92.437
269.5	5.43717	10.3341	9.53882	15.101	93.0272	93.3523	269.5	7.54302	11.6347	19.4228	94.1427	98.4644	98.4994	269.5	2.19088	7.64806	8.84354	15.5262	80.9374	92.437
270	4.94698	9.84394	9.53882	15.101	93.0272	93.3523	270	7.54302	12.1248	18.9326	93.6525	98.4644	98.4994	270	2.19088	7.64806	9.33373	15.036	80.9374	92.437
270.5	4.45678	10.3341	9.53882	14.6108	93.0272	93.3523	270.5	7.54302	12.1248	18.9326	93.6525	98.4644	98.4994	270.5	2.68107	7.64806	9.33373	15.036	80.9374	92.437
271	4.94698	9.84394	9.53882	14.1206	92.537	93.3523	271	7.54302	11.6347	18.9326	93.6525	98.4644	98.4994	271	2.19088	7.15786	9.33373	15.036	80.9374	92.437
271.5	4.94698	9.35374	9.53882	14.1206	92.537	93.3523	271.5	7.54302	12.1248	18.9326	93.6525	98.4644	98.4994	271.5	2.68107	7.15786	9.33373	15.036	80.9374	92.437
272	4.45678	9.84394	9.04862	13.6305	92.537	92.8621	272	7.54302	12.1248	18.9326	93.6525	98.4644	98.4994	272	2.68107	7.15786	9.33373	15.036	80.9374	92.437
272.5	4.45678	9.84394	9.04862	14.1206	93.0272	92.8621	272.5	7.54302	12.1248	18.9326	93.6525	98.9546	98.4994	272.5	2.19088	7.15786	8.84354	15.5262	80.9374	92.437
273	4.94698	9.84394	9.53882	14.1206	93.0272	92.8621	273	7.54302	11.6347	18.9326	93.6525	98.4644	98.4994	273	2.19088	7.15786	9.33373	15.5262	80.9374	92.437
273.5	4.45678	9.35374	8.55842	14.1206	93.0272	92.8621	273.5	7.54302	11.6347	18.4424	93.6525	98.4644	98.4994	273.5	2.19088	7.64806	9.33373	15.5262	80.9374	92.437
274	4.45678	9.84394	9.04862	14.1206	92.537	93.3523	274	7.54302	11.6347	18.4424	93.6525	98.4644	98.4994	274	2.19088	7.15786	9.33373	15.036	80.9374	92.437
274.5	4.45678	10.3341	9.04862	13.6305	92.537	93.3523	274.5	7.54302	11.6347	18.4424	96.5936	98.4644	98.4994	274.5	2.68107	7.15786	9.33373	15.036	81.4276	92.437
275	4.45678	10.3341	9.53882	14.1206	92.537	92.8621	275	7.54302	11.6347	18.4424	95.123	98.4644	98.4994	275	2.19088	7.15786	8.84354	15.5262	80.9374	92.437
275.5	4.94698	10.3341	9.53882	14.1206	92.537	92.8621	275.5	7.05282	11.6347	18.4424	93.6525	98.4644	98.4994	275.5	2.19088	7.15786	8.84354	15.036	80.9374	92.437
276	4.45678	9.84394	9.04862	14.6108	92.537	92.8621	276	7.05282	11.6347	18.4424	93.6525	98.4644	98.4994	276	2.19088	7.15786	8.84354	15.5262	80.9374	91.9468
276.5	4.45678	9.84394	9.04862	14.1206	92.537	92.8621	276.5	7.54302	11.6347	18.4424	93.6525	98.4644	98.4994	276.5	2.19088	7.15786	8.84354	15.036	80.9374	92.437
277	3.96659	9.84394	9.04862	14.1206	92.537	92.8621	277	7.05282	11.6347	18.4424	93.6525	98.4644	98.4994	277	2.19088	7.15786	8.84354	15.036	80.9374	92.437
277.5	3.96659	9.84394	9.04862	13.6305	92.537	92.8621	277.5	7.05282	11.6347	18.4424	93.6525	98.4644	98.4994	277.5	2.19088	7.15786	8.84354	15.036	80.9374	92.437
278	4.45678	9.35374	9.04862	14.1206	92.537	92.8621	278	7.05282	11.6347	17.9522	93.6525	98.4644	98.4994	278	2.19088	6.66767	8.35334	15.036	80.9374	92.437
278.5	4.45678	9.35374	9.04862	14.6108	92.537	92.8621	278.5	7.05282	11.6347	17.9522	93.6525	98.4644	98.4994	278.5	1.70068	6.66767	8.84354	15.036	80.9374	92.437
279	4.45678	9.35374	9.04862	13.6305	92.537	92.8621	279	7.54302	11.6347	17.9522	93.6525	98.4644	98.4994	279	1.70068	6.66767	8.84354	15.036	80.9374	92.437
279.5	4.45678	9.35374	9.04862	13.6305	92.537	92.8621	279.5	7.05282	11.6347	17.9522	93.6525	98.4644	98.4994	279.5	2.19088	6.66767	8.84354	15.036	80.9374	92.437
280	4.45678	9.84394	8.55842	13.6305	92.537	92.8621	280	7.05282	11.6347	17.9522	93.6525	98.4644	98.4994	280	1.70068	6.66767	8.84354	15.036	80.9374	92.437
280.5	3.96659	9.84394	9.04862	14.1206	92.537	92.8621	280.5	7.05282	11.6347	17.462	93.6525	98.4644	98.4994	280.5	1.70068	6.66767	8.84354	14.5458	80.9374	92.437
281	3.96659	9.84394	9.04862	14.1206	92.537	92.8621	281	7.05282	11.6347	17.9522	93.6525	98.4644	98.4994	281	1.70068	6.66767	8.35334	15.036	80.9374	92.437
281.5	3.96659	10.3341	9.04862	14.1206	92.537	92.8621	281.5	7.05282	11.1445	17.9522	93.6525	98.4644	98.4994	281.5	2.19088	6.66767	8.35334	15.036	80.9374	92.437
282	3.96659	9.84394	9.04862	13.1403	92.537	92.8621	282	7.05282	11.1445	17.9522	93.6525	98.4644	98.4994	282	2.19088	6.66767	8.35334	14.5458	80.9374	92.437
282.5	3.96659	9.35374	8.55842	13.6305	92.537	92.8621	282.5	7.05282	11.1445	17.462	93.6525	98.4644	98.4994	282.5	2.19088	6.66767	8.35334	14.5458	80.9374	92.437
283	4.45678	9.35374	8.55842	13.6305	92.537	92.8621	283	6.56263	11.6347	17.462	93.6525	98.4644	98.4994	283	1.70068	6.66767	8.84354	14.5458	80.9374	92.437
283.5	4.45678	9.35374	8.55842	13.1403	92.537	92.8621	283.5	7.05282	11.6347	17.462	93.6525	98.4644	98.4994	283.5	1.70068	6.17747	8.35334	14.5458	80.9374	92.437
284	4.45678	8.86355	8.55842	13.1403	92.537	92.8621	284	6.56263	11.1445	17.462	93.6525	98.4644	98.4994	284	1.70068	6.17747	8.35334	14.5458	80.9374	92.437
284.5	3.96659	9.35374	8.55842	14.1206	92.537	92.8621	284.5	6.56263	11.1445	17.462	93.1623	98.4644	98.4994	284.5	1.70068	6.66767	8.35334	14.5458	80.9374	92.437
285	3.96659	9.35374	8.55842	14.1206	92.537	92.8621	285	6.56263	11.1445	16.9718	93.1623	98.4644	98.4994	285	2.19088	6.17747	8.84354	14.0556	80.9374	92.437
285.5	3.96659	9.35374	8.55842	13.6305	92.0468	92.8621	285.5	6.56263	11.1445	16.9718	93.6525	98.4644	98.4994	285.5	2.19088	6.66767	8.35334	14.0556	80.9374	92.437
286	3.96659	9.35374	8.55842	13.6305	92.0468	92.8621	286	6.56263	11.1445	16.9718	93.6525	98.4644	98.4994	286	1.70068	6.66767	8.35334	14.5458	80.9374	92.437
286.5	3.96659	9.35374	8.55842	14.1206	92.0468	92.8621	286.5	6.56263	11.1445	16.9718	93.6525	98.4644	98.4994	286.5	1.70068	6.17747	7.86315	14.0556	80.9374	92.437
287	3.96659	9.35374	8.06823	14.1206	92.0468	92.8621	287	6.56263	10.6543	16.9718	93.1623	98.4644	98.4994	287	1.70068	6.66767	8.35334	14.5458	80.9374	92.437
287.5	3.47639	8.86355	8.06823	14.1206	92.0468	92.8621	287.5	6.56263	10.6543	16.9718	93.1623	98.4644	98.4994	287.5	1.70068	6.17747	8.35334	14.5458	80.9374	92.437
288	3.96659	8.86355	8.06823	14.1206	92.0468	92.8621	288	6.56263	11.1445	16.9718	93.6525	98.4644	98.4994	288	1.70068	6.17747	8.35334	14.5458	80.9374	92.437
288.5	3.96659	8.86355	8.06823	13.6305	92.0468	92.8621	288.5	6.56263	10.6543	16.4816	93.6525	98.4644	98.4994	288.5	1.21048	6.17747	8.35334	14.5458	80.9374	92.437
289	3.96659	8.86355	8.55842	13.1403	92.0468	92.8621	289	6.56263	11.1445	16.4816	93.1623	98.4644	98.4994	289	1.70068	6.17747	8.35334	14.0556	80.9374	92.437
289.5	3.96659	8.86355	8.55842	13.1403	92.0468	92.8621	289.5	6.56263	10.6543	16.4816	93.1623	98.4644	98.4994	289.5	1.21048	6.66767	7.86315	14.5458	80.9374	92.437
290	4.45678	9.35374	8.06823	13.1403	92.0468	92.8621	290	6.56263	10.6543	16.4816	93.1623	98.4644	98.4994	290	1.70068	6.17747	8.35334	14.5458	80.9374	92.437
290.5	3.96659	9.35374	8.55842	13.6305	92.0468	92.8621	290.5	6.56263	11.1445	16.4816	93.1623	98.4644	98.4994	290.5	1.70068	6.17747	8.35334	14.0556	80.9374	92.437
291	3.47639	8.86355	8.06823	13.6305	92.0468	92.8621	291	6.56263	10.6543	16.4816	93.1623	98.4644	98.4994	291	1.70068	6.17747	8.35334	14.0556	80.9374	92.437
291.5	3.47639	8.86355	8.06823	12.6501	92.0468	92.8621	291.5	6.56263	10.6543	16.4816	93.1623	98.4644	98.0092	291.5	1.70068	5.19708	7.86315	14.5458	80.9374	92.437
292	3.96659	8.86355	8.06823	12.6501	92.0468	92.8621	292	6.56263	10.6543	15.9914	93.1623	98.4644	98.4994	292	1.70068	5.68727	7.86315	14.5458	80.9374	92.437
292.5	3.47639	8.86355	8.06823	13.1403	92.0468	92.8621	292.5	6.56263	10.6543	15.9914	93.1623	98.9546	98.4994	292.5	1.21048	5.68727	8.35334	14.5458	80.9374	92.437
293	3.96659	8.86355	8.06823	13.6305	92.0468	92.8621	293	6.56263	10.6543	15.9914	93.1623	98.4644	98.4994	293	1.21048	6.17747	7.86315	14.0556	80.9374	92.437
293.5	3.96659	8.37335	8.06823	13.6305	92.0468	92.8621	293.5	6.56263	10.6543	16.4816	93.1623	98.4644	98.4994	293.5	1.21048	5.68727	7.86315	13.5654	80.9374	92.437
294	3.47639	8.86355	8.06823	13.6305	92.0468	92.3719	294	6.56263	10.6543	16.4816	93.1623	98.4644	98.4994	294	1.21048	5.68727	7.86315	14.0556	80.9374	92.437
294.5	3.47639	8.86355	8.06823	13.1403	92.0468	92.3719	294.5	6.56263	10.6543	15.9914	93.1623	98.4644	98.0092	294.5	1.21048	5.68727	7.86315	14.0556	80.9374	92.437
295	3.47639	8.86355	8.06823	13.1403	92.0468	92.3719	295	6.07243	10.6543	15.9914	93.1623	98.4644	98.4994	295	1.21048	5.68727	7.86315	14.0556	80.9374	92.437
295.5	3.47639	8.86355	8.06823	13.1403	92.0468	92.3719	295.5	6.07243	10.6543	15.9914	93.1623	98.4644	98.4994	295.5	1.70068	5.68727	7.86315	14.0556	80.9374	92.437
296	3.47639	8.86355	8.06823	13.1403	92.0468	92.3719	296	6.07243	10.6543	15.9914	93.1623	98.4644	98.4994	296	1.70068	5.68727	7.86315	14.0556	80.9374	92.437
296.5	2.98619	8.37335	8.06823	13.1403	91.5566	92.3719	296.5	6.07243	10.1641	15.9914	93.1623	98.4644	98.4994	296.5	1.70068	5.68727	7.86315	14.0556	80.9374	92.437
297	3.47639	8.37335	8.06823	13.1403	92.0468	92.3719	297	6.07243	10.6543	15.9914	93.1623	98.4644	98.4994	297	1.21048	5.68727	7.86315	14.0556	80.9374	92.437
297.5	2.98619	8.86355	7.57803	13.1403	92.0468	92.3719	297.5	6.07243	10.1641	15.5012	93.1623	98.4644	98.4994	297.5	1.21048	5.68727	8.35334	14.0556	80.9374	92.437
298	2.98619	8.86355	8.06823	13.1403	92.0468	92.3719	298	6.07243	10.1641	15.5012	93.1623	98.4644	98.4994	298	1.21048	5.68727	7.86315	13.5654	80.9374	92.437
298.5	3.47639	8.86355	8.06823	13.6305	92.0468	92.3719	298.5	6.07243	10.6543	15.5012	92.6721	98.9546	98.4994	298.5	1.21048	5.19708	7.86315	14.0556	80.9374	91.9468
299	3.47639	8.37335	8.06823	13.6305	91.5566	92.3719	299	6.07243	10.6543	15.5012	93.1623	98.4644	98.4994	299	1.21048	5.68727	7.86315	13.5654	80.9374	92.437
299.5	2.98619	8.37335	8.06823	13.6305	91.5566	92.3719	299.5	6.07243	10.6543	15.5012	93.1623	98.4644	98.4994	299.5	0.720288	5.68727	7.86315	13.5654	80.9374	92.437
300	3.47639	7.88315	7.57803	13.1403	92.0468	92.3719	300	6.07243	10.6543	15.5012	93.1623	98.4644	98.4994	300	1.21048	5.68727	7.86315	13.5654	80.9374	92.437
300.5	3.96659	8.37335	7.57803	12.6501	92.0468	92.3719	300.5	5.58223	10.1641	15.5012	93.1623	98.4644	98.4994	300.5	1.21048	5.68727	7.37295	14.0556	80.9374	92.437
301	3.96659	8.37335	7.57803	13.1403	91.5566	92.3719	301	5.58223	10.1641	15.5012	93.1623	98.4644	98.4994	301	1.21048	5.68727	7.37295	14.0556	80.9374	92.437
301.5	3.47639	8.37335	7.57803	13.1403	91.5566	92.3719	301.5	5.58223	10.1641	15.5012	93.1623	98.4644	98.0092	301.5	1.21048	5.19708	7.37295	13.5654	80.9374	92.437
302	3.47639	8.37335	7.57803	13.1403	91.5566	92.3719	302	5.58223	10.1641	15.011	93.1623	98.4644	98.4994	302	0.720288	5.19708	7.37295	13.5654	80.9374	92.437
302.5	2.98619	8.86355	7.57803	13.1403	91.5566	92.3719	302.5	6.07243	10.1641	15.011	92.6721	98.4644	98.0092	302.5	1.21048	4.70688	7.86315	13.5654	80.9374	92.437
303	2.98619	8.37335	8.06823	13.1403	91.5566	92.3719	303	5.58223	9.67387	15.011	92.6721	98.4644	98.4994	303	1.21048	5.19708	7.86315	13.5654	80.9374	92.437
303.5	2.98619	7.88315	7.57803	13.1403	91.5566	92.3719	303.5	5.58223	10.1641	15.011	92.6721	98.4644	98.4994	303.5	0.720288	5.68727	7.37295	13.5654	80.9374	92.437
304	2.496	7.88315	7.57803	12.6501	91.5566	92.3719	304	5.58223	10.1641	14.5208	92.6721	98.4644	98.4994	304	1.21048	5.68727	7.37295	13.5654	80.9374	92.437
304.5	2.496	8.37335	8.06823	13.1403	91.5566	92.3719	304.5	6.07243	10.1641	14.5208	92.6721	98.9546	98.4994	304.5	0.720288	5.19708	7.86315	13.0752	80.9374	92.437
305	2.98619	8.37335	7.57803	12.6501	91.5566	92.3719	305	5.58223	9.67387	15.011	93.1623	98.4644	98.4994	305	0.720288	5.19708	7.37295	13.5654	80.9374	92.437
305.5	2.98619	7.88315	7.57803	13.1403	91.5566	92.3719	305.5	5.58223	10.1641	14.5208	93.1623	98.4644	98.0092	305.5	0.720288	5.19708	7.86315	13.5654	80.4472	92.437
306	2.98619	7.88315	7.57803	12.6501	91.5566	92.3719	306	5.58223	9.67387	15.011	92.6721	98.4644	98.0092	306	0.230092	5.19708	7.37295	13.5654	80.9374	92.437
306.5	2.496	7.88315	7.57803	13.1403	91.5566	92.3719	306.5	5.58223	9.67387	15.011	93.1623	98.4644	98.0092	306.5	0.720288	5.19708	7.37295	14.0556	80.9374	92.437
307	2.496	7.88315	7.57803	13.1403	91.5566	91.8818	307	5.58223	10.1641	14.5208	93.1623	98.4644	98.0092	307	0.720288	5.68727	6.88275	14.0556	80.9374	91.9468
307.5	2.496	7.88315	7.57803	12.6501	91.5566	91.8818	307.5	5.58223	9.67387	14.5208	93.1623	98.4644	98.0092	307.5	0.720288	5.19708	7.37295	13.5654	80.9374	92.437
308	2.98619	7.88315	7.08784	12.6501	91.5566	92.3719	308	5.58223	9.18367	14.0306	93.1623	98.4644	98.0092	308	0.720288	5.19708	6.88275	13.5654	80.9374	92.437
308.5	2.98619	7.88315	7.08784	12.6501	91.5566	92.3719	308.5	5.58223	9.67387	14.5208	93.1623	98.4644	98.4994	308.5	0.720288	5.19708	6.88275	13.0752	80.9374	92.437
309	2.496	7.88315	7.57803	12.6501	91.0664	91.8818	309	5.58223	9.67387	14.0306	93.1623	98.4644	98.0092	309	0.720288	5.19708	6.88275	13.0752	80.9374	91.9468
309.5	2.496	7.88315	7.57803	12.6501	91.5566	91.8818	309.5	5.58223	9.67387	14.0306	94.6329	98.4644	98.0092	309.5	1.21048	5.19708	7.37295	13.0752	80.9374	92.437
310	2.496	7.88315	7.57803	12.6501	91.5566	91.8818	310	5.58223	9.67387	14.0306	93.6525	98.4644	98.0092	310	0.720288	5.19708	7.37295	13.5654	80.9374	92.437
310.5	2.496	7.88315	7.57803	12.6501	91.0664	91.8818	310.5	5.58223	9.18367	14.0306	93.1623	98.4644	98.0092	310.5	0.720288	5.19708	6.88275	13.5654	80.4472	92.437
311	2.496	7.88315	7.08784	13.1403	91.0664	91.8818	311	5.09204	9.18367	14.0306	92.6721	98.4644	98.0092	311	0.720288	5.19708	6.88275	13.5654	80.4472	92.437
311.5	2.496	7.39296	7.57803	13.1403	91.5566	91.8818	311.5	5.58223	9.18367	14.0306	92.6721	98.4644	98.0092	311.5	0.720288	5.19708	6.88275	13.5654	80.4472	92.437
312	2.98619	7.39296	7.57803	12.6501	91.0664	91.8818	312	5.09204	9.18367	14.0306	92.6721	98.4644	98.0092	312	0.720288	5.19708	6.88275	13.0752	80.4472	92.437
312.5	2.98619	7.39296	7.57803	12.6501	91.0664	91.8818	312.5	5.58223	9.67387	14.0306	92.6721	98.4644	98.0092	312.5	0.230092	4.70688	6.88275	13.0752	80.4472	91.9468
313	2.496	7.88315	7.08784	12.6501	91.0664	91.8818	313	5.09204	9.18367	13.5404	92.6721	98.4644	98.0092	313	0.720288	4.70688	6.88275	13.5654	80.4472	91.9468
313.5	2.0058	7.39296	7.08784	12.6501	91.0664	91.8818	313.5	5.58223	9.18367	14.0306	92.6721	98.4644	98.0092	313.5	0.720288	5.19708	6.88275	13.5654	80.4472	91.9468
314	2.0058	7.88315	7.08784	12.1599	91.0664	91.8818	314	5.58223	9.18367	14.0306	92.6721	98.4644	98.0092	314	0.720288	5.19708	6.88275	13.0752	80.9374	91.9468
314.5	2.496	7.88315	7.08784	12.1599	91.0664	91.8818	314.5	5.58223	9.18367	14.0306	92.6721	98.4644	98.0092	314.5	0.230092	4.70688	6.39256	13.0752	80.4472	91.9468
315	2.0058	7.88315	7.08784	12.1599	91.0664	91.8818	315	5.09204	9.18367	13.5404	92.6721	98.4644	98.0092	315	0.720288	4.70688	6.39256	13.0752	80.4472	91.9468
315.5	2.0058	7.39296	7.08784	12.1599	91.0664	91.8818	315.5	5.09204	9.18367	13.5404	92.6721	98.4644	98.0092	315.5	0.720288	4.70688	6.39256	13.0752	80.4472	91.9468
316	2.0058	7.39296	7.57803	12.6501	91.0664	91.8818	316	5.09204	9.18367	13.5404	92.6721	98.4644	98.0092	316	0.720288	4.70688	6.88275	13.5654	80.9374	91.9468
316.5	2.496	7.88315	7.08784	12.6501	91.0664	91.8818	316.5	5.09204	9.18367	13.5404	92.6721	98.4644	98.0092	316.5	0.230092	4.70688	6.88275	13.0752	80.4472	91.9468
317	2.496	7.39296	7.08784	12.6501	91.0664	91.8818	317	5.09204	9.18367	13.0502	92.6721	98.4644	98.0092	317	0.230092	6.17747	6.88275	13.0752	80.4472	91.9468
317.5	2.0058	7.88315	7.08784	12.1599	91.0664	91.8818	317.5	5.09204	9.18367	13.0502	92.1819	98.4644	98.0092
318	2.496	7.39296	7.08784	12.1599	91.0664	91.8818	318	5.09204	9.18367	13.0502	92.1819	98.4644	98.0092
318.5	2.496	6.90276	6.59764	12.6501	91.0664	91.8818	318.5	5.09204	9.18367	13.0502	92.6721	98.4644	98.0092
319	2.0058	6.90276	7.08784	12.6501	91.0664	91.8818	319	5.09204	9.18367	13.0502	92.6721	98.4644	98.0092
319.5	2.0058	7.39296	7.08784	12.6501	91.0664	91.8818	319.5	5.09204	9.18367	13.5404	92.6721	98.4644	98.0092
320	2.0058	7.39296	7.08784	12.1599	91.0664	91.8818	320	4.60184	8.69348	13.0502	92.6721	98.4644	98.0092
320.5	2.0058	7.39296	7.08784	12.1599	91.0664	91.8818	320.5	4.60184	9.18367	13.0502	92.1819	98.4644	98.0092
321	2.0058	7.39296	7.08784	12.1599	91.0664	91.8818	321	4.60184	9.18367	13.0502	92.1819	98.4644	98.0092
321.5	2.0058	6.90276	7.08784	12.1599	91.0664	91.8818	321.5	4.60184	8.69348	13.0502	92.1819	98.4644	98.0092
322	2.0058	6.90276	7.08784	12.6501	90.5762	91.8818	322	4.60184	8.69348	13.0502	92.1819	98.4644	98.0092
322.5	2.0058	6.90276	6.59764	12.6501	90.5762	91.8818	322.5	4.60184	8.69348	13.0502	92.1819	98.4644	98.0092
323	2.0058	7.39296	7.08784	12.6501	90.5762	91.8818	323	4.60184	8.69348	13.0502	92.1819	98.4644	98.0092
323.5	2.0058	7.39296	7.08784	12.1599	90.5762	91.8818	323.5	4.60184	8.69348	13.0502	92.1819	98.4644	98.0092
324	1.51561	7.39296	7.08784	11.6697	90.5762	91.8818	324	4.60184	8.69348	13.0502	92.1819	98.4644	98.0092
324.5	2.496	7.39296	7.08784	11.6697	90.5762	91.3916	324.5	4.60184	8.69348	13.0502	92.1819	98.4644	98.0092
325	2.0058	7.39296	7.08784	12.1599	90.5762	91.3916	325	4.60184	8.69348	12.56	92.1819	98.4644	98.0092
325.5	2.0058	7.39296	6.59764	12.1599	90.5762	91.3916	325.5	4.60184	8.69348	12.56	92.1819	98.4644	98.0092
326	2.0058	7.39296	7.08784	12.1599	90.5762	91.3916	326	4.60184	8.69348	12.56	92.1819	98.4644	98.0092
326.5	2.0058	7.88315	6.59764	12.1599	90.5762	91.8818	326.5	4.60184	8.69348	12.56	92.1819	98.4644	98.0092
327	1.51561	7.39296	6.59764	12.1599	90.5762	91.3916	327	4.60184	8.69348	12.56	92.1819	98.4644	98.0092
327.5	2.0058	7.39296	6.59764	11.6697	90.5762	91.3916	327.5	4.60184	8.69348	12.0698	92.1819	98.4644	98.0092
328	1.51561	7.39296	6.59764	11.6697	90.5762	91.3916	328	4.60184	8.69348	12.56	92.1819	98.4644	98.0092
328.5	2.0058	7.39296	6.59764	12.1599	90.5762	91.3916	328.5	4.60184	8.69348	12.56	92.1819	98.4644	98.0092
329	2.0058	7.39296	6.59764	12.1599	90.5762	91.3916	329	4.11164	8.20328	12.56	92.1819	98.4644	98.0092
329.5	2.0058	7.39296	6.59764	11.6697	90.5762	91.3916	329.5	4.11164	8.69348	12.56	92.1819	98.4644	98.0092
330	2.0058	7.39296	6.59764	11.6697	90.5762	91.3916	330	4.11164	8.69348	12.0698	92.1819	98.4644	98.0092
330.5	2.0058	7.39296	6.59764	12.1599	90.5762	91.3916	330.5	4.11164	8.20328	12.56	92.1819	98.4644	98.0092
331	1.51561	6.90276	6.59764	12.1599	90.5762	91.3916	331	4.11164	8.20328	12.56	92.1819	98.4644	98.0092
331.5	1.51561	6.90276	6.59764	11.6697	90.5762	91.3916	331.5	4.11164	8.20328	12.0698	92.1819	98.4644	98.0092
332	1.51561	6.90276	6.59764	11.6697	90.5762	91.3916	332	4.11164	8.69348	12.0698	92.1819	98.4644	98.0092
332.5	1.51561	6.90276	6.10744	12.1599	90.5762	91.3916	332.5	4.11164	8.20328	12.0698	92.6721	98.4644	98.0092
333	2.0058	6.90276	6.59764	12.1599	90.086	91.3916	333	4.11164	8.69348	12.0698	92.1819	98.4644	98.0092
333.5	2.0058	7.39296	6.59764	11.6697	90.086	91.3916	333.5	4.11164	8.20328	12.0698	92.1819	98.4644	98.0092
334	2.0058	7.39296	6.10744	12.1599	90.086	91.3916	334	4.11164	8.20328	12.0698	92.1819	98.4644	98.0092
334.5	2.0058	7.39296	6.10744	11.6697	90.086	90.9014	334.5	4.11164	8.20328	12.0698	92.1819	98.4644	98.4994
335	1.51561	6.90276	6.10744	11.6697	90.086	90.9014	335	4.11164	8.20328	12.0698	92.1819	98.4644	98.0092
335.5	1.51561	7.39296	6.59764	12.1599	90.086	91.3916	335.5	4.11164	8.20328	11.5796	92.1819	98.4644	98.0092
336	1.51561	6.90276	6.59764	12.1599	90.086	91.3916	336	4.11164	8.20328	11.5796	92.1819	98.4644	98.0092
336.5	1.51561	6.90276	6.59764	11.6697	90.086	90.9014	336.5	4.11164	8.20328	11.5796	92.1819	98.4644	98.0092
337	1.51561	7.39296	6.10744	12.1599	90.086	91.3916	337	4.11164	8.20328	11.5796	92.1819	98.4644	98.0092
337.5	2.0058	6.90276	6.10744	12.6501	89.5958	90.9014	337.5	4.11164	8.20328	11.5796	92.1819	98.4644	98.0092
338	1.51561	6.90276	6.10744	11.6697	90.086	90.9014	338	4.11164	8.20328	11.5796	92.1819	98.4644	98.0092
338.5	1.51561	7.39296	6.10744	11.6697	90.086	90.9014	338.5	3.62145	8.20328	11.5796	92.1819	98.4644	98.0092
339	1.51561	6.90276	6.10744	11.6697	89.5958	90.9014	339	4.11164	8.20328	11.5796	92.1819	98.4644	98.0092
339.5	1.02541	6.90276	6.10744	12.1599	90.086	90.9014	339.5	4.11164	8.20328	11.5796	91.6917	98.4644	98.0092
340	1.02541	6.41257	6.59764	11.6697	90.086	90.9014	340	3.62145	8.20328	11.5796	91.6917	98.4644	98.0092
340.5	1.02541	6.90276	6.59764	11.6697	89.5958	90.9014	340.5	3.62145	7.71309	11.5796	91.6917	98.4644	98.0092
341	1.02541	6.90276	6.10744	11.6697	89.5958	90.9014	341	3.62145	7.71309	11.5796	91.6917	98.4644	98.0092
341.5	1.02541	6.90276	6.10744	11.6697	90.086	90.9014	341.5	3.62145	7.71309	11.5796	91.6917	98.4644	98.0092
342	1.02541	6.90276	6.10744	12.1599	89.5958	90.9014	342	3.62145	7.71309	11.5796	92.1819	98.4644	98.0092
342.5	1.51561	6.90276	6.10744	11.6697	89.5958	90.9014	342.5	3.62145	8.20328	11.0894	92.1819	98.4644	98.0092
343	1.51561	6.90276	6.10744	11.1795	89.5958	90.9014	343	3.62145	8.20328	11.0894	91.6917	98.4644	98.0092
343.5	1.51561	6.90276	5.61725	11.1795	89.5958	90.9014	343.5	3.62145	8.20328	11.0894	91.6917	98.4644	98.0092
344	1.02541	6.90276	5.61725	11.6697	89.5958	90.9014	344	3.62145	7.71309	11.0894	91.6917	98.4644	98.0092
344.5	1.02541	6.90276	6.10744	11.6697	89.5958	90.9014	344.5	3.62145	7.71309	11.0894	91.6917	98.4644	98.0092
345	1.51561	6.41257	6.10744	11.6697	89.5958	90.9014	345	3.62145	7.71309	11.0894	91.6917	98.4644	98.0092
345.5	1.51561	6.41257	5.61725	11.6697	89.5958	90.9014	345.5	3.62145	7.71309	11.0894	91.6917	98.4644	98.0092
346	1.02541	6.90276	6.10744	11.6697	89.5958	90.9014	346	3.62145	7.71309	11.0894	91.6917	98.4644	98.0092
346.5	1.02541	6.90276	6.10744	11.6697	89.1056	90.9014	346.5	3.62145	7.71309	10.5992	91.6917	98.4644	98.0092
347	1.02541	6.90276	6.10744	12.1599	89.1056	90.9014	347	3.62145	7.71309	11.0894	91.6917	98.4644	98.0092
347.5	1.51561	6.90276	6.10744	11.6697	89.1056	90.9014	347.5	3.62145	7.71309	11.0894	91.6917	98.4644	98.0092
348	1.51561	6.41257	5.61725	11.6697	89.1056	90.9014	348	3.13125	7.71309	11.0894	91.6917	98.4644	98.0092
348.5	1.51561	6.41257	5.61725	11.1795	89.1056	90.9014	348.5	3.62145	7.71309	11.0894	91.6917	98.4644	98.0092
349	1.02541	6.41257	6.10744	11.6697	89.1056	90.4112	349	3.62145	7.71309	11.0894	91.6917	98.4644	98.0092
349.5	1.02541	6.41257	5.61725	11.6697	89.1056	90.4112	349.5	3.13125	7.71309	10.5992	91.6917	98.4644	98.0092
350	0.535214	6.41257	6.10744	11.1795	89.5958	90.4112	350	3.13125	7.71309	10.5992	91.6917	98.4644	98.0092
350.5	1.02541	6.90276	5.61725	11.1795	89.1056	90.4112	350.5	3.13125	7.71309	10.5992	91.6917	98.4644	98.0092
351	1.02541	6.41257	5.61725	11.1795	89.1056	90.9014	351	3.13125	7.71309	11.0894	91.6917	98.4644	98.0092
351.5	0.535214	6.41257	5.61725	11.1795	89.1056	90.9014	351.5	3.13125	7.22289	11.0894	91.6917	98.4644	98.0092
352	0.535214	6.41257	5.61725	11.1795	89.1056	90.4112	352	3.13125	7.22289	10.5992	91.6917	98.4644	98.0092
352.5	0.535214	6.41257	5.61725	11.6697	89.1056	90.4112	352.5	3.13125	7.71309	10.5992	91.6917	98.4644	98.0092
353	0.535214	6.41257	5.61725	11.1795	89.1056	90.4112	353	3.13125	7.71309	10.5992	91.6917	98.4644	98.0092
353.5	0.535214	6.41257	5.61725	11.1795	89.1056	90.4112	353.5	3.13125	7.22289	10.5992	91.6917	98.4644	98.0092
354	0.535214	6.90276	5.61725	11.1795	89.1056	90.4112	354	3.13125	7.22289	10.5992	91.6917	98.4644	98.0092
354.5	0.045018	6.41257	5.61725	10.6893	88.6154	90.4112	354.5	3.13125	7.22289	10.5992	91.6917	98.4644	98.0092
355	0.535214	6.41257	5.61725	10.6893	89.1056	90.4112	355	3.13125	7.22289	10.5992	91.6917	98.4644	98.0092
355.5	0.535214	6.41257	5.61725	10.6893	88.6154	90.4112	355.5	3.13125	7.22289	10.109	91.6917	97.9742	98.0092
356	0.045018	6.41257	5.61725	11.1795	88.6154	90.4112	356	3.13125	7.22289	10.5992	91.6917	98.4644	98.0092
356.5	0.045018	6.41257	5.12705	11.1795	88.6154	90.4112	356.5	3.13125	7.22289	10.5992	91.6917	98.4644	98.0092
357	0.535214	6.41257	5.61725	11.1795	88.6154	90.4112	357	3.13125	7.22289	10.109	92.1819	98.4644	98.0092
357.5	1.02541	6.41257	5.61725	11.1795	88.6154	90.4112	357.5	3.13125	7.22289	10.109	92.6721	98.4644	98.0092
358	1.02541	6.41257	5.61725	11.1795	89.1056	90.4112	358	3.13125	7.22289	10.5992	91.6917	98.4644	98.0092
358.5	1.02541	6.41257	5.61725	11.1795	89.1056	90.4112	358.5	3.13125	7.22289	10.109	92.1819	98.4644	98.0092
359	0.535214	6.41257	5.61725	11.1795	88.6154	90.4112	359	3.13125	7.22289	10.109	92.1819	98.4644	98.0092
359.5	0.535214	6.41257	5.12705	11.1795	88.6154	90.4112	359.5	2.64106	7.22289	10.109	92.1819	98.4644	98.0092
360	0.045018	6.41257	5.12705	11.1795	88.6154	89.921	360	2.64106	6.73269	10.109	92.1819	98.4644	98.0092
360.5	0.045018	5.92237	5.12705	11.1795	88.6154	90.4112	360.5	3.13125	7.22289	10.109	92.1819	98.4644	98.0092
361	0.535214	5.92237	5.12705	10.6893	88.6154	90.4112	361	2.64106	6.73269	10.109	91.6917	97.9742	98.0092
361.5	0.535214	6.41257	5.12705	10.6893	88.6154	90.4112	361.5	2.64106	6.73269	10.109	91.6917	98.4644	98.0092
362	0.535214	6.41257	5.12705	10.6893	88.6154	89.921	362	2.64106	6.73269	10.109	92.1819	98.4644	98.0092
362.5	0.045018	6.41257	5.61725	10.6893	88.6154	89.921	362.5	2.64106	7.22289	10.109	92.1819	98.4644	98.0092
363	0.535214	5.92237	5.12705	10.6893	88.6154	90.4112	363	2.64106	7.22289	10.109	92.6721	98.4644	98.0092
363.5	0.535214	6.41257	5.61725	10.6893	88.6154	89.921	363.5	3.13125	7.22289	10.109	92.1819	98.4644	98.0092
364	0.535214	5.92237	5.12705	10.1991	88.6154	89.921	364	2.64106	7.22289	10.109	91.6917	98.4644	98.0092
364.5	0.045018	5.92237	5.12705	11.1795	88.6154	89.921	364.5	2.64106	7.22289	9.61885	91.6917	98.4644	98.0092
365	0.045018	6.41257	5.12705	11.1795	88.6154	89.921	365	2.64106	7.22289	10.109	91.6917	98.4644	98.0092
365.5	0.045018	5.92237	5.61725	10.6893	88.1253	89.921	365.5	2.64106	6.73269	10.109	91.6917	98.4644	98.0092
366	0.045018	5.92237	5.61725	10.1991	88.6154	89.921	366	2.64106	6.73269	9.61885	91.6917	98.4644	98.0092
366.5	0.045018	5.92237	5.12705	10.6893	88.6154	89.921	366.5	2.64106	6.73269	9.61885	91.6917	98.4644	98.0092
367	0.045018	5.92237	5.12705	10.6893	88.6154	89.921	367	2.64106	6.73269	10.109	91.6917	97.9742	98.0092
367.5	0.045018	5.92237	5.12705	10.1991	88.1253	89.921	367.5	2.64106	6.73269	9.61885	91.6917	98.4644	98.0092
368	0.045018	5.92237	5.12705	10.1991	88.1253	89.921	368	2.64106	6.73269	9.61885	91.6917	98.4644	98.0092
368.5	0.045018	5.92237	5.12705	10.6893	88.1253	89.921	368.5	2.64106	6.73269	9.61885	92.1819	98.4644	98.0092
369	0.535214	5.92237	5.12705	10.6893	88.1253	89.921	369	2.64106	6.73269	9.61885	93.1623	98.4644	98.0092
369.5	0.045018	5.92237	5.12705	11.1795	88.1253	89.921	369.5	2.64106	6.73269	9.12865	92.1819	98.4644	98.0092
370	0.045018	5.43217	5.12705	11.1795	88.1253	89.921	370	2.64106	6.73269	9.61885	91.6917	98.4644	98.0092
370.5	0.535214	5.92237	5.12705	10.6893	88.1253	89.921	370.5	2.64106	6.73269	9.12865	91.6917	98.4644	98.0092
371	-0.445178	5.92237	5.12705	10.6893	88.1253	89.921	371	2.64106	6.73269	9.61885	91.6917	98.4644	98.0092
371.5	-0.445178	5.92237	5.12705	10.6893	88.1253	89.921	371.5	2.64106	6.73269	9.61885	91.2015	98.4644	98.0092
372	-0.445178	5.92237	5.12705	10.6893	87.6351	89.921	372	2.64106	6.73269	9.61885	91.2015	98.4644	98.0092
372.5	-0.445178	5.92237	5.12705	10.6893	88.1253	89.921	372.5	2.15086	6.73269	9.61885	91.2015	98.4644	98.0092
373	-0.445178	5.92237	5.12705	10.6893	88.1253	89.921	373	2.15086	6.73269	9.12865	91.2015	98.4644	97.519
373.5	-0.445178	6.41257	5.12705	10.6893	87.6351	89.4308	373.5	2.15086	6.2425	9.12865	91.2015	98.4644	98.0092
374	-0.445178	5.92237	5.12705	10.1991	88.1253	89.921	374	2.15086	6.73269	9.12865	91.6917	98.4644	98.0092
374.5	-0.445178	5.43217	5.12705	10.6893	88.1253	89.921	374.5	2.15086	6.73269	9.12865	91.2015	98.4644	98.0092
375	-0.445178	5.92237	5.12705	10.6893	87.6351	89.921	375	2.15086	6.73269	9.12865	91.2015	98.4644	98.0092
375.5	0.045018	5.92237	5.12705	10.6893	87.6351	89.4308	375.5	2.15086	6.2425	9.12865	91.2015	98.4644	98.0092
376	0.045018	5.92237	4.63685	10.6893	87.6351	89.4308	376	2.64106	6.73269	9.12865	91.2015	97.9742	98.0092
376.5	0.045018	5.92237	4.63685	10.1991	87.6351	89.4308	376.5	2.15086	6.73269	9.12865	91.2015	98.4644	98.0092
377	0.045018	5.43217	4.63685	10.6893	87.6351	89.4308	377	2.15086	6.73269	9.12865	91.2015	98.4644	98.0092
377.5	-0.445178	5.92237	5.12705	10.6893	87.6351	89.4308	377.5	2.15086	6.73269	9.12865	91.2015	98.4644	98.0092
378	-0.445178	5.92237	5.12705	10.6893	87.6351	89.921	378	2.15086	6.2425	9.12865	91.2015	98.4644	98.0092
378.5	-0.935374	5.92237	4.63685	10.6893	87.6351	89.4308	378.5	2.15086	6.2425	9.12865	91.2015	98.4644	98.0092
379	-0.445178	5.92237	5.12705	10.1991	87.6351	89.4308	379	2.15086	6.2425	8.63846	91.2015	97.9742	98.0092
379.5	0.045018	5.92237	5.12705	10.1991	87.6351	89.4308	379.5	2.15086	6.73269	9.12865	91.2015	98.4644	98.0092
380	-0.445178	5.92237	4.63685	10.1991	87.6351	89.4308	380	2.15086	6.73269	9.12865	91.2015	98.4644	98.0092
380.5	-0.445178	5.92237	5.12705	10.6893	87.6351	89.4308	380.5	2.15086	6.2425	8.63846	91.2015	98.4644	98.0092
381	-0.935374	5.92237	5.12705	10.6893	87.6351	89.4308	381	2.15086	6.73269	9.12865	91.2015	98.4644	98.0092
381.5	-0.935374	5.43217	5.12705	10.6893	87.6351	89.4308	381.5	2.15086	6.2425	9.12865	91.2015	98.4644	98.0092
382	-0.445178	5.43217	5.12705	10.1991	87.1449	89.4308	382	2.15086	6.2425	9.12865	91.2015	98.4644	98.0092
382.5	-0.935374	5.92237	4.63685	10.1991	87.6351	89.4308	382.5	2.15086	6.2425	8.63846	91.2015	98.4644	98.0092
383	-0.935374	5.43217	4.63685	10.1991	87.6351	89.4308	383	2.15086	6.2425	8.63846	91.2015	98.4644	97.519
383.5	-0.445178	5.92237	4.63685	10.1991	87.6351	89.4308	383.5	2.15086	6.2425	8.63846	91.2015	98.4644	97.519
384	-0.445178	5.43217	4.63685	10.1991	87.6351	89.4308	384	2.15086	6.2425	8.63846	91.2015	98.4644	98.0092
384.5	-0.445178	5.92237	4.63685	10.1991	87.6351	89.4308	384.5	2.15086	6.2425	8.63846	91.2015	97.9742	98.0092
385	-0.445178	5.43217	4.63685	10.6893	87.1449	89.4308	385	1.66066	6.2425	8.63846	91.2015	98.4644	98.0092
385.5	-0.445178	5.92237	5.12705	10.1991	87.1449	89.4308	385.5	2.15086	6.2425	8.14826	91.2015	98.4644	98.0092
386	-0.445178	5.92237	5.12705	9.70888	87.1449	89.4308	386	2.15086	6.2425	8.63846	91.2015	98.4644	97.519
386.5	-0.445178	5.92237	4.63685	10.1991	87.6351	89.4308	386.5	1.66066	6.2425	8.14826	91.2015	98.4644	97.519
387	-0.445178	5.92237	4.63685	10.1991	87.1449	89.4308	387	2.15086	6.2425	8.63846	90.7113	97.9742	98.0092
387.5	-0.445178	5.92237	4.63685	10.1991	87.1449	89.4308	387.5	1.66066	6.2425	8.14826	90.7113	98.4644	98.0092
388	-0.935374	5.43217	4.63685	10.1991	87.1449	89.4308	388	1.66066	6.2425	8.14826	91.2015	98.4644	98.0092
388.5	-0.445178	5.92237	4.63685	10.1991	87.1449	89.4308	388.5	2.15086	6.2425	8.14826	90.7113	98.4644	98.0092
389	-0.445178	5.43217	4.63685	10.1991	87.1449	89.4308	389	1.66066	6.2425	8.14826	90.7113	98.4644	98.0092
389.5	-0.445178	5.43217	4.63685	10.1991	87.1449	89.4308	389.5	1.66066	6.2425	8.63846	90.7113	98.4644	98.0092
390	-0.445178	5.92237	4.63685	10.1991	87.1449	89.4308	390	1.66066	5.7523	8.14826	91.2015	98.4644	98.0092
390.5	-0.935374	5.92237	4.63685	10.1991	87.1449	89.4308	390.5	1.66066	6.2425	8.14826	91.2015	98.4644	97.519
391	-0.935374	5.92237	4.14666	10.1991	87.1449	89.4308	391	1.66066	5.7523	8.14826	90.7113	98.4644	97.519
391.5	-0.935374	5.43217	4.63685	10.1991	86.6547	88.9406	391.5	1.66066	6.2425	8.14826	90.7113	97.9742	97.519
392	-0.935374	5.92237	4.63685	10.1991	87.1449	88.9406	392	1.66066	5.7523	8.14826	90.7113	97.9742	98.0092
392.5	-0.935374	5.92237	4.63685	10.1991	87.1449	88.9406	392.5	1.66066	5.7523	8.14826	90.7113	97.9742	98.0092
393	-0.935374	5.43217	4.63685	10.1991	87.1449	88.9406	393	1.66066	5.7523	8.14826	90.7113	97.9742	97.519
393.5	-0.445178	5.43217	4.63685	10.1991	87.1449	88.9406	393.5	1.66066	5.7523	8.14826	90.7113	97.9742	97.519
394	-0.445178	5.43217	4.63685	9.70888	87.1449	88.9406	394	1.66066	5.7523	8.14826	90.7113	97.9742	97.519
394.5	-0.935374	5.43217	4.63685	9.70888	87.1449	88.9406	394.5	1.66066	5.7523	8.14826	90.7113	97.9742	97.519
395	-0.445178	5.43217	4.14666	10.1991	87.1449	88.9406	395	1.66066	5.7523	8.14826	90.7113	98.4644	98.0092
395.5	-0.445178	5.43217	4.63685	9.21869	87.1449	88.9406	395.5	1.66066	5.7523	8.14826	90.7113	97.9742	98.0092
396	-0.935374	5.43217	4.14666	10.1991	87.1449	88.9406	396	1.66066	5.7523	7.65806	90.7113	97.9742	97.519
396.5	-0.445178	4.94198	4.63685	9.70888	87.1449	88.9406	396.5	1.66066	5.7523	8.14826	90.7113	97.9742	97.519
397	-0.445178	4.94198	4.14666	10.1991	87.1449	88.9406	397	1.66066	5.7523	8.14826	90.7113	97.9742	97.519
397.5	-0.935374	5.43217	4.14666	10.1991	87.1449	88.9406	397.5	1.66066	6.2425	8.14826	90.7113	97.9742	97.519
398	-0.935374	5.43217	4.63685	9.70888	87.1449	88.9406	398	1.66066	5.7523	8.14826	90.7113	97.9742	97.519
398.5	-0.935374	5.43217	4.63685	9.70888	86.6547	88.9406	398.5	1.66066	5.7523	7.65806	90.7113	97.9742	97.519
399	-0.935374	4.94198	4.14666	10.1991	87.1449	88.9406	399	1.66066	5.7523	7.65806	90.7113	97.9742	97.519
399.5	-0.935374	5.43217	4.63685	10.1991	87.1449	88.9406	399.5	1.66066	5.7523	7.65806	90.7113	97.9742	97.519
400	-0.445178	5.43217	4.63685	10.1991	87.1449	88.9406	400	1.66066	5.7523	7.65806	90.7113	97.9742	97.519
400.5	-0.935374	5.43217	4.63685	9.70888	87.1449	88.9406	400.5	1.66066	5.2621	7.65806	90.7113	97.9742	97.519
401	-0.935374	5.43217	4.14666	9.70888	86.6547	88.9406	401	1.66066	5.7523	7.65806	90.7113	97.9742	98.0092
401.5	-0.935374	4.94198	4.14666	9.70888	86.6547	88.9406	401.5	1.66066	5.7523	7.65806	90.7113	98.4644	98.0092
402	-0.935374	5.43217	4.14666	10.1991	86.6547	88.9406	402	1.66066	5.7523	7.65806	90.7113	98.4644	97.519
402.5	-0.935374	5.43217	4.14666	10.1991	86.6547	88.9406	402.5	1.66066	5.7523	7.65806	90.7113	97.9742	98.0092
403	-0.935374	5.43217	4.14666	10.1991	87.1449	88.9406	403	1.66066	5.7523	7.65806	90.7113	97.9742	98.0092
403.5	-0.935374	5.43217	4.14666	10.1991	86.6547	88.4504	403.5	1.66066	5.7523	7.16787	90.7113	97.9742	97.519
404	-0.935374	5.43217	4.14666	10.1991	86.6547	88.9406	404	1.66066	5.7523	7.16787	90.7113	97.9742	97.519
404.5	-0.935374	4.94198	4.14666	9.70888	86.6547	88.9406	404.5	1.66066	5.7523	7.65806	90.7113	97.9742	97.519
405	-0.935374	5.43217	4.14666	10.1991	86.6547	88.4504	405	1.17047	5.2621	7.16787	90.7113	97.9742	98.0092
405.5	-0.935374	5.43217	3.65646	9.70888	86.6547	88.4504	405.5	1.17047	5.2621	7.16787	91.2015	97.9742	97.519
406	-0.935374	4.94198	4.14666	9.70888	86.6547	88.4504	406	1.66066	5.2621	7.16787	90.7113	97.9742	98.0092
406.5	-0.935374	4.94198	4.14666	10.1991	86.6547	88.4504	406.5	1.17047	5.7523	7.16787	91.6917	97.9742	98.0092
407	-0.935374	5.43217	4.14666	10.1991	86.6547	88.9406	407	1.17047	5.2621	7.16787	91.2015	98.4644	97.519
407.5	-0.935374	4.94198	4.14666	9.70888	86.6547	88.9406	407.5	1.17047	5.7523	7.16787	90.7113	97.9742	97.519
408	-0.935374	4.94198	4.14666	9.70888	86.6547	88.4504	408	1.17047	5.2621	7.16787	91.2015	97.9742	98.0092
408.5	-0.935374	4.94198	4.14666	9.70888	86.6547	88.4504	408.5	1.17047	5.2621	7.16787	91.2015	97.9742	98.0092
409	-0.935374	4.94198	4.14666	9.70888	86.6547	88.4504	409	1.17047	5.7523	7.16787	90.7113	97.9742	98.0092
409.5	-0.935374	4.94198	4.14666	9.70888	86.6547	88.4504	409.5	1.66066	5.2621	7.16787	90.7113	97.9742	98.0092
410	-0.935374	4.94198	3.65646	9.70888	86.6547	88.4504	410	1.17047	5.2621	7.16787	90.7113	97.9742	98.0092
410.5	-0.935374	4.94198	4.14666	9.70888	86.6547	88.4504	410.5	1.17047	5.2621	7.16787	90.7113	97.9742	98.0092
411	-0.935374	4.94198	4.14666	9.70888	86.1645	88.4504	411	1.17047	5.2621	7.16787	90.7113	98.4644	98.0092
411.5	-0.935374	4.94198	3.65646	9.70888	86.6547	88.4504	411.5	1.17047	5.2621	7.16787	90.2211	97.9742	97.519
412	-0.935374	4.94198	4.14666	9.70888	86.6547	88.4504	412	1.17047	5.2621	7.16787	90.2211	97.9742	97.519
412.5	-0.935374	5.43217	3.65646	9.70888	86.6547	88.4504	412.5	1.17047	5.2621	7.16787	90.2211	97.9742	97.519
413	-0.935374	5.43217	4.14666	9.70888	86.1645	88.4504	413	1.17047	5.7523	6.67767	90.7113	97.9742	97.519
413.5	-0.935374	4.94198	4.14666	10.1991	86.1645	88.4504	413.5	1.17047	5.7523	6.67767	90.7113	97.9742	97.519
414	-0.935374	5.43217	4.14666	9.70888	86.1645	88.4504	414	1.17047	5.2621	6.67767	90.7113	97.9742	97.519
414.5	-0.935374	4.94198	3.65646	9.70888	86.1645	88.4504	414.5	1.17047	5.2621	6.67767	90.7113	97.9742	98.0092
415	-0.935374	4.94198	3.65646	9.21869	86.1645	88.4504	415	1.17047	5.2621	6.67767	91.2015	97.9742	97.519
415.5	-0.935374	5.43217	3.65646	9.70888	86.1645	88.4504	415.5	1.17047	5.2621	6.67767	91.6917	97.9742	98.0092
416	-0.935374	4.94198	3.65646	10.1991	86.1645	87.9602	416	1.17047	5.2621	6.67767	91.2015	97.9742	98.0092
416.5	-1.42557	4.45178	3.65646	9.70888	86.1645	87.9602	416.5	1.17047	5.2621	6.67767	90.7113	97.9742	98.0092
417	-1.42557	4.94198	3.65646	9.70888	86.1645	87.9602	417	1.17047	5.2621	6.67767	90.7113	98.4644	98.0092
417.5	-1.42557	4.94198	3.65646	9.70888	86.1645	87.9602	417.5	1.17047	5.2621	6.67767	90.7113	97.9742	98.0092
418	-1.42557	4.94198	3.65646	9.70888	86.1645	87.9602	418	1.17047	5.2621	6.67767	90.7113	97.9742	97.519
418.5	-0.935374	4.94198	3.65646	9.70888	86.1645	87.9602	418.5	1.17047	5.2621	6.67767	90.2211	97.9742	97.519
							419	1.17047	5.2621	6.67767	90.2211	97.9742	97.519
							419.5	1.17047	5.2621	6.18747	90.2211	97.9742	98.0092
							420	1.17047	4.77191	6.18747	90.2211	97.9742	98.0092
							420.5	1.17047	4.77191	6.67767	90.2211	97.9742	97.519
							421	1.17047	5.2621	6.67767	90.2211	97.9742	97.519
							421.5	1.17047	5.2621	6.18747	90.2211	97.9742	97.519
							422	0.680272	5.2621	6.18747	90.2211	97.9742	97.519
							422.5	0.680272	5.2621	6.18747	90.2211	97.9742	97.519
							423	0.680272	4.77191	6.18747	90.2211	97.9742	97.519
							423.5	1.17047	4.77191	6.18747	90.2211	97.9742	97.519
							424	1.17047	4.77191	6.18747	90.2211	97.9742	97.519
							424.5	1.17047	5.2621	6.18747	90.2211	97.9742	97.519
							425	0.680272	5.2621	6.18747	90.2211	97.9742	97.519
							425.5	0.680272	5.2621	6.18747	91.2015	97.9742	97.519
							426	1.17047	5.2621	6.18747	90.7113	97.9742	98.0092
							426.5	0.680272	5.2621	6.18747	90.2211	97.9742	97.519
							427	0.680272	4.77191	6.18747	90.7113	97.9742	97.519
							427.5	0.680272	4.77191	6.18747	91.2015	97.9742	97.519
							428	0.680272	4.77191	6.18747	90.7113	97.9742	97.519
							428.5	0.680272	5.2621	6.18747	90.2211	97.9742	98.0092
							429	1.17047	4.77191	6.18747	90.2211	97.9742	97.519
							429.5	0.680272	4.77191	6.18747	90.2211	97.9742	97.519
							430	0.680272	4.77191	6.18747	90.2211	97.9742	97.519
							430.5	0.680272	4.77191	6.18747	89.7309	97.9742	97.519
							431	0.680272	4.77191	6.18747	89.7309	97.9742	97.519
							431.5	0.680272	4.77191	6.18747	89.7309	97.9742	97.519
							432	0.680272	4.77191	6.18747	89.7309	97.9742	97.519
							432.5	0.680272	4.77191	6.18747	89.7309	97.9742	97.519
							433	0.680272	4.77191	5.69728	89.7309	97.9742	97.519
							433.5	0.680272	4.28171	5.69728	89.7309	97.9742	98.0092
							434	0.680272	4.77191	5.69728	89.7309	97.9742	97.519
							434.5	0.680272	4.77191	6.18747	89.7309	97.9742	97.519
							435	0.680272	4.77191	5.69728	89.7309	97.9742	97.519
							435.5	0.680272	4.77191	5.69728	89.7309	97.9742	97.519
							436	0.680272	4.77191	6.18747	89.7309	97.9742	97.519
							436.5	0.680272	4.77191	5.69728	89.7309	97.9742	97.519
							437	0.680272	4.77191	5.69728	89.7309	97.9742	98.0092
							437.5	0.680272	4.77191	5.69728	90.2211	97.9742	97.519
							438	0.680272	4.28171	5.69728	89.7309	97.9742	97.519
							438.5	0.680272	4.28171	5.69728	89.7309	97.9742	97.519
							439	0.680272	4.77191	5.69728	89.7309	97.9742	97.519
							439.5	0.680272	4.77191	5.69728	89.7309	97.9742	97.519
							440	0.680272	4.77191	5.69728	89.7309	97.9742	97.519
							440.5	0.680272	4.77191	5.69728	89.7309	97.9742	97.519
							441	0.680272	4.77191	5.69728	89.7309	97.9742	97.519
							441.5	0.680272	4.28171	5.69728	89.7309	97.9742	97.519
							442	0.680272	4.28171	5.69728	89.7309	97.9742	97.519
							442.5	0.680272	4.28171	5.20708	89.7309	97.9742	97.519
							443	0.680272	4.77191	5.69728	89.2407	97.9742	97.519
							443.5	0.680272	4.28171	5.69728	89.7309	97.9742	97.519
							444	0.680272	4.77191	5.69728	89.7309	97.9742	97.519
							444.5	0.190076	4.28171	5.20708	89.7309	97.9742	97.519
							445	0.680272	4.28171	5.69728	89.7309	97.9742	97.519
							445.5	0.680272	4.28171	5.69728	89.7309	97.9742	97.519
							446	0.680272	4.28171	5.69728	89.7309	97.9742	97.519
							446.5	0.680272	4.28171	5.69728	89.7309	97.9742	97.519
							447	0.680272	4.28171	5.20708	89.2407	97.9742	97.519
							447.5	0.680272	4.28171	5.69728	89.2407	97.9742	97.519
							448	0.190076	4.77191	5.20708	89.2407	97.9742	97.519
							448.5	0.680272	4.28171	5.20708	89.2407	97.9742	97.519
							449	0.680272	4.28171	5.20708	89.2407	97.9742	97.519
							449.5	0.190076	4.28171	5.20708	89.2407	97.9742	97.519
							450	0.190076	4.28171	5.20708	89.2407	97.9742	97.519
							450.5	0.190076	4.28171	5.20708	89.2407	97.9742	97.519
							451	0.190076	4.28171	5.20708	89.2407	97.9742	97.519
							451.5	0.190076	4.28171	5.20708	89.2407	97.9742	97.519
							452	0.190076	4.28171	5.20708	89.2407	97.9742	97.519
							452.5	0.190076	4.28171	5.20708	89.2407	97.9742	97.519
							453	0.190076	4.28171	5.20708	89.2407	97.9742	97.519
							453.5	0.190076	4.28171	5.20708	89.2407	97.9742	97.519
							454	0.190076	4.28171	5.20708	89.2407	97.9742	97.519
							454.5	0.190076	4.28171	5.20708	89.2407	97.9742	97.519
							455	0.190076	4.28171	5.20708	89.7309	97.9742	97.519
							455.5	0.190076	4.28171	5.20708	89.7309	97.9742	97.519
							456	0.190076	4.28171	5.20708	89.7309	97.9742	97.519
							456.5	0.190076	4.28171	5.20708	90.7113	97.9742	97.519
							457	0.190076	3.79152	4.71689	89.7309	97.9742	97.519
							457.5	0.190076	3.79152	4.71689	90.7113	97.9742	97.519
							458	0.190076	3.79152	5.20708	90.2211	97.9742	97.519
							458.5	0.190076	4.28171	5.20708	89.2407	97.9742	97.519
							459	0.190076	4.28171	5.20708	89.2407	97.9742	97.519
							459.5	0.190076	3.79152	5.20708	89.2407	97.484	97.519
							460	0.190076	3.79152	5.20708	89.2407	97.484	97.519
							460.5	0.190076	3.79152	4.71689	89.7309	97.9742	97.519
							461	0.190076	3.79152	4.71689	90.2211	97.9742	97.519
							461.5	0.190076	3.79152	4.71689	90.7113	97.9742	97.519
							462	0.190076	4.28171	4.71689	90.2211	97.9742	97.519
							462.5	0.190076	3.79152	4.71689	89.7309	97.9742	97.519
							463	0.190076	3.79152	4.71689	89.2407	97.9742	97.519
							463.5	0.190076	3.79152	4.71689	89.2407	97.9742	97.519
							464	0.190076	3.79152	4.71689	89.2407	97.9742	97.519
							464.5	0.190076	3.79152	4.71689	89.2407	97.9742	97.519
							465	0.190076	3.79152	4.71689	89.2407	97.9742	97.519
							465.5	0.190076	3.79152	4.71689	89.2407	97.9742	97.519
							466	0.190076	3.79152	4.71689	88.7505	97.484	97.519
							466.5	0.190076	3.79152	4.71689	89.2407	97.484	97.519
							467	0.190076	3.79152	4.71689	89.2407	97.484	97.519
							467.5	0.190076	3.79152	4.71689	88.7505	97.9742	97.519
							468	0.190076	3.30132	4.71689	88.7505	97.9742	97.519
							468.5	0.190076	3.79152	4.71689	89.2407	97.9742	97.519
							469	0.190076	3.79152	4.71689	88.7505	97.9742	97.519
							469.5	-0.30012	3.79152	4.22669	88.7505	97.9742	97.519
							470	0.190076	3.79152	4.22669	88.7505	97.9742	97.519
							470.5	0.190076	3.79152	4.71689	88.7505	97.9742	97.519
							471	-0.30012	3.79152	4.71689	88.7505	97.484	97.519
							471.5	-0.30012	3.79152	4.71689	88.7505	97.484	97.519
							472	-0.30012	3.30132	4.71689	88.7505	97.9742	97.519
							472.5	-0.30012	3.30132	4.71689	88.7505	97.9742	97.519
							473	-0.30012	3.79152	4.71689	89.2407	97.484	97.519
							473.5	-0.30012	3.79152	4.22669	89.7309	97.9742	97.519
							474	-0.30012	3.30132	4.22669	88.7505	97.9742	97.519
							474.5	-0.30012	3.79152	4.22669	88.7505	97.9742	97.519
							475	-0.30012	3.30132	4.22669	88.7505	97.9742	97.519
							475.5	-0.30012	3.30132	4.22669	88.7505	97.9742	97.519
							476	-0.30012	3.30132	4.71689	90.7113	97.484	97.519
							476.5	-0.30012	3.79152	4.71689	89.7309	97.484	97.519
							477	-0.30012	3.79152	4.22669	89.7309	97.484	97.519
							477.5	-0.30012	3.30132	4.22669	89.2407	97.484	97.519
							478	-0.30012	3.30132	4.22669	89.2407	97.484	97.519
							478.5	-0.30012	3.30132	4.22669	89.7309	97.9742	97.519
							479	-0.30012	3.30132	4.22669	89.7309	97.484	97.519
							479.5	-0.30012	3.30132	4.22669	89.2407	97.484	97.519
							480	-0.30012	3.30132	4.22669	89.2407	97.484	97.519
							480.5	-0.30012	3.30132	4.22669	89.2407	97.484	97.519
							481	-0.30012	3.30132	4.22669	89.2407	97.484	97.519
							481.5	-0.30012	3.30132	4.22669	89.2407	97.484	97.519
							482	-0.30012	3.30132	4.22669	90.2211	97.9742	97.0288
							482.5	-0.30012	3.30132	4.22669	89.7309	97.484	97.519
							483	-0.30012	3.30132	4.22669	89.2407	97.484	97.519
							483.5	-0.30012	3.30132	4.22669	89.2407	97.9742	97.519
							484	-0.30012	3.30132	4.22669	88.7505	97.484	97.0288
							484.5	-0.30012	3.30132	4.22669	89.7309	97.9742	97.0288
							485	-0.30012	3.30132	3.73649	89.2407	97.484	97.0288
							485.5	-0.30012	3.30132	4.22669	88.7505	97.484	97.0288
							486	-0.30012	3.30132	4.22669	90.2211	97.484	97.519
							486.5	-0.30012	3.79152	4.22669	89.2407	97.9742	97.0288
							487	-0.790316	3.30132	4.22669	89.7309	97.484	97.0288
							487.5	-0.30012	3.30132	4.22669	89.2407	97.484	97.0288
							488	-0.30012	3.30132	4.22669	90.2211	97.484	97.519
							488.5	-0.30012	3.30132	4.22669	89.2407	97.484	97.0288
							489	-0.30012	3.30132	4.22669	88.7505	97.484	97.0288
							489.5	-0.30012	3.30132	4.22669	89.7309	97.484	97.519
							490	-0.30012	3.30132	4.22669	89.7309	97.484	97.0288
							490.5	-0.30012	3.30132	4.22669	90.2211	97.484	97.0288
							491	-0.30012	3.30132	4.22669	91.2015	97.484	97.519
							491.5	-0.30012	3.30132	4.22669	90.2211	97.484	97.0288
							492	-0.30012	3.30132	3.73649	89.2407	97.484	97.519
							492.5	-0.790316	3.30132	3.73649	89.7309	97.484	97.519
							493	-0.30012	3.30132	4.22669	89.2407	97.484	97.0288
							493.5	-0.30012	3.30132	4.22669	88.7505	97.484	97.0288
							494	-0.790316	2.81112	4.22669	88.7505	97.484	97.0288
							494.5	-0.790316	3.30132	3.73649	89.2407	97.484	97.0288
							495	-0.790316	3.30132	4.22669	89.7309	97.484	97.0288
							495.5	-0.790316	3.30132	3.73649	89.2407	97.484	97.519
							496	-0.790316	3.30132	3.73649	88.7505	97.484	97.519
							496.5	-0.790316	2.81112	4.22669	88.7505	97.484	97.0288
							497	-0.790316	2.81112	3.73649	89.2407	97.484	97.0288
							497.5	-0.790316	3.30132	4.22669	89.2407	97.484	97.519
							498	-0.790316	3.30132	3.73649	88.7505	97.9742	97.0288
							498.5	-0.790316	3.30132	3.73649	88.7505	97.484	97.0288
							499	-0.790316	3.30132	3.73649	88.7505	97.484	97.0288
							499.5	-0.790316	2.81112	3.73649	88.7505	97.484	97.0288
							500	-0.790316	3.30132	3.73649	88.7505	97.484	97.519
							500.5	-0.790316	2.81112	3.73649	88.2603	97.484	97.519
							501	-0.790316	3.30132	4.22669	88.2603	97.484	97.0288
							501.5	-0.790316	3.30132	3.73649	89.7309	97.9742	97.0288
							502	-0.790316	3.30132	3.73649	88.7505	97.484	97.0288
							502.5	-0.790316	3.30132	3.73649	88.2603	97.484	97.0288
							503	-0.790316	3.30132	3.73649	88.2603	97.484	97.0288
							503.5	-0.790316	3.30132	3.73649	88.2603	97.484	97.0288
							504	-0.790316	3.30132	3.73649	88.2603	97.484	97.0288
							504.5	-0.790316	2.81112	3.73649	88.2603	97.484	97.0288
							505	-0.790316	3.30132	3.73649	88.2603	97.484	97.0288
							505.5	-0.790316	3.30132	3.73649	88.2603	97.484	97.0288
							506	-0.790316	3.30132	3.73649	88.2603	97.484	97.0288
							506.5	-0.790316	3.30132	3.73649	87.7701	97.484	97.519
							507	-0.790316	2.81112	3.73649	87.7701	97.484	97.0288
							507.5	-0.790316	2.81112	3.73649	87.7701	97.484	97.0288
							508	-0.790316	2.81112	3.73649	88.2603	97.484	97.0288
							508.5	-0.790316	3.30132	3.73649	87.7701	97.484	97.519
							509	-0.790316	3.30132	3.73649	88.2603	97.484	97.519
							509.5	-0.790316	2.81112	3.73649	89.2407	97.484	97.519
							510	-0.790316	2.81112	3.73649	88.7505	97.484	97.0288
							510.5	-0.790316	2.81112	3.73649	88.2603	97.484	97.0288
							511	-0.790316	2.81112	3.73649	88.2603	97.484	97.0288
							511.5	-0.790316	2.81112	3.73649	90.2211	97.484	97.0288
							512	-0.790316	2.81112	3.73649	90.7113	97.484	97.0288
							512.5	-0.790316	3.30132	3.73649	89.2407	97.484	97.0288
							513	-0.790316	2.81112	3.73649	88.2603	97.484	97.0288
							513.5	-0.790316	2.81112	3.73649	89.2407	97.484	97.0288
							514	-0.790316	2.81112	3.73649	88.2603	97.484	97.0288
							514.5	-0.790316	2.81112	3.73649	89.2407	97.484	97.519
							515	-0.790316	2.81112	3.2463	89.7309	97.484	97.519
							515.5	-0.790316	3.30132	3.2463	88.7505	97.484	97.519
							516	-0.790316	2.81112	3.2463	88.2603	97.484	97.519
							516.5	-0.790316	2.81112	3.73649	87.7701	97.484	97.0288
							517	-0.790316	3.30132	3.2463	88.2603	97.484	97.0288
							517.5	-1.28051	2.81112	3.2463	88.2603	97.484	97.0288
							518	-0.790316	2.81112	3.2463	87.7701	97.484	97.0288
							518.5	-1.28051	2.81112	3.2463	88.2603	97.484	97.0288
							519	-1.28051	2.81112	3.2463	88.7505	97.484	97.0288
							519.5	-1.28051	2.81112	3.2463	90.2211	97.484	97.0288
							520	-1.28051	2.81112	3.2463	88.7505	97.484	97.0288
							520.5	-1.28051	2.81112	3.73649	88.2603	97.484	97.0288
							521	-0.790316	2.81112	3.2463	87.7701	97.484	97.0288
							521.5	-0.790316	2.81112	3.2463	88.2603	97.484	97.0288
							522	-0.790316	2.81112	3.2463	88.2603	97.484	97.0288
							522.5	-0.790316	2.81112	3.2463	88.2603	97.484	97.0288
							523	-0.790316	2.81112	3.2463	87.7701	97.484	97.519
							523.5	-0.790316	2.81112	3.2463	87.7701	97.484	97.0288
							524	-0.790316	2.81112	3.2463	87.7701	97.484	97.519
							524.5	-0.790316	2.81112	3.2463	87.7701	97.484	97.519
							525	-1.28051	2.81112	3.2463	87.7701	97.484	97.519
							525.5	-0.790316	2.81112	3.2463	87.7701	97.484	97.0288
							526	-0.790316	2.81112	3.2463	87.7701	97.484	97.0288
							526.5	-1.28051	2.81112	3.2463	87.2799	97.484	97.0288
							527	-1.28051	2.81112	3.2463	87.2799	97.484	97.0288
							527.5	-0.790316	2.81112	3.2463	87.2799	97.484	97.0288
							528	-0.790316	2.81112	3.2463	87.2799	97.484	97.0288
							528.5	-0.790316	2.81112	3.2463	87.2799	97.484	97.0288
							529	-0.790316	2.81112	3.2463	87.2799	97.484	97.0288
							529.5	-1.28051	2.81112	3.2463	87.7701	97.484	97.519
							530	-1.28051	2.32093	3.2463	87.7701	97.484	97.0288
							530.5	-1.28051	2.81112	3.2463	87.7701	97.484	97.519
							531	-1.28051	2.81112	3.2463	87.2799	97.484	97.0288
							531.5	-1.28051	2.81112	3.2463	87.7701	97.484	97.519
							532	-1.28051	2.81112	3.2463	88.2603	97.484	97.519
							532.5	-1.28051	2.81112	3.2463	87.7701	97.484	97.519
							533	-1.28051	2.81112	3.2463	87.2799	97.484	97.519
							533.5	-1.28051	2.81112	3.2463	88.2603	97.484	97.0288
							534	-1.28051	2.81112	3.2463	87.7701	97.484	97.0288
							534.5	-1.28051	2.81112	3.2463	87.2799	97.484	97.0288
							535	-1.28051	2.81112	3.2463	87.7701	97.484	97.0288
							535.5	-1.28051	2.81112	2.7561	87.7701	97.484	97.0288
							536	-1.28051	2.81112	2.7561	87.2799	97.484	97.519
							536.5	-1.28051	2.81112	2.7561	87.2799	97.484	97.0288
							537	-1.28051	2.81112	3.2463	87.2799	97.484	97.0288
							537.5	-1.28051	2.81112	2.7561	87.2799	97.484	97.0288
							538	-1.28051	2.81112	2.7561	87.7701	97.484	97.0288
							538.5	-1.28051	2.32093	2.7561	87.7701	97.484	97.0288
							539	-1.28051	2.32093	2.7561	87.7701	97.484	97.0288
							539.5	-1.28051	2.81112	2.7561	87.7701	97.484	97.0288
							540	-1.28051	2.81112	2.7561	87.2799	97.484	97.0288
							540.5	-1.28051	2.32093	2.7561	87.2799	97.484	97.0288
							541	-1.28051	2.32093	2.7561	87.2799	97.484	97.0288
							541.5	-1.28051	2.81112	2.7561	87.2799	97.484	97.519
							542	-1.28051	2.81112	2.7561	87.2799	97.9742	97.0288
							542.5	-1.28051	2.32093	2.7561	87.2799	97.484	97.519
							543	-1.28051	2.32093	2.7561	87.2799	97.484	97.0288
							543.5	-1.28051	2.81112	2.7561	86.7897	97.484	97.0288
							544	-1.28051	2.81112	2.7561	86.7897	97.484	97.0288
							544.5	-1.28051	2.32093	2.7561	86.7897	97.484	97.0288
							545	-1.28051	2.32093	2.7561	86.7897	97.484	97.0288
							545.5	-1.28051	2.32093	2.7561	86.7897	97.484	97.0288
							546	-1.28051	2.32093	2.7561	87.2799	97.484	97.0288
							546.5	-1.28051	2.81112	2.7561	87.2799	97.484	97.0288
							547	-1.28051	2.32093	2.7561	86.7897	97.484	97.0288
							547.5	-1.28051	2.32093	2.7561	86.7897	97.484	97.0288
							548	-1.28051	2.81112	2.7561	86.7897	97.484	97.0288
							548.5	-1.28051	2.32093	2.7561	86.7897	97.484	97.0288
							549	-1.28051	2.32093	2.7561	86.7897	97.484	97.519
							549.5	-1.28051	2.32093	2.7561	86.7897	97.484	97.519
							550	-1.28051	2.32093	2.7561	87.2799	97.484	97.0288
							550.5	-1.28051	2.32093	2.7561	86.7897	97.484	97.519
							551	-1.28051	2.32093	2.7561	89.7309	97.484	97.519
							551.5	-1.28051	2.32093	2.7561	87.2799	97.484	97.519
							552	-1.28051	2.32093	2.7561	86.7897	97.484	97.519
							552.5	-1.28051	2.32093	2.7561	86.7897	97.484	97.519
							553	-1.28051	2.32093	2.7561	86.7897	97.484	97.519
							553.5	-1.28051	2.32093	2.26591	86.7897	97.484	97.519
							554	-1.28051	2.32093	2.7561	86.7897	97.484	97.519
							554.5	-1.28051	2.32093	2.7561	86.7897	97.484	97.519
							555	-1.28051	2.32093	2.7561	86.2995	97.484	97.519
							555.5	-1.28051	2.32093	2.7561	86.7897	97.484	97.0288
							556	-1.28051	2.32093	2.7561	86.7897	97.484	97.519
							556.5	-1.77071	2.32093	2.7561	86.7897	97.484	97.519
							557	-1.77071	2.32093	2.7561	86.7897	97.484	97.519
							557.5	-1.77071	2.32093	2.26591	86.7897	97.484	97.519
							558	-1.77071	1.83073	2.26591	86.2995	97.484	97.519
							558.5	-1.77071	1.83073	2.26591	86.2995	97.484	97.519
							559	-1.28051	2.32093	2.26591	86.7897	97.484	97.0288
							559.5	-1.77071	2.32093	2.26591	86.2995	97.484	97.0288
							560	-1.77071	2.32093	2.26591	86.2995	97.484	97.0288
							560.5	-1.77071	2.32093	2.26591	86.2995	97.484	97.519
							561	-1.28051	2.32093	2.26591	86.2995	97.484	97.0288
							561.5	-1.77071	2.32093	2.26591	86.2995	97.484	97.0288
							562	-1.77071	2.32093	2.26591	86.7897	97.484	97.0288
							562.5	-1.77071	2.32093	2.26591	86.7897	97.484	97.0288
							563	-1.77071	2.32093	2.26591	86.2995	97.484	97.0288
							563.5	-1.77071	2.32093	2.26591	86.2995	97.484	97.0288
							564	-1.77071	1.83073	2.26591	86.2995	97.484	97.0288
							564.5	-1.77071	2.32093	2.26591	86.2995	97.484	97.519
							565	-1.77071	1.83073	2.26591	86.2995	97.484	97.0288
							565.5	-1.77071	2.32093	2.26591	86.2995	97.484	97.0288
							566	-1.77071	1.83073	2.26591	86.2995	97.484	97.0288
							566.5	-1.77071	1.83073	2.26591	86.2995	97.484	97.0288
							567	-1.77071	2.32093	2.26591	86.2995	97.484	97.519
							567.5	-1.77071	2.32093	2.26591	86.2995	97.484	97.519
							568	-1.77071	1.83073	2.26591	85.8093	97.484	97.0288
							568.5	-1.77071	2.32093	2.26591	86.2995	97.484	97.519
							569	-1.77071	2.32093	1.77571	85.8093	97.484	97.519
							569.5	-1.77071	2.32093	2.26591	86.2995	97.484	97.519
							570	-1.77071	1.83073	2.26591	86.2995	97.484	97.519
							570.5	-1.77071	1.83073	2.26591	85.8093	97.484	97.0288
							571	-1.77071	1.83073	1.77571	85.8093	97.484	97.0288
							571.5	-1.77071	1.83073	1.77571	85.8093	97.484	97.0288
							572	-1.77071	1.83073	1.77571	85.8093	97.484	97.0288
							572.5	-1.77071	1.83073	1.77571	85.8093	97.484	97.0288
							573	-1.77071	1.83073	1.77571	85.8093	97.484	97.0288
							573.5	-1.77071	2.32093	1.77571	85.8093	96.9938	97.0288
							574	-1.77071	1.83073	1.77571	85.8093	97.484	97.0288
							574.5	-1.77071	1.83073	2.26591	85.8093	97.484	97.0288
							575	-1.77071	1.83073	1.77571	85.8093	97.484	97.0288
							575.5	-1.77071	1.83073	1.77571	85.8093	97.484	97.0288
							576	-1.77071	1.83073	1.77571	85.8093	97.484	97.0288
							576.5	-1.77071	2.32093	1.77571	85.8093	97.484	97.0288
							577	-1.77071	2.32093	1.77571	85.8093	97.484	97.0288
							577.5	-1.77071	1.83073	1.77571	86.2995	97.484	97.0288
							578	-1.77071	1.83073	1.77571	86.2995	97.484	97.0288
							578.5	-1.77071	1.83073	1.77571	85.8093	97.484	97.0288
							579	-1.77071	1.83073	1.77571	85.8093	97.484	97.0288
							579.5	-1.77071	1.83073	1.77571	85.8093	97.484	97.0288
							580	-1.77071	1.83073	1.77571	85.8093	97.484	97.0288
							580.5	-1.77071	1.83073	1.77571	85.8093	97.484	97.0288
							581	-1.77071	1.83073	1.77571	85.8093	97.484	97.0288
							581.5	-1.77071	1.83073	1.77571	85.8093	97.484	97.0288
							582	-1.77071	1.83073	1.77571	85.3191	97.484	97.0288
							582.5	-1.77071	1.83073	1.77571	85.3191	97.484	97.0288
							583	-1.77071	1.83073	1.77571	85.3191	97.484	97.0288
							583.5	-1.77071	1.83073	1.77571	85.3191	97.484	97.0288
							584	-1.77071	1.83073	1.77571	85.3191	97.484	97.0288
							584.5	-1.77071	1.83073	1.77571	85.3191	97.484	97.0288
							585	-1.77071	1.83073	1.77571	85.3191	97.484	97.0288
							585.5	-1.77071	1.83073	1.77571	85.3191	97.484	97.0288
							586	-2.2609	1.83073	1.77571	85.3191	97.484	97.0288
							586.5	-1.77071	1.83073	1.77571	85.3191	97.484	97.0288
							587	-2.2609	1.83073	1.77571	85.3191	97.484	97.0288
							587.5	-2.2609	1.34054	1.77571	85.3191	97.484	97.0288
							588	-1.77071	1.34054	1.77571	85.3191	97.484	97.0288
							588.5	-1.77071	1.34054	1.77571	85.3191	97.484	97.0288
							589	-2.2609	1.83073	1.77571	85.3191	97.484	97.0288
							589.5	-2.2609	1.34054	1.77571	85.3191	97.484	97.0288
							590	-2.2609	1.83073	1.77571	84.8289	96.9938	97.0288
							590.5	-2.2609	1.34054	1.77571	84.8289	97.484	97.0288
							591	-2.2609	1.83073	1.77571	84.8289	97.484	97.0288
							591.5	-2.2609	1.83073	1.77571	84.8289	97.484	97.0288
							592	-2.2609	1.83073	1.77571	85.3191	97.484	97.0288
							592.5	-2.2609	1.83073	1.77571	86.7897	97.484	97.0288
							593	-2.2609	1.83073	1.77571	87.7701	97.484	97.0288
							593.5	-2.2609	1.34054	1.77571	85.3191	97.484	97.0288
							594	-2.2609	1.34054	1.77571	84.8289	96.9938	97.0288
							594.5	-2.2609	1.34054	1.28551	84.8289	97.484	97.0288
							595	-2.2609	1.34054	1.77571	84.8289	97.484	97.0288
							595.5	-2.2609	1.34054	1.77571	84.8289	97.484	97.0288
							596	-2.2609	1.34054	1.77571	84.8289	97.484	97.0288
							596.5	-2.2609	1.34054	1.28551	85.3191	97.484	97.0288
							597	-2.2609	1.34054	1.28551	85.3191	97.484	97.0288
							597.5	-2.2609	1.34054	1.77571	85.3191	96.9938	97.0288
							598	-2.2609	1.34054	1.77571	84.8289	96.9938	97.0288
							598.5	-2.2609	1.83073	1.77571	84.8289	96.9938	97.0288
							599	-2.2609	1.83073	1.28551	85.3191	97.484	97.0288
							599.5	-2.2609	1.34054	1.28551	84.8289	97.484	97.0288
							600	-2.2609	1.34054	1.77571	84.8289	97.484	97.0288
							600.5	-2.2609	1.83073	1.28551	84.3387	97.484	97.0288
							601	-2.2609	1.34054	1.28551	84.8289	96.9938	97.0288
							601.5	-2.2609	1.34054	1.28551	84.3387	97.484	97.0288
							602	-2.2609	1.34054	1.77571	84.3387	97.484	97.0288
							602.5	-2.2609	1.34054	1.77571	84.8289	96.9938	97.0288
							603	-2.2609	1.34054	1.77571	84.8289	97.484	97.0288
							603.5	-2.2609	1.34054	1.77571	84.3387	97.484	97.0288
							604	-2.2609	1.34054	1.28551	84.3387	97.484	97.0288
							604.5	-2.2609	1.34054	1.28551	84.3387	97.484	97.519
							605	-2.2609	1.34054	1.28551	84.3387	97.484	97.0288
							605.5	-2.2609	1.34054	1.28551	84.3387	97.484	97.0288
							606	-2.2609	1.34054	1.28551	84.3387	96.9938	97.0288
																11.7647	19.1176	107.843
																11.2745	19.1176	107.843
																11.7647	19.1176	107.843
																11.7647	19.1176	107.843
																11.7647	19.1176	107.843
																11.7647	19.1176	107.843
																11.7647	19.1176	107.843
																11.7647	19.1176	107.843
																11.7647	19.1176	107.843
																11.7647	19.1176	107.843
																11.7647	19.1176	107.843
																11.7647	19.1176	107.843
																11.2745	19.1176	107.843
																11.7647	19.1176	107.843
																11.7647	19.1176	107.843
																11.2745	19.1176	107.843
																11.2745	19.1176	107.843
																11.7647	19.1176	107.843
																11.2745	19.1176	107.843
																11.7647	18.6275	107.843
																11.7647	19.1176	107.843
																11.7647	19.1176	107.843
																11.7647	19.1176	107.843
																11.7647	19.1176	107.843
																11.2745	19.1176	107.843
																11.7647	19.1176	107.353
																11.7647	18.6275	107.843
																11.7647	19.1176	107.353
																11.2745	19.1176	107.843
																11.2745	19.1176	107.843
																11.7647	19.1176
																11.7647	19.1176
																11.7647	19.1176
																11.7647	19.1176
																11.7647	19.1176
																11.2745	19.1176
																11.7647	19.1176
																11.2745	19.1176
																11.2745	19.1176
																11.7647	18.6275
																11.7647	18.6275
																11.7647	19.1176
																11.2745	18.6275
																11.2745	18.6275
																11.2745	18.6275
																11.2745	18.6275
																11.2745	18.6275
																11.2745	18.6275
																11.2745	18.6275
																11.2745	18.6275
																11.2745	18.6275
																11.2745	18.6275
																11.2745	18.6275
																11.2745	18.6275
																11.7647	18.6275
																11.2745	18.6275
																11.2745	19.1176
																11.2745	18.6275
																11.2745	18.6275
																11.2745
																11.2745
																11.2745
																11.2745
																11.2745
																11.2745
																11.2745
																11.2745
																11.2745
																11.2745
																11.2745
																11.2745
																11.2745
																11.2745
																11.2745
																11.2745
																11.2745
																11.2745
																11.2745
																11.2745
																11.2745
																11.2745
																11.2745
																11.2745
																11.2745
																11.2745
																11.2745
																11.2745
																11.2745
																11.2745

## Sheet: Fig.3Biii-iv
Donor 1					Donor 2					Donor 3
Time (s)	Inhibitors				Time (s)	Inhibitors				Time (s)	Inhibitors
	DMSO	20 uM PP2	10 uM PRT	100 nM Nb2		DMSO	20 uM PP2	10 uM PRT	100 nM Nb2		DMSO	20 uM PP2	10 uM PRT	100 nM Nb2		DMSO	mean	26.1333
0	100.1	100	100.7	100.2	0	100	100.2	99.4	100.1	0	100.5	100.5	98.6	99.7			std deviation	1.68028
0.5	100.1	100.1	100.7	100.1	0.5	100	100.2	99.4	100	0.5	100.4	100.5	98.9	99.9			SEM	0.970109
1	100	100.2	100.6	100	1	100	100.2	99.6	100	1	100.3	100.3	99.3	100
1.5	100	100.1	100.7	100	1.5	100	100.1	99.8	100	1.5	100.2	100.1	99.3	100.4		PP2	mean	99.9667
2	99.9	99.8	100.8	100.1	2	100	100.1	99.9	100	2	100.1	100.1	99.3	100.2			std deviation	0.11547
2.5	100	99.7	100.9	100	2.5	99.9	100.1	99.9	100.1	2.5	100.3	100	98.9	99.8			SEM	0.0666667
3	100	99.8	100.9	100	3	100	100.1	99.8	100.2	3	100	100.3	98.5	99.7
3.5	100	100.1	100.8	99.7	3.5	100	100.1	99.8	100.4	3.5	100.3	100.4	98.4	99.9		PRT	mean	99.2333
4	100	100.1	100.8	99.7	4	100	100.2	99.7	100.3	4	100.5	100.6	98.7	99.8			std deviation	0.862168
4.5	100	100.2	100.8	99.6	4.5	99.9	100.2	99.9	100.2	4.5	100.6	100.3	98.8	99.5			SEM	0.497773
5	100	100.1	100.7	100.1	5	99.9	100.2	100	100.1	5	100	100.5	98.6	99.3
5.5	100	100	100.4	100.1	5.5	99.9	100.2	99.9	100.1	5.5	99.1	100.6	98.3	99.5		Nb2	mean	100.3
6	100	100	100.5	100	6	100	100.2	99.8	100.1	6	99.5	100.9	98.5	99.9			std deviation	0.3
6.5	100	100	100.9	100	6.5	100	100.2	99.7	100.2	6.5	99.7	100.5	98.5	100			SEM	0.173205
7	100	100	101.2	100.1	7	100	100.2	99.9	100.2	7	100.6	100.6	98.5	99.9
7.5	99.8	100	101.2	100.2	7.5	100	100.2	99.9	100.1	7.5	100.3	100.3	98.7	99.3
8	100	99.9	101.1	100.2	8	100	100.3	99.8	100.1	8	100.5	100.5	98.9	99.3
8.5	100	99.9	100.9	100	8.5	100	100.2	99.8	100.1	8.5	100	100.1	99	99.7
9	100.3	99.8	100.9	100	9	100	100.2	100	100.2	9	99.9	100.4	99.1	100
9.5	100.1	99.9	100.9	100	9.5	100	100.1	100.1	100.1	9.5	100.2	100.6	99.1	100
10	100	99.8	100.8	99.9	10	100.1	100.1	100.1	100.1	10	100.5	100.9	98.9	100
10.5	99.9	99.9	100.8	100	10.5	100.1	100.1	100.1	100	10.5	100.8	100.7	98.5	100
11	100.1	99.9	101	99.9	11	100.1	100.1	100	100.1	11	100.2	100.6	98.3	100.2
11.5	100.1	100	101.3	100.2	11.5	100.1	100.1	100	100.1	11.5	100.1	100.5	98.4	100
12	100.2	100.1	101.3	100	12	100.1	100.1	99.8	100.2	12	99.3	100.3	98.5	99.9
12.5	100.2	100	100.9	99.9	12.5	100.1	100.2	99.8	100.2	12.5	99.5	100.3	99	99.9
13	100.2	99.9	100.6	99.8	13	100.1	100.2	99.8	100.2	13	99.4	99.7	98.6	99.9
13.5	100.1	99.9	100.8	100.1	13.5	100	100.3	99.9	100.3	13.5	99.8	99.7	98.3	100.2
14	100.1	100	101.1	100.2	14	99.9	100.3	100	100.3	14	99.7	99.9	98.2	99.8
14.5	100.1	100	101	100.4	14.5	99.8	100.2	99.9	100.2	14.5	99.8	100.3	98.2	99.7
15	100.2	100	100.9	100.4	15	99.8	100.3	99.9	100.1	15	99.8	100.4	98.1	99.7
15.5	100.2	100	100.7	100.4	15.5	99.8	100.3	99.8	100.3	15.5	99.7	100.5	98.2	100.1
16	100.2	100.2	100.8	100.6	16	99.9	100.4	99.8	100.2	16	99.5	100.6	98.8	100
16.5	99.9	100.2	100.9	100.6	16.5	100	100.3	99.7	100.3	16.5	99.6	100.6	99.3	99.6
17	100	100.2	100.7	100.8	17	100	100.4	99.7	100.2	17	100	100.4	98.9	99.5
17.5	100	100.2	100.9	100.4	17.5	100	100.3	99.8	100.2	17.5	100.1	100.5	98.4	99.9
18	100.1	100.2	100.8	100.2	18	100	100.2	99.8	100.2	18	100	100.1	98.7	100
18.5	100.2	100.2	100.8	100.1	18.5	100	100.1	99.8	100.2	18.5	100.1	100.3	99	99.8
19	100.2	100.1	100.6	100.2	19	100	100.1	99.7	100.2	19	100.2	100.1	99.3	99.6
19.5	100.1	100.2	100.7	100.4	19.5	100	100.1	99.7	100.2	19.5	99.9	100.4	99.4	99.3
20	100	100.2	101	100.6	20	99.9	100	99.8	100.3	20	99.6	100.3	99.4	99.7
20.5	100.2	100.1	101.3	100.9	20.5	99.9	100.1	100.1	100.3	20.5	99.7	100	99.2	99.4
21	100.2	100	101.2	100.9	21	99.9	100.1	100	100.2	21	100.4	100.1	99.1	99.3
21.5	100	100.3	101	100.8	21.5	100	100.1	100.1	100.2	21.5	100.3	100.2	99	99.3
22	100	100.5	100.6	101	22	100	100	99.8	100.2	22	100.2	100.5	98.9	99.4
22.5	100.1	100.5	100.5	101	22.5	99.9	100	99.9	100.2	22.5	100	100.5	98.7	99.8
23	100.2	100.6	100.8	100.9	23	99.9	100.2	100	100.1	23	100	100.5	99.2	99.7
23.5	100.3	100.7	101.1	100.6	23.5	99.9	100.2	100.1	100.1	23.5	99.9	100.9	99.4	99.7
24	100.1	100.5	100.9	100.6	24	100	100.1	100.1	100.1	24	99.7	100.7	99	99.5
24.5	100	100.4	100.9	100.5	24.5	100	100.1	100	100.1	24.5	100.2	100.3	98.2	100
25	99.9	100.3	100.9	100.5	25	100	100.2	100.1	100.2	25	100.2	99.9	98	100.3
25.5	100	100.3	101.1	100.3	25.5	100	100.3	100.1	100.1	25.5	100.3	100.4	99	100.4
26	100	100.2	100.9	100.7	26	100.1	100.3	100.1	100.2	26	100.2	100.4	98.9	100
26.5	100.2	100	100.6	100.6	26.5	100.2	100.3	100	100.3	26.5	100.5	100.6	99.1	99.7
27	100.2	100.3	100.5	100.5	27	100	100.2	99.9	100.3	27	100.3	100.4	98.4	99.5
27.5	100.5	100.6	100.4	100.5	27.5	99.9	100.2	99.8	100.1	27.5	100.3	100.3	98.5	99.6
28	100.3	100.7	100.8	100.6	28	99.9	100.2	99.9	100	28	99.9	100.3	98.5	99.9
28.5	100.3	100.4	100.8	100.9	28.5	100	100.2	99.9	100.1	28.5	99.7	100.6	98.5	100.1
29	100.2	100.2	101.1	101	29	100	100.1	100	100.1	29	99.6	100.4	99	100
29.5	100.2	100.2	101	101.1	29.5	100	100.1	99.9	100.2	29.5	99.7	100.5	98.9	100.1
30	100.3	100.2	100.9	101	30	100	100.1	99.9	100.2	30	99.9	99.7	98.2	100
30.5	100.2	100.1	100.7	100.6	30.5	99.9	100.2	99.8	100	30.5	99.8	100	97.9	100
31	100.3	99.9	100.5	100.4	31	100	100.2	99.9	100.2	31	100	100.1	98	99.5
31.5	100.1	99.8	100.6	100.1	31.5	100	100.2	100	100.1	31.5	100	100.6	98.7	99.6
32	100	99.8	100.2	100	32	100	100.2	100.1	100.1	32	100.4	100.9	99.2	99.9
32.5	100	99.8	100.4	100.1	32.5	100	100.2	100	99.9	32.5	100.2	100.9	98.7	100
33	100	100.3	100.2	100.1	33	100	100.2	100	100	33	100.2	100.7	98.2	99.7
33.5	100.2	100.1	100.4	100.2	33.5	100.1	100.1	100	100.2	33.5	100.1	100.2	97.5	99.8
34	100.2	100.1	100.7	100.2	34	100.1	100.1	100	100.3	34	100	99.9	97.8	99.9
34.5	100.2	99.9	100.8	100.4	34.5	100	100.1	99.9	100.3	34.5	100.1	100.3	98.2	100.1
35	100.1	100.2	100.9	100.6	35	99.9	100.2	99.7	100.2	35	99.9	100.4	98.5	99.6
35.5	100.1	100.4	100.6	100.9	35.5	99.9	100.3	99.6	100.1	35.5	100.1	100.2	98.8	99.5
36	100.1	100.4	100.5	100.9	36	100	100.2	99.8	100.1	36	99.3	99.8	99.1	99.7
36.5	100.1	100.4	100.6	100.6	36.5	100	100.1	99.8	100	36.5	99.5	100.1	99.2	99.9
37	100	100.3	100.6	100.2	37	100.1	100	99.9	100	37	99.3	100.6	99	100
37.5	100	100.3	100.8	100.6	37.5	100	100	99.8	100	37.5	99.9	100.5	98.3	99.8
38	100	100.1	100.9	100.6	38	100	100.1	100	99.9	38	100	100.7	98.5	100
38.5	99.9	100.3	100.7	100.6	38.5	100	100.2	100	100	38.5	100.5	100.5	98.5	100
39	100	100.3	100.8	100.2	39	100.1	100.3	99.9	100.1	39	100.4	100.6	99.1	100.1
39.5	100.2	100.7	100.6	100.3	39.5	100	100.2	99.7	100.2	39.5	100.1	100.3	98.9	100.1
40	100.3	100.2	100.7	100.4	40	100.1	100.2	99.7	100.3	40	99.7	100.4	98.7	100.2
40.5	100.2	100.1	100.6	100.8	40.5	100.1	100.2	99.9	100.3	40.5	99.5	100.3	98.2	100.1
41	100.1	99.8	100.8	100.7	41	100.1	100.2	100.1	100.3	41	99.6	99.9	97.9	100.1
41.5	100.2	100.1	100.9	100.6	41.5	100.1	100.2	100	100.2	41.5	99.8	100	98	100
42	100.3	100.1	101	100.3	42	100	100.2	100	100.1	42	99.9	100.3	98.8	99.9
42.5	100.2	100.5	100.8	100.7	42.5	100	100.2	99.8	100.2	42.5	99.7	100.6	99.1	99.8
43	100.1	100.3	100.6	100.9	43	100	100.1	99.8	100.2	43	100	100.5	100	99.8
43.5	100.2	100.2	100.4	101.1	43.5	100	100.1	99.9	100.3	43.5	100.1	100.3	99.5	99.9
44	100.2	100.1	100.5	100.6	44	99.9	100.3	100	100.1	44	99.7	100.5	99.5	100
44.5	100.3	100.2	100.8	100.5	44.5	99.9	100.3	100	100.2	44.5	99.2	100.5	98.8	100
45	100.3	100.2	100.7	100.2	45	99.9	100.1	100	100.2	45	99.4	100.3	98.3	99.9
45.5	100.3	100	100.6	100.3	45.5	99.9	100	99.9	100.2	45.5	100	100	98.7	100.2
46	100.3	99.8	100.5	100.4	46	99.9	100	99.8	100.1	46	100.3	99.9	99.3	100.4
46.5	100.2	100	100.5	100.4	46.5	100	100.1	99.8	100.2	46.5	99.8	100.1	99.9	100.1
47	100.1	100.2	100.9	100.6	47	100	100.2	99.6	100.3	47	99.8	100.3	99.5	99.8
47.5	100.2	100.5	101	100.3	47.5	99.9	100.2	99.6	100.2	47.5	99.7	100.5	98.6	99.6
48	100.2	100.5	101.5	100.3	48	99.9	100.2	99.7	100.2	48	99.8	100.6	98.1	99.8
48.5	100.1	100.4	101.3	100.3	48.5	99.8	100.3	100	100.2	48.5	99.7	100.3	98.6	100.1
49	100.1	100.3	101.2	100.7	49	99.9	100.2	100.2	100.2	49	99.7	100.1	98.6	100.3
49.5	100.2	100.2	100.8	101.1	49.5	99.9	100.2	100	100.1	49.5	99.7	99.9	98.9	100.4
50	100.4	100.2	100.8	101.1	50	99.9	100.1	99.9	100.1	50	100	100.2	98.1	99.9
50.5	100.4	100.3	100.7	100.8	50.5	99.9	100.1	99.7	100.2	50.5	99.9	100.3	98.4	100
51	100.3	100.5	100.8	100.4	51	99.9	100	99.7	100.2	51	100.1	100.7	98.5	100
51.5	100.2	100.3	100.9	100.2	51.5	99.9	100.1	99.9	100.2	51.5	100.1	100.9	98.4	99.9
52	100.1	100.3	101	100.3	52	100	100.2	100	100.1	52	100.4	101	97.8	99.8
52.5	100.2	100.9	101.1	100.1	52.5	100	100.2	100.2	100.1	52.5	100.4	101	97.7	99.7
53	100.1	101.3	100.9	100.7	53	100	100.2	100	100.1	53	100.5	100.7	98.1	100.2
53.5	100.3	101	101.7	100.8	53.5	100	100.2	99.8	100.2	53.5	100.3	100.6	98.8	100
54	100.4	100.4	101.4	101	54	100	100.5	100.1	100.3	54	100.1	100.6	98.7	99.8
54.5	101.1	100	101.5	100.7	54.5	100.2	100.9	101.2	101.2	54.5	103.3	102.3	101.4	99.8
55	101.8	99.9	100.5	100.5	55	100.2	100.8	101.1	101.1	55	107	105.2	104.1	100.2
55.5	101.7	99.7	100.5	100.4	55.5	100.1	100.5	100.7	101	55.5	107	104.9	105.1	100.1
56	100.9	99.6	100.2	100.6	56	99.9	100	99.5	100.1	56	103.5	103.1	102.5	100
56.5	99.8	99.8	100.4	100.6	56.5	99.8	100	99.6	100.2	56.5	100	100	99.4	99.7
57	99.9	100.1	100.2	100.6	57	99.8	99.9	99.7	100.1	57	99.8	100.1	98.5	99.7
57.5	99.8	100	100.2	100.7	57.5	99.9	99.9	99.9	100.1	57.5	99.7	100.2	98.4	99.7
58	99.8	99.8	99.8	100.2	58	100	99.9	100.2	100.1	58	99.3	100.4	98.4	99.4
58.5	99.8	99.7	99.7	99.9	58.5	100.1	100.1	100.4	100.1	58.5	99.3	100.1	98.6	99.3
59	99.9	99.7	99.7	99.4	59	100.1	100.2	100.5	100.2	59	99.7	100	98.9	99.1
59.5	100	99.7	99.6	99.9	59.5	100.2	100.2	100.3	100.3	59.5	100.1	100	99.9	99.2
60	100.1	99.7	99.6	99.8	60	100.2	100.2	100.2	100.4	60	100.1	99.9	100.1	99.2
60.5	100	99.7	99.5	100	60.5	100.2	100.1	100.1	100.3	60.5	100	99.8	100	98.9
61	99.9	99.8	99.4	99.7	61	100.2	100.1	100.2	100.4	61	99.7	99.9	99.8	98.8
61.5	99.8	99.9	99.8	99.7	61.5	100.2	100	100.1	100.3	61.5	99.8	99.8	99.7	99.3
62	99.9	100.2	100	99.9	62	100.2	100.1	100.2	100.3	62	99.7	100.1	99.9	99.5
62.5	100	100.1	100.4	100	62.5	100.2	100.2	100.1	100.3	62.5	99.6	99.7	100.1	99.6
63	100.1	100	100.1	100.1	63	100.2	100.3	100	100.3	63	100.1	100	100.1	99.1
63.5	100.1	100	100.1	99.8	63.5	100.1	100.2	100.1	100.2	63.5	100.5	99.8	100.3	99.3
64	100	100.2	100.2	99.8	64	100.2	100.2	100.2	100.2	64	100.1	99.8	100.2	99.1
64.5	100	100.5	100.4	100.1	64.5	100.2	100.2	100.4	100.3	64.5	99.6	99.7	99.9	99.3
65	100.1	100.3	100.2	100.2	65	100.2	100.2	100.4	100.4	65	99.6	99.7	100.3	99.3
65.5	100.2	100	99.9	99.8	65.5	100.2	100.2	100.6	100.3	65.5	100.1	99.9	100.4	99.3
66	100.3	99.7	100	99.6	66	100.2	100.1	100.4	100.3	66	100.1	99.7	100.5	99.3
66.5	100.2	99.7	100.1	99.6	66.5	100.2	100.1	100.3	100.3	66.5	100.4	99.6	100	99.2
67	100.3	100	99.9	100.1	67	100.2	100.2	100.1	100.4	67	100.6	99.4	99.4	99.2
67.5	100.2	100.1	99.8	100.2	67.5	100.2	100.2	100.2	100.4	67.5	100.7	99.5	99.7	98.8
68	100.3	100.1	99.5	100.1	68	100.2	100.1	100.3	100.3	68	100.3	99.3	100	98.8
68.5	100.3	100	99.8	99.8	68.5	100.2	100.1	100.3	100.3	68.5	100.3	99.1	99.9	98.8
69	100.4	99.7	99.5	99.7	69	100.2	100	100.3	100.3	69	100.2	99	99.7	99
69.5	100.4	99.7	99.5	99.8	69.5	100.2	100	100.4	100.3	69.5	100	99.2	99.5	99.3
70	100.4	99.8	99.3	99.8	70	100.3	100.1	100.3	100.2	70	99.9	99.5	100.1	99.7
70.5	100.6	100	99.8	99.8	70.5	100.3	100.1	100.2	100.1	70.5	100.2	99.7	100.2	99.7
71	100.7	100	100	100.1	71	100.3	100.1	100.3	100.1	71	100.5	99.5	99.8	99.5
71.5	100.8	99.9	100.1	100	71.5	100.3	100	100.2	100.2	71.5	100.4	99.4	99.6	99.3
72	100.7	100.1	99.5	100	72	100.3	100	100.4	100.2	72	100.4	99.2	99.7	99.3
72.5	100.7	100.1	99.4	99.6	72.5	100.2	100	100.2	100.2	72.5	100.5	99.3	99.4	99.2
73	100.9	100.2	99.5	100	73	100.2	100.1	100.3	100.2	73	100.7	99.4	99.9	99.2
73.5	100.9	99.9	99.7	100	73.5	100.2	100.2	100.1	100.1	73.5	100.8	99.6	99.4	99.4
74	101	100	99.9	99.9	74	100.2	100.2	100	100.2	74	100.8	99.7	99.7	99.8
74.5	100.8	100	99.8	99.5	74.5	100.3	100.2	100	100.3	74.5	100.8	99.6	99.3	99.8
75	100.9	100	99.8	99.7	75	100.3	100.1	100.2	100.3	75	100.8	99.6	99.4	99.9
75.5	100.9	100	99.8	99.8	75.5	100.3	100	100.4	100.2	75.5	100.7	99.6	99.6	99.5
76	101	99.9	100	99.8	76	100.3	100	100.5	100.2	76	101	99.4	99.6	99.3
76.5	100.9	99.8	99.9	99.8	76.5	100.3	100	100.3	100.1	76.5	101.1	99.3	100.1	99.3
77	101.1	99.7	99.8	99.8	77	100.3	100.1	100.4	100.1	77	101.3	99.4	100.5	99.5
77.5	100.8	99.5	99.6	99.8	77.5	100.2	100.1	100.5	100.2	77.5	101.3	99.4	100	99.7
78	100.8	99.7	99.6	99.8	78	100.3	100.1	100.5	100.2	78	101.5	99.2	99.8	99.9
[truncated: 543 more rows]

## Sheet: Fig.7A
Axial Radius	Lateral Radius	Confocal Volume
[truncated: 123 more rows]

[truncated: 5 more sheets: Fig.7B, Fig.8Aii, Fig.8Bii, Suppl Fig.3, Suppl Fig.5]
